# Supplementary material for: Compositional and Functional Characteristics of Swine Slurry Microbes through 16S rRNA Metagenomic Sequencing Approach
Source: Animals (Basel). 2020 Aug 7;10(8):1372. doi: 10.3390/ani10081372 (PMC7460454; doi:10.3390/ani10081372)
Supplement: Supplementary file 1 [file animals-10-01372-s001.zip › animals-871872-supplementary/TableS1_Rawdata_statistics.xlsx]

## Sheet: SampleInformation
	Rawdata Statistics
	Sample ID	Total read bases(bp)	Total reads	Q20(%)	Q30(%)
	1week-6d_1	138401606	459806	84.864	75.336
	1week-6d_2	121597378	403978	85.06	75.535
	1week-6d_3	146458172	486572	84.903	75.391
	2week-15d_1	130621960	433960	85.15	75.483
	2week-15d_2	103319454	343254	84.989	75.263
	2week-15d_3	147792204	491004	84.889	75.203
	3week-19d_1	137680410	457410	85.06	75.528
	3week-19d_2	117507992	390392	84.586	74.935
	3week-19d_3	151647412	503812	84.52	74.915
	4week-26d_1	137818268	457868	85.216	75.601
	4week-26d_2	118208118	392718	84.751	75.151
	4week-26d_3	168121142	558542	84.369	74.673
	5week-34d_1	154771792	514192	86.552	77.444
	5week-34d_2	119753452	397852	85.251	75.739
	5week-34d_3	161992782	538182	85.247	75.849
	6week-40d_1	144098332	478732	85.727	76.31
	6week-40d_2	103410958	343558	83.69	73.785
	6week-40d_3	166979148	554748	84.394	74.718
	7week-47d_1	136354204	453004	85.897	76.524
	7week-47d_2	115416644	383444	85.626	76.223
	7week-47d_3	155048110	515110	85.516	76.115
	8week-54d_1	138829628	461228	86.342	77.223
	8week-54d_2	108155922	359322	85.949	76.662
	8week-54d_3	142908780	474780	85.763	76.472
	9week-61d_1	140452018	466618	86.536	77.443
	9week-61d_2	130355876	433076	86.413	77.326
	9week-61d_3	163397248	542848	87.433	78.615
	10week-68d_1	133266546	442746	84.456	74.868
	10week-68d_2	115483466	383666	84.872	75.401
	10week-68d_3	149166570	495570	85.652	76.261
	11week-75d_1	144508896	480096	84.392	74.859
	11week-75d_2	119307972	396372	83.774	74.252
	11week-75d_3	158031020	525020	83.574	73.999
	12week-82d_1	132904142	441542	84.964	75.227
	12week-82d_2	125926360	418360	84.569	74.869
	12week-82d_3	160579286	533486	85.308	75.648
	13week-89d_1	149548238	496838	85.382	76.098
	13week-89d_2	126146090	419090	84.712	75.277
	13week-89d_3	162994510	541510	84.625	75.08
	14week-96d_1	133928746	444946	84.171	74.684
	14week-96d_2	128738904	427704	83.098	73.481
	14week-96d_3	150568026	500226	84.181	74.729

## Sheet: Summary
	Analysis Summary
	Num samples	42
	Num observations	858
	Total count	5103244
	Table density (fraction of non-zero values)	0.873
	Counts/sample summary
	Min	77613
	Max	192131
	Median	120701
	Mean	121506
	Std. dev.	26480
	Sample Metadata Categories	None provided
	Observation Metadata Categories	taxonomy
	Counts/sample detail
	11week-75d2	77613
	14week-96d2	78700
	2week-15d2	83339
	10week-68d2	83632
	14week-96d1	85895
	6week-40d2	89284
	11week-75d1	90843
	10week-68d1	91458
	14week-96d3	93234
	11week-75d3	100140
	13week-89d2	103204
	4week-26d2	105386
	2week-15d1	106004
	7week-47d2	109425
	8week-54d2	109600
	10week-68d3	110082
	3week-19d2	112057
	1week-6d2	112758
	5week-34d2	114277
	2week-15d3	116553
	1week-6d1	119876
	12week-82d2	121526
	13week-89d1	122638
	4week-26d1	124648
	3week-19d1	125226
	12week-82d1	125825
	13week-89d3	127107
	7week-47d1	130803
	6week-40d1	131849
	1week-6d3	137597
	8week-54d1	144023
	3week-19d3	148065
	4week-26d3	148375
	9week-61d2	149060
	7week-47d3	150348
	8week-54d3	151068
	12week-82d3	151559
	6week-40d3	153355
	5week-34d1	155084
	5week-34d3	158428
	9week-61d1	161169
	9week-61d3	192131
	Total Counts	5103244
	Sequence lengths	277.632
	mean +/- std	(+/-) 21.6348
