# Supplementary material for: Compositional and Functional Characteristics of Swine Slurry Microbes through 16S rRNA Metagenomic Sequencing Approach
Source: Animals (Basel). 2020 Aug 7;10(8):1372. doi: 10.3390/ani10081372 (PMC7460454; doi:10.3390/ani10081372)
Supplement: Supplementary file 1 [file animals-10-01372-s001.zip › animals-871872-supplementary/TableS2_Alpha_diversity.xlsx]

## Sheet: alpha_diversity
	α - Diversity index
	Sample	observed_otus	chao1	ace	simpson	shannon	goods_coverage
	1week-6d1	704	731.128	726.594	0.929566	5.67985	0.999575
	1week-6d2	712	747.935	739.208	0.929432	5.7521	0.999486
	1week-6d3	728	754.5	752.967	0.933909	5.89171	0.999608
	2week-15d1	778	790.467	791.249	0.959518	6.63856	0.999679
	2week-15d2	781	809.683	801.39	0.96667	6.8113	0.999412
	2week-15d3	788	814.714	801.103	0.972564	6.95113	0.999708
	3week-19d1	755	786.788	778.676	0.944262	5.5199	0.999537
	3week-19d2	731	775.722	763.066	0.933873	5.26453	0.999375
	3week-19d3	736	760.405	751.879	0.934694	5.33538	0.99971
	4week-26d1	788	806.7	798.646	0.958701	6.29109	0.999727
	4week-26d2	756	778.521	775.554	0.953488	6.11591	0.999554
	4week-26d3	774	788	782.971	0.953032	6.10361	0.999811
	5week-34d1	724	748.256	743.826	0.881456	5.01673	0.999716
	5week-34d2	697	716.833	710.802	0.935851	5.65484	0.999694
	5week-34d3	713	719.333	719.396	0.935013	5.67167	0.99988
	6week-40d1	787	811.7	801.217	0.953547	6.01412	0.999704
	6week-40d2	771	790.091	783.127	0.959786	6.2392	0.999597
	6week-40d3	781	794.8	788.654	0.957085	6.20793	0.999843
	7week-47d1	729	746.552	748.383	0.853451	4.28998	0.999625
	7week-47d2	715	742.222	734.449	0.860265	4.53795	0.999543
	7week-47d3	735	751.78	752.296	0.846974	4.27526	0.999701
	8week-54d1	729	748.024	742.799	0.727959	4.09102	0.999722
	8week-54d2	730	756.552	752.351	0.75625	4.21296	0.999489
	8week-54d3	725	742.714	735.41	0.775327	4.39033	0.999788
	9week-61d1	608	622.091	620.54	0.711506	3.87019	0.999808
	9week-61d2	632	659.364	652.809	0.737835	4.13655	0.999712
	9week-61d3	626	665.261	644.514	0.672409	3.62059	0.999776
	10week-68d1	809	835.366	826.672	0.970696	6.60846	0.999486
	10week-68d2	807	826.07	821.196	0.965824	6.42853	0.99951
	10week-68d3	819	843.6	835.4	0.964026	6.38225	0.999618
	11week-75d1	798	818.5	813.74	0.973854	6.88839	0.999549
	14week-96d3	822	844.768	842.216	0.977769	6.80145	0.999453
	11week-75d3	801	829.286	820.584	0.970528	6.76722	0.999551
	12week-82d1	717	738.484	731.823	0.959682	6.11247	0.999706
	12week-82d2	713	734.081	730.886	0.9609	6.13535	0.999671
	12week-82d3	694	706.5	704.028	0.954444	6.03445	0.999828
	13week-89d1	788	821.279	810.859	0.960605	6.15332	0.99956
	13week-89d2	770	811.732	796.263	0.960513	6.14446	0.999428
	13week-89d3	802	825.763	818.751	0.960181	6.14402	0.999662
	14week-96d1	784	817.478	808.716	0.978001	6.76885	0.999348
	14week-96d2	809	830	828.901	0.979739	6.90992	0.999377
	11week-75d2	788	804.467	802.854	0.972983	6.89748	0.999498
