# Supplementary material for: Compositional and Functional Characteristics of Swine Slurry Microbes through 16S rRNA Metagenomic Sequencing Approach
Source: Animals (Basel). 2020 Aug 7;10(8):1372. doi: 10.3390/ani10081372 (PMC7460454; doi:10.3390/ani10081372)
Supplement: Supplementary file 1 [file animals-10-01372-s001.zip › animals-871872-supplementary/TableS3_OTU identifiers.xlsx]

## Sheet: non_chimera_rep_set_tax_assignm
OTU ID	Kingdom	Phylum	Class	Order	Family	Genus	Species	NCBI Strain information	Identify	Counts	GI ID	NCBI ID	length	mismatch	gapopen	qstart	qend	sstart	send	evalue	bitscore	Fasta sequence
KM454167.1.1521	Bacteria	Firmicutes	Clostridia	Clostridiales	Ruminococcaceae	Ruminiclostridium	[Clostridium] leptum	[Clostridium] leptum strain DSM 753 16S ribosomal RNA, partial sequence	91.694	987540	636558732	NR_114789.1	301	25	0	1	301	347	647	8.73e-117	418	CCTACGGGAGGCAGCAGTGGGGGATATTGCACAATGGAGGAAACTCTGATGCAGCAACGCCGCGTGAAGGAAGACGGTCTTCGGATTGTAAACTTTTGTACCTAGGGACGATAATGACGGTACCTAGGCAGCAAGCTCCGGCTAACTACGTGCCAGCAGCCGCGGTAATACGTAGGGAGCGAGCGTTGTCCGGATTTACTGGGTGTAAAGGGTGCGTAGGCGGCCAAGCAAGTCAGCTGTGAAAACTATGGGCTTAACCCATAGCCTGCAATTGAAACTGTTTGGCTTGAGTGAAGTAGAG
KM244845.1.1500	Bacteria	Firmicutes	Clostridia	Clostridiales	Clostridiaceae	Clostridium	saudiense	Clostridium saudiense strain JCC 16S ribosomal RNA, partial sequence	98.339	408820	1116030238	NR_144696.1	301	5	0	1	301	333	633	3.86e-150	529	CCTACGGGAGGCAGCAGTGGGGAATATTGCACAATGGGGGAAACCCTGATGCAGCAACGCCGCGTGAGTGATGACGGCCTTCGGGTTGTAAAGCTCTGTCTTCAGGGACGATAATGACGGTACCTGAGGAGGAAGCCACGGCTAACTACGTGCCAGCAGCCGCGGTAATACGTAGGTGGCGAGCGTTGTCCGGATTTACTGGGCGTAAAGGGAGCGTAGGCGGATTTTTAAGTGAGATGTGAAATACTCGGGCTTAACCTGAGTGCTGCATTTCAAACTGGAAGTCTAGAGTGCAGGAGAG
JQ996675.1.1525	Bacteria	Firmicutes	Clostridia	Clostridiales	Clostridiaceae	Clostridium	saudiense	Clostridium saudiense strain JCC 16S ribosomal RNA, partial sequence	98.239	305807	1116030238	NR_144696.1	284	5	0	1	284	333	616	1.02e-140	497	CCTACGGGAGGCAGCAGTGGGGAATATTGCACAATGGGGGAAACCCTGATGCAGCAACGCCGCGTGAGTGATGACGGCCTTCGGGTTGTAAAGCTCTGTCTTCAGGGACGATAATGACGGTACCTGAGGAGGAAGCCACGGCTAACTACGTGCCAGCAGCCGCGGTAATACGTAGGTGGCGAGCGTTGTCCGGATTTACTGGGCGTAAAGGGAGCGTAGGCGGATTTTTAAGTGAGATGTGAAATACTCGGGCTTAACCTGAGTGCTGCATTTCAAACTGGAAG
JQ072494.1.1413	Bacteria	Firmicutes	Clostridia	Clostridiales	Lachnospiraceae	Butyrivibrio	hungatei	Butyrivibrio hungatei strain JK 615 16S ribosomal RNA gene, partial sequence	94.631	271004	219878386	NR_025525.1	298	9	7	1	296	318	610	6.65e-128	455	CCTACGGGAGGCAGCAGTGGGGGATATTGCACAATGGAGGAAACTCTGATGCAGCGACGCCGCGTGAGTGAAGAAGTATTTCGGTATGTAAAGCTCTATCAGCAGGGAAGAAAGACCTCTAAGGAGGGGATGACGGTACCTGAATAAGAAGCCCCGGCTAACTACGTGCCAGCAGCCGCGGTAATACGTAGGGGGCAAGCGTTATCCGGATTTACTGGGTGTAAAGGGAGCGCAGACGGAATGACAAGTCTGGAGTGAAAGCCCGCGGCTCAACCGCGGGACTGCTTTGGAAACTGCCATT
AB559642.1.1565	Bacteria	Firmicutes	Bacilli	Lactobacillales	Lactobacillaceae	Lactobacillus	ultunensis	Lactobacillus ultunensis strain CCUG 48460 16S ribosomal RNA gene, partial sequence	99.668	208275	645319700	NR_117065.1	301	1	0	1	301	312	612	8.25e-157	551	CCTACGGGAGGCAGCAGTAGGGAATCTTCCACAATGGACGCAAGTCTGATGGAGCAACGCCGCGTGAGTGAAGAAGGTTTTCGGATCGTAAAGCTCTGTTGTTGGTGAAGAAGGATAGAGGTAGTAACTGGCCTTTATTTGACGGTAATCAACCAGAAAGTCACGGCTAACTACGTGCCAGCAGCCGCGGTAATACGTAGGTGGCAAGCGTTGTCCGGATTTATTGGGCGTAAAGCGAGCGCAGGCGGAAAAATAAGTCTAATGTGAAAGCCCTCGGCTTAACCGAGGAATTGCATCGGAA
KP151214.1.1490	Bacteria	Firmicutes	Clostridia	Clostridiales	Peptostreptococcaceae	Terrisporobacter	petrolearius	Terrisporobacter petrolearius strain LAM0A37 16S ribosomal RNA, partial sequence	99.003	183530	1040567059	NR_137408.1	301	3	0	1	301	290	590	1.79e-153	540	CCTACGGGAGGCAGCAGTGGGGAATATTGCACAATGGGCGAAAGCCTGATGCAGCAACGCCGCGTGAGCGATGAAGGCCTTCGGGTCGTAAAGCTCTGTCCTCAAGGAAGATAATGACGGTACTTGAGGAGGAAGCCCCGGCTAACTACGTGCCAGCAGCCGCGGTAATACGTAGGGGGCTAGCGTTATCCGGATTTACTGGGCGTAAAGGGTGCGTAGGTGGTTTCTTAAGTCAGGAGTGAAAGGCTACGGCTCAACCGTAGTAAGCTCTTGAAACTGGGAAACTTGAGTGCAGGAGAGG
FJ673756.1.1394	Bacteria	Bacteroidetes	Bacteroidia	Bacteroidales	Tannerellaceae	Parabacteroides	distasonis	Parabacteroides distasonis strain JCM 5825 16S ribosomal RNA gene, partial sequence	90.728	118738	343200655	NR_041342.1	302	26	2	1	301	336	636	8.79e-112	401	CCTACGGGAGGCAGCAGTGAGGAATATTGGTCAATGGGCGGTAGCCTGAACCAGCCAAGTCGCGTGAGGGACGACGGCCCTACGGGTTGTAAACCTCTTTTACAAGGGAATAAAGATGGGGTCGAGACCCCAGTTGCATGTACCTTGTGAATAAGCATCGGCTAACTCCGTGCCAGCAGCCGCGGTAATACGGAGGATGCGAGCGTTATCCGGATTCATTGGGTTTAAAGGGTGCGTAGGTGGCCGATTAAGTCAGCGGTGAAAGTCAGTGGCTCAACCATTGAATTGCCGTTGAAACTGG
CR933156.2.1370	Bacteria	Firmicutes	Clostridia	Clostridiales	Lachnospiraceae	Butyrivibrio	hungatei	Butyrivibrio hungatei strain JK 615 16S ribosomal RNA gene, partial sequence	94.595	108237	219878386	NR_025525.1	296	9	7	1	294	318	608	8.39e-127	451	CCTACGGGAGGCAGCAGTGGGGGATATTGCACAATGGAGGAAACTCTGATGCAGCGACGCCGCGTGAGTGAAGAAGTATTTCGGTATGTAAAGCTCTATCAGCAGGGAAGAAAGACCTCTAAGGAGGGGATGACGGTACCTGAATAAGAAGCCCCGGCTAACTACGTGCCAGCAGCCGCGGTAATACGTAGGGGGCAAGCGTTATCCGGATTTACTGGGTGTAAAGGGAGCGCAGACGGAATGACAAGTCTGGAGTGAAAGCCCGCGGCTCAACCGCGGGACTGCTTTGGAAAC
GQ468579.1.1488	Bacteria	Firmicutes	Clostridia	Clostridiales	Peptostreptococcaceae	Terrisporobacter	petrolearius	Terrisporobacter petrolearius strain LAM0A37 16S ribosomal RNA, partial sequence	98.955	84413	1040567059	NR_137408.1	287	3	0	1	287	290	576	1.03e-145	514	CCTACGGGAGGCAGCAGTGGGGAATATTGCACAATGGGCGAAAGCCTGATGCAGCAACGCCGCGTGAGCGATGAAGGCCTTCGGGTCGTAAAGCTCTGTCCTCAAGGAAGATAATGACGGTACTTGAGGAGGAAGCCCCGGCTAACTACGTGCCAGCAGCCGCGGTAATACGTAGGGGGCTAGCGTTATCCGGATTTACTGGGCGTAAAGGGTGCGTAGGTGGTTTCTTAAGTCAGGAGTGAAAGGCTACGGCTCAACCGTAGTAAGCTCTTGAAACTGGGAAACTT
AB506357.1.1508	Bacteria	Firmicutes	Clostridia	Clostridiales	Clostridiaceae	Clostridium	saudiense	Clostridium saudiense strain JCC 16S ribosomal RNA, partial sequence	100	66657	1116030238	NR_144696.1	301	0	0	1	301	333	633	1.77e-158	556	CCTACGGGAGGCAGCAGTGGGGAATATTGCACAATGGGGGAAACCCTGATGCAGCAACGCCGCGTGAGTGATGACGGCCTTCGGGTTGTAAAGCTCTGTCTTCAGGGACGATAATGACGGTACCTGAGGAGGAAGCCACGGCTAACTACGTGCCAGCAGCCGCGGTAATACGTAGGTGGCGAGCGTTGTCCGGATTTACTGGGCGTAAAGGGAGCGTAGGCGGACTTTTAAGTGAGATGTGAAATACCCGGGCTCAACTTGGGTGCTGCATTTCAAACTGGAAGTCTAGAGTGCAGGAGAG
AY212768.1.1518	Bacteria	Firmicutes	Clostridia	Clostridiales	Clostridiaceae	Clostridium	butyricum	Clostridium butyricum strain JCM 1391 16S ribosomal RNA gene, partial sequence	100	57350	631252046	NR_113244.1	301	0	0	1	301	331	631	1.77e-158	556	CCTACGGGAGGCAGCAGTGGGGAATATTGCACAATGGGGGAAACCCTGATGCAGCAACGCCGCGTGAGTGATGACGGTCTTCGGATTGTAAAGCTCTGTCTTTAGGGACGATAATGACGGTACCTAAGGAGGAAGCCACGGCTAACTACGTGCCAGCAGCCGCGGTAATACGTAGGTGGCAAGCGTTGTCCGGATTTACTGGGCGTAAAGGGAGCGTAGGTGGATATTTAAGTGGGATGTGAAATACCCGGGCTTAACCTGGGTGCTGCATTCCAAACTGGATATCTAGAGTGCAGGAGAG
EU887831.1.1496	Bacteria	Bacteroidetes	Bacteroidia	Bacteroidales	Prevotellaceae	Prevotella	buccalis	Prevotella buccalis strain JCM 12246 16S ribosomal RNA gene, partial sequence	90.429	56810	631251900	NR_113098.1	303	25	4	1	301	339	639	4.09e-110	396	CCTACGGGAGGCAGCAGTGAGGAATATTGGTCAATGGGCGGAAGCCTGAACCAGCCAAGTAGCGTGCAGGATGACGGCCCTATGGGTTGTAAACTGCTTTTGAAGGGGAGTAAAGTGAGTGACTTGTCATTCATTGCAAGTACCCTTGGAATAAGGACCGGCTAATTCCGTGCCAGCAGCCGCGGTAATACGGAAGGTCCGGGCGTTATCCGGATTTATTGGGTTTAAAGGGAGCGTAGGCTGCCCGGCAAGCGTGCTGTGAAATACAGTGGCCCAACCACTGGACTGCAGCGCGAACTGT
KC835948.1.1488	Bacteria	Bacteroidetes	Bacteroidia	Bacteroidales	Bacteroidaceae	Anaerorhabdus	furcosa	Anaerorhabdus furcosa 16S ribosomal RNA gene, partial sequence	93.023	54985	645320615	NR_117779.1	301	19	2	1	300	333	632	6.7e-123	438	CCTACGGGAGGCAGCAGTAGGGAATTTTCGGCAATGGGGGAAACCCTGACCGAGCAACGCCGCGTGAGTGATGAAAGTCTTCGGATTGTAAAGCTCTGTTATAAGGGAAGAACGTCCTGGATAGGATCCAGGAGTGACGGTACCTTATCAGAAAGCTACGGCTAACTACGTGCCAGCAGCCGCGGTAATACGTAGGTAGCGAGCGTTATCCGGAATTATTGGGCGTAAAGGGTGCGTAGGCGGCTTGTTAAGTTTAAGGTGAAAGCGTGGGGCTCAACCCCATATAGCCTTAGATACTGGC
CP013476.575138.576663	Bacteria	Firmicutes	Erysipelotrichia	Erysipelotrichales	Erysipelotrichaceae	Turicibacter	sanguinis	Turicibacter sanguinis strain MOL361 16S ribosomal RNA, partial sequence	99.003	51110	265678513	NR_028816.1	301	3	0	1	301	310	610	1.79e-153	540	CCTACGGGAGGCAGCAGTAGGGAATCTTCGGCAATGGGCGAAAGCCTGACCGAGCAACGCCGCGTGAATGATGAAGGCCTTCGGGTTGTAAAATTCTGTTATAAGGGAAGAACGACTTTAGTAGGAAATGGCTAGAGTGTGACGGTACCTTATGAGAAAGCCACGGCTAACTACGTGCCAGCAGCCGCGGTAATACGTAGGTGGCGAGCGTTATCCGGAATTATTGGGCGTAAAGAGCGCGCAGGTGGTTGATTAAGTCTGATGTGAAAGCCCACGGCTTAACCGTGGAGGGTCATTGGAA
AF319778.1.1523	Bacteria	Bacteroidetes	Bacteroidia	Bacteroidales	Bacteroidaceae	Bacteroides	coprosuis	Bacteroides coprosuis strain PC139 16S ribosomal RNA gene, partial sequence	100	49811	669189185	NR_114887.2	301	0	0	1	301	327	627	1.77e-158	556	CCTACGGGAGGCAGCAGTGAGGAATATTGGTCAATGGACGCGAGTCTGAACCAGCCAAGTAGCGTGAAGGAAGACTGCCCTATGGGTTGTAAACTTCTTTTGTTAGGGAATAAAGTGCGCCACGTGTGGTGTTTTGTATGTACCTAACGAATAAGGATCGGCTAACTCCGTGCCAGCAGCCGCGGTAATACGGAGGATCCGAGCGTTATCCGGATTTATTGGGTTTAAAGGGTGCGTAGGCGGACTAGTAAGTCAGCTGTGAAAGTTAGTGGCTCAACCACTAAATTGCAGTTGAAACTGT
JQ085665.1.1493	Bacteria	Bacteroidetes	Bacteroidia	Bacteroidales	Prevotellaceae	Prevotella	timonensis	Prevotella timonensis strain 4401737 16S ribosomal RNA gene, partial sequence	91.749	44370	631251925	NR_113123.1	303	21	4	1	301	339	639	8.73e-117	418	CCTACGGGAGGCAGCAGTGAGGAATATTGGTCAATGGGCGAGAGCCTGAACCAGCCAAGTAGCGTGCAGGATGACGGCCCTATGGGTTGTAAACTGCTTTTGAAGGGGAGTAAAGTGAGTGACGAGTCACTCATTGCAAGTACCCTTGGAATAAGGACCGGCTAATTCCGTGCCAGCAGCCGCGGTAATACGGAAGGTCCGGGCGTTATCCGGATTTATTGGGTTTAAAGGGAGCGTAGGCGGCCTTTCAAGCGTGTTGTGAAATGCAGTGGCCCAACCACTGGATTGCAGCGCGAACTGG
EU887962.1.1433	Bacteria	Firmicutes	Clostridia	Clostridiales	Ruminococcaceae	Caproiciproducens	galactitolivorans	Caproiciproducens galactitolivorans strain BS-1 16S ribosomal RNA, partial sequence	94.754	34723	1146059197	NR_145929.1	305	12	2	1	301	319	623	6.6e-133	472	CCTACGGGAGGCAGCAGTGGGGGATATTGCACAATGGAGGAAACTCTGATGCAGCAACGCCGCGTGAGGGAAGACGGTCTTCGGATTGTAAACCTTTGTCCTTGGTGAAGATAATGACGGTAGCCGAGGAGGAAGCTCCGGCTAACTACGTGCCAGCAGCCGCGGTAATACGTAGGGAGCAAGCGTTGTCCGGATTTACTGGGTGTAAAGGGTGCGTAGGCGGCTCTGCAAGTCAGGTGTGAAAACCATCGGCTCAACTGATGGACTGCATTTGAAACTGTGGGGCTTGAGTGAAGTAGAG
CP001708.235850.237365	Bacteria	Firmicutes	Tissierellia	Tissierellales	Peptoniphilaceae	Anaerococcus	prevotii	Anaerococcus prevotii strain DSM 20548 16S ribosomal RNA, partial sequence	100	32434	444304151	NR_074575.1	301	0	0	1	301	347	647	1.77e-158	556	CCTACGGGAGGCAGCAGTGGGGAATTTTGCACAATGGGGGAAACCCTGATGCAGCGACGCCGCGTGATTTAGAAGGCCTTCGGGTTGTAAAAATCTTTTGTATGGGAAGAAAATGACAGTACCATACGAATAAGGACCGGCTAATTACGTGCCAGCAGCCGCGGTAATACGTAAGGTCCGAGCGTTGTCCGGAATCATTGGGCGTAAAGGGTACGTAGGCGGATAAGCAAGTTAGAAGTGAAATCCTATAGCTCAACTATAGTAAGCTTTTAAAACTGCTCATCTTGAGGTATGGAAGGGA
FJ674715.1.1391	Bacteria	Bacteroidetes	Bacteroidia	Bacteroidales	Prevotellaceae	Prevotella	maculosa	Prevotella maculosa strain JCM 15638 16S ribosomal RNA gene, partial sequence	94.371	32094	631251912	NR_113110.1	302	15	2	1	301	252	552	3.98e-130	462	CCTACGGGAGGCAGCAGTGAGGAATATTGGTCAATGGGCGAGAGCCTGAACCAGCCAAGTAGCGTGCAGGATGACGGCCCTATGGGTTGTAAACTGCTTTTATGCGGGGATAAAGTGCTCCACGTGTGGGGCATTGCAGGTACCGCACGAATAAGGACCGGCTAATTCCGTGCCAGCAGCCGCGGTAATACGGAAGGTCCAGGCGTTATCCGGATTTATTGGGTTTAAAGGGAGCGTAGGCCGATGGCCAAGCGTGTTGTGAAATGTGGACGCTCAACGTCCGACTTGCAGCGCGAACTGG
EU008088.1.1549	Bacteria	Proteobacteria	Gammaproteobacteria	unclassified	unclassified	Ignatzschineria	indica	Ignatzschineria indica strain FFA1 16S ribosomal RNA gene, partial sequence	98.671	30983	636560060	NR_116120.1	301	4	0	1	301	335	635	8.31e-152	534	CCTACGGGAGGCAGCAGTGGGGAATATTGGACAATGGGCGAAAGCCTGATCCAGCAATACCGCGTGTGTGAAGAAGGCCCTAGGGTTGTAAAGCACTTTTGTTAGGGAGAAAGGGTTTTGTAGTTAATACCTACAGGATCTGATGTTACCTAAAGAATAAGCACCGGCTAACTCCGTGCCAGCAGCCGCGGTAATACGGAGGGTGCAAGCGTTAATCGGAATTACTGGGCGTAAAGGGCGCGTAGGTGGTAACTTAAGTTGGGTGTGAAATCCCCGGGCTCAACCTGGGAATTGCATCCAA
JX575871.1.1496	Bacteria	Firmicutes	Clostridia	Clostridiales	Ruminococcaceae	Ruminiclostridium	[Clostridium] leptum	[Clostridium] leptum strain DSM 753 16S ribosomal RNA, partial sequence	93.023	29600	636558732	NR_114789.1	301	21	0	1	301	347	647	1.86e-123	440	CCTACGGGAGGCAGCAGTGGGGGATATTGCACAATGGAGGAAACTCTGATGCAGCAACGCCGCGTGAGGGAAGAAGGTTTTCGGATTGTAAACCTCTGTCCCCGGGGACGATAATGACGGTACCCGGGGAGGAAGCTCCGGCTAACTACGTGCCAGCAGCCGCGGTAATACGTAGGGAGCAAGCGTTGTCCGGATTTACTGGGTGTAAAGGGTGCGTAGGCGGCAAAGCAAGTCAGGTGTGAAATGTATGGGCTTAACCCATGAACTGCACTTGAAACTGTTTAGCTTGAGTGAAGTAGAG
EU828401.1.1436	Bacteria	Firmicutes	Clostridia	Clostridiales	Ruminococcaceae	Caproiciproducens	galactitolivorans	Caproiciproducens galactitolivorans strain BS-1 16S ribosomal RNA, partial sequence	91.475	29233	1146059197	NR_145929.1	305	22	2	1	301	319	623	3.14e-116	416	CCTACGGGAGGCAGCAGTGGGGGATATTGCACAATGGAGGAAACTCTGATGCAGCAACGCCGCGTGAAGGATGAAGGTCTTCGGATTGTAAACTTTTGTACTTGGGGACGATAATGACGGTACCCAAGCAGCAAGCTCCGGCTAACTACGTGCCAGCAGCCGCGGTAATACGTAGGGAGCAAGCGTTGTCCGGATTTACTGGGTGTAAAGGGTGCGTAGGCGGCTATGCAAGTCAGTTGTGAAAACTATGGGCTCAACCCATAGCCTGCAATTGAAACTGCGTGGCTTGAGTGAAGTAGAG
EF593050.1.1489	Bacteria	Firmicutes	Clostridia	Clostridiales	Clostridiaceae	Caloramator	boliviensis	Caloramator boliviensis strain 45B 16S ribosomal RNA gene, partial sequence	94.389	28435	566084912	NR_108460.1	303	13	4	1	301	328	628	3.98e-130	462	CCTACGGGAGGCAGCAGTGGGGAATATTGCACAATGGGGGGAACCCTGATGCAGCAACGCCGCGTGAGCGATGAAGGTCTTCGGATTGTAAAGCTCTGTCTTCGCTGACGATAATGACGGTAAGCGAGGAGGAAGCCACGGCTAACTACGTGCCAGCAGCCGCGGTAATACGTAGGTGGCGAGCGTTGTCCGGAATTACTGGGCGTAAAGGGTGCGTAGGCGGTTTTCTAAGTGGGATGTGAAATCCTGAGGCTTAACTTCAGAATTGCATTTCAAACTGGAAGGCTAGAGTACAGGAGAG
DQ337536.1.1504	Bacteria	Proteobacteria	Gammaproteobacteria	unclassified	unclassified	Ignatzschineria	larvae	Ignatzschineria larvae DSM 13226 strain L1/68 16S ribosomal RNA gene, partial sequence	94.276	27660	219878243	NR_025382.1	297	17	0	1	297	325	621	6.65e-128	455	CCTACGGGAGGCAGCAGTGGGGAATATTGGACAATGGGGGCAACCCTGATCCAGCAATACCGCGTGTGTGAAGAAGGCCTTCGGGTTGTAAAGCACTTTTGTTAGGGAGAACGGGACTTTTAGTTAATACCTAAAGGTTTTGATGTTACCTAAAGAATAAGCACCGGCTAACTCCGTGCCAGCAGCCGCGGTAATACGGAGGGTGCAAGCGTTAATCGGAATTACTGGGCGTAAAGGGCGCGTAGGTGGTTACTTAAGTCGGATGTGAAAGCCCCGGGCTTAACCTGGGAATTGCATTTGA
LG042641.312212.313771	Bacteria	Firmicutes	Bacilli	Lactobacillales	Lactobacillaceae	Lactobacillus	reuteri	Lactobacillus reuteri strain DSM 20016 16S ribosomal RNA, partial sequence	100	26825	444439721	NR_075036.1	301	0	0	1	301	367	667	1.77e-158	556	CCTACGGGAGGCAGCAGTAGGGAATCTTCCACAATGGGCGCAAGCCTGATGGAGCAACACCGCGTGAGTGAAGAAGGGTTTCGGCTCGTAAAGCTCTGTTGTTGGAGAAGAACGTGCGTGAGAGTAACTGTTCACGCAGTGACGGTATCCAACCAGAAAGTCACGGCTAACTACGTGCCAGCAGCCGCGGTAATACGTAGGTGGCAAGCGTTATCCGGATTTATTGGGCGTAAAGCGAGCGCAGGCGGTTGCTTAGGTCTGATGTGAAAGCCTTCGGCTTAACCGAAGAAGTGCATCGGAA
AM183009.1.1457	Bacteria	Bacteroidetes	Bacteroidia	Bacteroidales	Prevotellaceae	Prevotella	jejuni	Prevotella jejuni strain CD3:28 16S ribosomal RNA, partial sequence	95.017	26041	566085557	NR_109628.1	301	14	1	1	301	322	621	6.6e-133	472	CCTACGGGAGGCAGCAGTGAGGAATCTTGGTCAATGGGCGCGAGCCTGAACCAGCCAAGTAGCGTGCAGGAAGACGGCCCTATGGGTTGTAAACTGCTTTTTTATGGGAATAAAGGAAATCACGTGTTGATTTTTTGCAGGTACCATACGAATAAGGACCGGCTAATTCCGTGCCAGCAGCCGCGGTAATACGGAAGGTCCGGGCGTTATCCGGATTTATTGGGTTTAAAGGGAGCGTAGGCCGTGGGTTAAGTGTGTTGTGAAATGTAGATGCCCAACATCTGAATTGCAGCGCATACTG
CDYT01019309.5342.6888	Bacteria	Firmicutes	Negativicutes	Veillonellales	Veillonellaceae	Dialister	succinatiphilus	Dialister succinatiphilus strain YIT 11850 16S ribosomal RNA gene, partial sequence	95.681	25869	343200979	NR_041666.1	301	13	0	1	301	336	636	8.48e-137	484	CCTACGGGAGGCAGCAGTGGGGAATCTTCCGCAATGGACGAAAGTCTGACGGAGCAACGCCGCGTGAGTGATGACGGCCTTCGGGTTGTAAAGCTCTGTGATCGGGGACGAATGGCTGGTATGCTAATACCATATCAGAGTGACGGTACCCGAATAGCAAGCCACGGCTAACTACGTGCCAGCAGCCGCGGTAATACGTAGGTGGCAAGCGTTGTCCGGAATTATTGGGCGTAAAGCGCGCGCAGGCGGCTTCTTAAGTCCATCTTAAAAGTGCGGGGCTTAACCCCGTGATGGGATGGAA
AB437350.1.1505	Bacteria	Actinobacteria	Actinobacteria	Bifidobacteriales	Bifidobacteriaceae	Bifidobacterium	minimum	Bifidobacterium minimum strain ATCC 27538 16S ribosomal RNA, partial sequence	99.668	25403	545589067	NR_044692.2	301	1	0	1	301	339	639	2.29e-157	553	CCTACGGGAGGCAGCAGTGGGGAATATTGCACAATGGGCGAAAGCCTGATGCAGCGACGCCGCGTGCGGGATGAAGGCCTTCGGGTTGTAAACCGCTTTTGATTGGGAGCAAGCGAGAGTGAGTGTACCTTTCGAATAAGCACCGGCTAACTACGTGCCAGCAGCCGCGGTAATACGTAGGGTGCAAGCGTTATCCGGAATTATTGGGCGTAAAGAGCTCGTAGGCGGTTTGTCGCGTCTGGTGTGAAAGTCCATCGCTTAACGGTGGATCTGCGCCGGGTACGGGCAGGCTGGAGTGCAG
HM035997.1.1481	Bacteria	Firmicutes	Clostridia	Clostridiales	Ruminococcaceae	Ercella	succinigenes	Ercella succinigenes strain ZWB 16S ribosomal RNA, partial sequence	89.226	25343	961555059	NR_134026.1	297	24	6	1	292	228	521	1.15e-100	364	CCTACGGGAGGCAGCAGTGGGGAATTTTGGGCAATGGGCGAAAGCCTGACCCAGCGACGCCGCGTGAAGGACGAAGGCCTTCGGGTTGTAAACTTCTTTGACCAGGGAAGATAATGACTGTACCTGGAGAACAAGCCACGGCTAACTACGTGCCAGCAGCCGCGGTAATACGTAGGTGGCGAGCGTTATCCGGATTTACTGGGTGTAAAGGGCGTGTAGGCGGGTCAGCAAGTTGGATGTGAAATTCTGCAGCTTAACTACAGACGGTCATCCAAAACTGTTGATCTTGAGTGTCAGAGGG
JX576073.1.1498	Bacteria	Bacteroidetes	Bacteroidia	Bacteroidales	Prevotellaceae	Prevotella	timonensis	Prevotella timonensis strain 4401737 16S ribosomal RNA gene, partial sequence	92.509	21785	631251925	NR_113123.1	267	16	4	1	265	339	603	3.97e-105	379	CCTACGGGAGGCAGCAGTGAGGAATATTGGTCAATGGGCGGAAGCCTGAACCAGCCAAGTAGCGTGCAGGATGACGGCCCTATGGGTTGTAAACTGCTTTTGAAGGGGAGTAAAGTGAGTGACTTGTCATTCATTGCAAGTACCCTTGGAATAAGGACCGGCTAATTCCGTGCCAGCAGCCGCGGTAATACGGAAGGTCCGGGCGTTATCCGGATTTATTGGGTTTAAAGGGAGCGTAGGCTGCCCGGCAAGCGTGCTGTGAAATACAGTGGCCCAACCACTGGACTGCAG
KC835935.1.1488	Bacteria	Bacteroidetes	Bacteroidia	Bacteroidales	Bacteroidaceae	Anaerorhabdus	furcosa	Anaerorhabdus furcosa 16S ribosomal RNA gene, partial sequence	92.857	21039	645320615	NR_117779.1	266	17	2	1	265	333	597	7.71e-107	385	CCTACGGGAGGCAGCAGTAGGGAATTTTCGGCAATGGGGGAAACCCTGACCGAGCAACGCCGCGTGAGTGATGAAAGTCTTCGGATTGTAAAGCTCTGTTATAAGGGAAGAACGTCCTGGATAGGATCCAGGAGTGACGGTACCTTATCAGAAAGCTACGGCTAACTACGTGCCAGCAGCCGCGGTAATACGTAGGTAGCGAGCGTTATCCGGAATTATTGGGCGTAAAGGGTGCGTAGGCGGCTTGTTAAGTTTAAGGTGAAAG
AB818631.1.1383	Bacteria	Firmicutes	Clostridia	Clostridiales	Ruminococcaceae	Caproiciproducens	galactitolivorans	Caproiciproducens galactitolivorans strain BS-1 16S ribosomal RNA, partial sequence	94.295	20300	1146059197	NR_145929.1	298	13	2	1	294	319	616	2.33e-127	453	CCTACGGGGGGCAGCAGTGGGGGATATTGCACAATGGAGGAAACTCTGATGCAGCAACGCCGCGTGAGGGAAGACGGTCTTCGGATTGTAAACCTTTGTCCTTGGTGAAGATAATGACGGTAGCCGAGGAGGAAGCTCCGGCTAACTACGTGCCAGCAGCCGCGGTAATACGTAGGGAGCAAGCGTTGTCCGGATTTACTGGGTGTAAAGGGTGCGTAGGCGGCTCTGCAAGTCAGGTGTGAAAACCATCGGCTCAACTGATGGACTGCATTTGAAACTGTGGGGCTTGAGTGA
CBYK010000018.15619.17117	Bacteria	Firmicutes	Clostridia	Clostridiales	Clostridiaceae	Clostridium	butyricum	Clostridium butyricum strain JCM 1391 16S ribosomal RNA gene, partial sequence	100	20235	631252046	NR_113244.1	293	0	0	1	293	331	623	4.82e-154	542	CCTACGGGAGGCAGCAGTGGGGAATATTGCACAATGGGGGAAACCCTGATGCAGCAACGCCGCGTGAGTGATGACGGTCTTCGGATTGTAAAGCTCTGTCTTTAGGGACGATAATGACGGTACCTAAGGAGGAAGCCACGGCTAACTACGTGCCAGCAGCCGCGGTAATACGTAGGTGGCAAGCGTTGTCCGGATTTACTGGGCGTAAAGGGAGCGTAGGTGGATATTTAAGTGGGATGTGAAATACCCGGGCTTAACCTGGGTGCTGCATTCCAAACTGGATATCTAGAGTG
HG917274.1.1501	Bacteria	Firmicutes	Clostridia	Clostridiales	Clostridiaceae	Clostridium	butyricum	Clostridium butyricum strain JCM 1391 16S ribosomal RNA gene, partial sequence	100	20169	631252046	NR_113244.1	281	0	0	1	281	331	611	2.16e-147	520	CCTACGGGAGGCAGCAGTGGGGAATATTGCACAATGGGGGAAACCCTGATGCAGCAACGCCGCGTGAGTGATGACGGTCTTCGGATTGTAAAGCTCTGTCTTTAGGGACGATAATGACGGTACCTAAGGAGGAAGCCACGGCTAACTACGTGCCAGCAGCCGCGGTAATACGTAGGTGGCAAGCGTTGTCCGGATTTACTGGGCGTAAAGGGAGCGTAGGTGGATATTTAAGTGGGATGTGAAATACCCGGGCTTAACCTGGGTGCTGCATTCCAAACTGG
JFOF01000052.9721.11268	Bacteria	Firmicutes	Clostridia	Clostridiales	Peptostreptococcaceae	Terrisporobacter	mayombei	Terrisporobacter mayombei strain SFC-5 16S ribosomal RNA gene, partial sequence	99.291	19638	559795157	NR_104744.1	282	2	0	1	282	320	601	1.31e-144	510	CCTACGGGAGGCAGCAGTGGGGAATATTGCACAATGGGCGAAAGCCTGATGCAGCAACGCCGCGTGAGCGATGAAGGCCTTCGGGTCGTAAAGCTCTGTCCTCAAGGAAGATAATGACGGTACTTGAGGAGGAAGCCCCGGCTAACTACGTGCCAGCAGCCGCGGTAATACGTAGGGGGCTAGCGTTATCCGGATTTACTGGGCGTAAAGGGTGCGTAGGTGGTTTCTTAAGTCAGGAGTGAAAGGCTACGGCTCAACCGTAGTAAGCTCTTGAAACTGGGAA
AB437358.1.1507	Bacteria	Actinobacteria	Actinobacteria	Bifidobacteriales	Bifidobacteriaceae	Bifidobacterium	minimum	Bifidobacterium minimum strain ATCC 27538 16S ribosomal RNA, partial sequence	99.66	19087	545589067	NR_044692.2	294	1	0	1	294	339	632	1.74e-153	540	CCTACGGGAGGCAGCAGTGGGGAATATTGCACAATGGGCGAAAGCCTGATGCAGCGACGCCGCGTGCGGGATGAAGGCCTTCGGGTTGTAAACCGCTTTTGATTGGGAGCAAGCGAGAGTGAGTGTACCTTTCGAATAAGCACCGGCTAACTACGTGCCAGCAGCCGCGGTAATACGTAGGGTGCAAGCGTTATCCGGAATTATTGGGCGTAAAGAGCTCGTAGGCGGTTTGTCGCGTCTGGTGTGAAAGTCCATCGCTTAACGGTGGATCTGCGCCGGGTACGGGCAGGCTGG
EU878327.1.1519	Bacteria	Firmicutes	Tissierellia	Tissierellales	Peptoniphilaceae	Anaerococcus	provencensis	Anaerococcus provencensis strain 9402080 16S ribosomal RNA, partial sequence	95.033	18770	939733309	NR_133036.1	302	13	2	1	301	234	534	1.84e-133	473	CCTACGGGAGGCAGCAGTGGGGAATTTTGCACAATGGGGGAAACCCTGATGCAGCGACGCCGCGTGATTTAGAAAGTCTTCGGATTGTAAAAATCTTTTGTATAGGAAGAAAATGACAGTACTATACGAATAAGGTCCGGCTAATTACGTGCCAGCAGCCGCGGTAATACGTAAGGACCGAGCGTTGTCCGGAATCATTGGGCGTAAAGGGTACGTAGGCGGTCTAGTAAGTTAGGAGTGAAAGGCAATAGCTCAACTATTGTAAGCTTTTAAAACTGCTAGACTTGAAAGATTGAAGGGA
FJ681126.1.1448	Bacteria	Bacteroidetes	Bacteroidia	Bacteroidales	Tannerellaceae	Parabacteroides	distasonis	Parabacteroides distasonis strain ATCC 8503 16S ribosomal RNA, partial sequence	91.03	18641	444303953	NR_074376.1	301	27	0	1	301	351	651	1.89e-113	407	CCTACGGGAGGCAGCAGTGAGGAATATTGGTCAATGGGCGAGAGCCTGAACCAGCCAAGTCGCGTGAGGGATGACGGCCCTACGGGTTGTAAACCTCTTTTATAAGGGAATAAAGGACATCACGTGTGGTGTTTTGCATGTACCTTATGAATAAGCATCGGCTAACTCCGTGCCAGCAGCCGCGGTAATACGGAGGATGCGAGCGTTATCCGGATTCATTGGGTTTAAAGGGTGCGTAGGTTGCCGATTAAGTCAGCGGTGAAAGTCAGTGGCTCAACCATTGAACTGCCGTTGAAACTGG
KM650600.1.1446	Bacteria	Actinobacteria	Actinobacteria	Bifidobacteriales	Bifidobacteriaceae	Neoscardovia	arbecensis	Neoscardovia arbecensis strain PG10 16S ribosomal RNA, partial sequence	100	18527	939733321	NR_133048.1	301	0	0	1	301	248	548	1.77e-158	556	CCTACGGGAGGCAGCAGTGGGGAATATTGCGCAATGGGGGAAACCCTGACGCAGCGACGCCGCGTGCGGGATGACGGCCTTCGGGTTGTAAACCGCTTTTGATTGGGAGCAAGCGCAAGTGAGTGTACCTTTCGAATAAGGACCGGCTAACTACGTGCCAGCAGCCGCGGTAATACGTAGGGTCCAAGCGTTGTCCGGAATTATTGGGCGTAAAGAGCTCGTAGGCGGTTCGTCGCGTCTGGTGTGAAAGTCCATCGCTTAACGGTGGATCTGCGCTGGATACGGGCGGACTGGAGTGCGG
EU998996.1.1596	Bacteria	Proteobacteria	Gammaproteobacteria	unclassified	unclassified	Wohlfahrtiimonas	larvae	Wohlfahrtiimonas larvae strain KBL006 16S ribosomal RNA, partial sequence	99.336	18416	959495047	NR_133893.1	301	2	0	1	301	314	614	3.84e-155	545	CCTACGGGAGGCAGCAGTGGGGAATATTGGACAATGGGCGGAAGCCTGATCCAGCAATACCGCGTGTGTGAAGAAGGCCTTCGGGTTGTAAAGCACTTTTGTCAGGGAGAATGGTAGTAGAGGTTAATACCCTTTGCTATTGATGTTACCTGAAGAATAAGCACCGGCTAACTCCGTGCCAGCAGCCGCGGTAATACGGGGGGTGCAAGCGTTAATCGGAATTACTGGGCGTAAAGGGCGCGTAGGTGGTTACTTAAGTCAGATGTGAAAGCCCCGGGCTCAACCTGGGAATTGCATTTGA
AJ295664.1.1505	Bacteria	Firmicutes	Clostridia	Clostridiales	Ruminococcaceae	Caproiciproducens	galactitolivorans	Caproiciproducens galactitolivorans strain BS-1 16S ribosomal RNA, partial sequence	94.444	17531	1146059197	NR_145929.1	306	11	3	1	301	319	623	3.07e-131	466	CCTACGGGAGGCAGCAGTGGGGGATATTGCACAATGGAGGAAACTCTGATGCAGCAACGCCGCGTGAGGGAAGAAGGTTTTCGGATTGTAAACCTCTGTCCTTGGTGACGATAATGACGGTAGCCAAGGAGGAAGCTCCGGCTAACTACGTGCCAGCAGCCGCGGTAATACGTAGGGAGCAAGCGTTGTCCGGATTTACTGGGTGTAAAGGGTGCGTAGGCGGCACTGCAAGTCAGGCGTGAAAGGCGGAGGCTTAACCTCCGAGTTGCGTTTGAAACTGTGGTGCTTGAGTGAAGTAGAG
BABD01000680.619.2209	Bacteria	Firmicutes	Clostridia	Clostridiales	Ruminococcaceae	Gemmiger	formicilis	Gemmiger formicilis strain X2-56 16S ribosomal RNA gene, partial sequence	99.336	15836	559795255	NR_104846.1	301	2	0	1	301	288	588	3.84e-155	545	CCTACGGGAGGCAGCAGTGGGGGATATTGCACAATGGGGGAAACCCTGATGCAGCGACGCCGCGTGGAGGAAGAAGGTTTTCGGATTGTAAACTCCTGTCGTTAGGGACGATAATGACGGTACCTAACAAGAAAGCACCGGCTAACTACGTGCCAGCAGCCGCGGTAAAACGTAGGGTGCAAGCGTTGTCCGGAATTACTGGGTGTAAAGGGAGCGCAGGCGGACCGGCAAGTTGGAAGTGAAAACCATGGGCTCAACCCATGAATTGCTTTCAAAACTGCTGGCCTTGAGTAGTGCAGAG
KM244824.1.1500	Bacteria	Bacteroidetes	Bacteroidia	Bacteroidales	Barnesiellaceae	Barnesiella	intestinihominis	Barnesiella intestinihominis strain JCM 15079 16S ribosomal RNA gene, partial sequence	92.105	15668	631251875	NR_113073.1	304	19	4	1	301	329	630	1.88e-118	424	CCTACGGGAGGCAGCAGTGAGGAATATTGGTCAATGGGCGCAGGCCTGAACCAGCCAAGTCGCGTGAGGGAAGACGGTCCTACGGATTGTAAACCTCTTTTGTCGGGGAGTAACGTGCGGGACGCGTCCCGTATTGAGAGTACCCGAAGAAAAAGCATCGGCTAACTCCGTGCCAGCAGCCGCGGTAATACGGAGGATGCGAGCGTTATCCGGATTTATTGGGTTTAAAGGGTGCGCAGGCGGCGCGCCAAGTCAGCGGTCAAAGTTCCGGGCTCAACCCGGTGTCGCCGTTGAAACTGGC
LC055583.1.1531	Bacteria	Bacteroidetes	Bacteroidia	Bacteroidales	Bacteroidaceae	Bacteroides	ihuae	Bacteroides ihuae strain Marseille-P2824 16S ribosomal RNA, partial sequence	91.391	15607	1193829148	NR_147391.1	302	21	5	1	300	330	628	5.25e-114	409	CCTACGGGAGGCAGCAGTGAGGAATCTTGGTCAATGGGCGCAATGCCTGAACCAGCCAAGTAGCGTGAAGGAAGACTGCCCTTAGGGTTGTAAACTTCTTTTATAAGGGAATAACGATAGCAACGAGTTGCTATTTGCATGTACCTTACGAATAAGGATCGGCTAACTCCGTGCCAGCAGCCGCGGTAATACGGAGGATCCAAGCGTTATCCGGATTTATTGGGTTTAAAGGGTGCGTAGGCGGGAAAGGAAGTCAGTTGTGAAATTTTATGGCTCAACCATAAACTTGCAGTTGAAACTC
EF031000.1.1651	Bacteria	Firmicutes	Negativicutes	Acidaminococcales	Acidaminococcaceae	Phascolarctobacterium	succinatutens	Phascolarctobacterium succinatutens strain YIT 12067 16S ribosomal RNA gene, partial sequence	98.339	15463	631251704	NR_112902.1	301	5	0	1	301	427	727	3.86e-150	529	CCTACGGGAGGCAGCAGTGGGGAATCTTCCGCAATGGGCGAAAGCCTGACGGAGCAATGCCGCGTGAGTGATGAAGGAATTCGTTCCGTAAAGCTCTTTTGTTTATGACGAATGTGCAGACTGTGAATAATGGTTTGTAATGACGGTAGTAAACGAATAAGCCACGGCTAACTACGTGCCAGCAGCCGCGGTAATACGTAGGTGGCGAGCGTTGTCCGGAATTATTGGGCGTAAAGAGCATGTAGGCGGTTTTTTAAGTCCGGAGTGAAAATGCGGGGCTCAACCCCGTATGGCTCTGGAT
AM500733.1.1463	Bacteria	Proteobacteria	Gammaproteobacteria	Aeromonadales	Succinivibrionaceae	Succinivibrio	dextrinosolvens	Succinivibrio dextrinosolvens strain 0554 16S ribosomal RNA gene, partial sequence	97.342	15065	219846884	NR_026476.1	301	6	1	1	301	314	612	1.4e-144	510	CCTACGGGAGGCAGCAGTAGGGAATATTGCACAATGGGGGAAACCCTGATGCAGCCATGCCGCGTGTGTGAAGAAGGCCTTCGGGTTGTAAAGCACTTTCGGAGGGGAGGAACAAATGACGTTACCCTCAGAAGAAGCACCGGCTAACTCCGTGCCAGCAGCCGCGGTAATACGGAGGGTGCAAGCGTTAATCGGAATAACTGGGCGTAAAGGGCATGCAGGCGGTTAAACAAGTAGGATGTGAAATCCCCGGGCTCAACCTGGGAACTGCATTCTAAACTGTTTAACTAGAGTATTGCAG
CU926254.1.1347	Bacteria	Bacteroidetes	Bacteroidia	Bacteroidales	Bacteroidaceae	Anaerorhabdus	furcosa	Anaerorhabdus furcosa 16S ribosomal RNA gene, partial sequence	93	14870	645320615	NR_117779.1	300	21	0	1	300	333	632	6.7e-123	438	CCTACGGGAGGCAGCAGTAGGGAATTTTCGGCAATGGGCGCAAGCCTGACCGAGCAACGCCGCGTGAGTGATGAAGGTTTTCGGATTGTAAAGCTCTGTTGTAAGGGAAGAACGTCTTGGAGAGAATCCAGGAGTGACGGTACCTTACCAGAAAGCCACGGCTAACTACGTGCCAGCAGCCGCGGTAATACGTAGGTGGCAAGCGTTATCCGGAATTATTGGGCGTAAAGGGTGCGTAGGCGGTTAGTTAAGTTTATGGTGAAAGCGTGGGGCTCAACCCCATACAGCCATAGATACTGGC
AB506207.1.1496	Bacteria	Firmicutes	Clostridia	Clostridiales	Peptostreptococcaceae	Intestinibacter	bartlettii	Intestinibacter bartlettii strain WAL 16138 16S ribosomal RNA gene, partial sequence	99.003	14674	228718376	NR_027573.1	301	3	0	1	301	303	603	1.79e-153	540	CCTACGGGAGGCAGCAGTGGGGAATATTGCACAATGGGCGAAAGCCTGATGCAGCAACGCCGCGTGAGCGATGAAGGCCTTCGGGTCGTAAAGCTCTGTCCTCAAGGAAGATAATGACGGTACTTGAGGAGGAAGCCCCGGCTAACTACGTGCCAGCAGCCGCGGTAATACGTAGGGGGCTAGCGTTATCCGGATTTACTGGGCGTAAAGGGTGCGTAGGCGGTCTTTTAAGTCAGAAGTGAAAGGCTACGGCTTAACCGTAGTAAGCTTTTGAAACTGGAGGACTTGAGTGCAGGAGAGG
GQ139160.1.1389	Bacteria	Firmicutes	Clostridia	Clostridiales	unclassified	Flavonifractor	plautii	Flavonifractor plautii strain Prevot S1 16S ribosomal RNA gene, partial sequence	89.226	13879	343198636	NR_043142.1	297	30	2	1	296	323	618	2.48e-102	370	CCTACGGGAGGCAGCAGTGGGGAATATTGGGCAATGGAGGCAACTCTGACCCAGCAATACCGCGTGAAGGAAGAAGGCCTTCGGGTTGTAAACTTCTTTAGACAGGGAAGAAAGAAATGACATTACCTGTAGAATAAGCCACGGCTAACTACGTGCCAGCAGCCGCGGTAATACGTAGGTGGCAAGCGTTATCCGGAATTACTGGGTGTAAAGGGCGCGTAGGCGGGTGTGCAAGTTAGATGTGAAAACCTGGAGCTCAACTCCAGACTGGCATCTAAAACTGTACATCTTGAGTGTCAGA
KM454168.1.1525	Bacteria	Firmicutes	Clostridia	Clostridiales	Ruminococcaceae	Caproiciproducens	galactitolivorans	Caproiciproducens galactitolivorans strain BS-1 16S ribosomal RNA, partial sequence	96.761	13537	1146059197	NR_145929.1	247	5	1	1	244	319	565	4.53e-114	409	CCTACGGGGGGCAGCAGTGGGGGATATTGCACAATGGAGGAAACTCTGATGCAGCAACGCCGCGTGAGGGAAGAAGGTTTTCGGATTGTAAACCTCTGTCCTTGGTGACGATAATGACGGTAGCCAAGGAGGAAGCTCCGGCTAACTACGTGCCAGCAGCCGCGGTAATACGTAGGGAGCAAGCGTTGTCCGGATTTACTGGGTGTAAAGGGTGCGTAGGCGGCACTGCAAGTCAGGCGTGAAAGGCGGAGGCTTAACCTCCG
HM218863.1.1548	Bacteria	Firmicutes	Bacilli	Lactobacillales	Lactobacillaceae	Lactobacillus	ultunensis	Lactobacillus ultunensis strain CCUG 48460 16S ribosomal RNA gene, partial sequence	99.296	13381	645319700	NR_117065.1	284	2	0	1	284	312	595	1.02e-145	514	CCTACGGGGGGCTGCAGTAGGGAATCTTCCACAATGGACGCAAGTCTGATGGAGCAACGCCGCGTGAGTGAAGAAGGTTTTCGGATCGTAAAGCTCTGTTGTTGGTGAAGAAGGATAGAGGTAGTAACTGGCCTTTATTTGACGGTAATCAACCAGAAAGTCACGGCTAACTACGTGCCAGCAGCCGCGGTAATACGTAGGTGGCAAGCGTTGTCCGGATTTATTGGGCGTAAAGCGAGCGCAGGCGGAAAAATAAGTCTAATGTGAAAGCCCTCGGCTTAACC
HQ716499.1.1426	Bacteria	Verrucomicrobia	Spartobacteria	Chthoniobacterales	Chthoniobacteraceae	Chthoniobacter	flavus	Chthoniobacter flavus strain Ellin428 16S ribosomal RNA gene, partial sequence	82.155	13335	636559168	NR_115225.1	297	46	6	1	294	324	616	1.21e-65	248	CCTACGGGGGGCTGCAGTCGAGGATCATTTGCAATGGGCGAAAGCCTGACAATGCGACGCTGCGTGGAGGATGAAGGCCTTCGGGTTGTAAACTCCTGTCATAAGGGAACAGGCGAGGGTACCCAATACGTACCTGAGTTGAGTGTACTTTAAGAGGAAGCGACGGCTAACTCTGTGCCAGCAGCCGCGGTAATACAGAGGTCGCAAGCGTTGTTCGGATTTACTGGGCGTAAAGGGCGCGTAGGCGGTCTTGCGTGTCAGATGTGAAATCTCCGGGCTCAACCCGGAAAGTGCGTCTGAA
EU998994.1.1616	Bacteria	Proteobacteria	Betaproteobacteria	Burkholderiales	Alcaligenaceae	Advenella	alkanexedens	Advenella alkanexedens strain LAM0050 16S ribosomal RNA, partial sequence	99.668	12966	1227086124	NR_148623.1	301	1	0	1	301	297	597	8.25e-157	551	CCTACGGGAGGCAGCAGTGGGGAATTTTGGACAATGGGGGAAACCCTGATCCAGCCATCCCGCGTGTGCGATGAAGGCCTTCGGGTTGTAAAGCACTTTTGTCAGGGAAGAAAAGGTTCTGGCTAATATCCGGAACTGATGACGGTACCTGAAGAATAAGCACCGGCTAACTACGTGCCAGCAGCCGCGGTAATACGTAGGGTGCAAGCGTTAATCGGAATTACTGGGCGTAAAGCGTGCGCAGGCGGTTCGGAAAGAAGGATGTGAAATCCCAGGGCTCAACCTTGGAACTGCATTCTTA
CDZW01015843.180.1725	Bacteria	Firmicutes	Clostridia	Clostridiales	Ruminococcaceae	Anaerobacterium	chartisolvens	Anaerobacterium chartisolvens strain T-1-35 16S ribosomal RNA gene, partial sequence	85.714	12758	672238876	NR_125464.1	301	42	1	1	300	325	625	3.27e-86	316	CCTACGGGAGGCAGCAGTCGGGAATATTGCGCAATGGAGGAAACTCTGACGCAGTGACGCCGCGTGCAGGAAGAAGGTTTTCGGATTGTAAACTGCTTTAGACAGGGAAGATAAAAGACAGTACCTGTAAAATAAGCTCCGGCTAACTACGTGCCAGCAGCCGCGGTAATACGTAGGGAGCAAGCGTTATCCGGATTTATTGGGTGTAAAGGGTGCGTAGACGGTAATGCAAGTTAGTTGTGAAATCCCTCGGCTTAACTGAGGAACTGCAACTAAAACTACATTTCTTGAGTGTTGGAGG
KJ159280.1.1516	Bacteria	Firmicutes	Clostridia	Clostridiales	Lachnospiraceae	Butyrivibrio	fibrisolvens	Butyrivibrio fibrisolvens strain ATCC 19171 16S ribosomal RNA gene, partial sequence	96.567	12414	219846390	NR_025981.1	233	6	2	1	232	319	550	6.65e-107	385	CCTACGGGGGGCAGCAGTGGGGGATATTGCACAATGGAGGAAACTCTGATGCAGCGACGCCGCGTGAGTGAAGAAGTATTTCGGTATGTAAAGCTCTATCAGCAGGGAAGAAAGACCTCTAAGGAGGGGATGACGGTACCTGAATAAGAAGCCCCGGCTAACTACGTGCCAGCAGCCGCGGTAATACGTAGGGGGCAAGCGTTATCCGGATTTACTGGGTGTAAAGGGAGCG
AB295598.1.1556	Bacteria	Firmicutes	Bacilli	Lactobacillales	Streptococcaceae	Streptococcus	equinus	Streptococcus equinus strain NBRC 12553 16S ribosomal RNA gene, partial sequence	100	12405	631252396	NR_113594.1	301	0	0	1	301	320	620	1.77e-158	556	CCTACGGGAGGCAGCAGTAGGGAATCTTCGGCAATGGGGGCAACCCTGACCGAGCAACGCCGCGTGAGTGAAGAAGGTTTTCGGATCGTAAAGCTCTGTTGTAAGAGAAGAACGTGTGTGAGAGTGGAAAGTTCACACAGTGACGGTAACTTACCAGAAAGGGACGGCTAACTACGTGCCAGCAGCCGCGGTAATACGTAGGTCCCGAGCGTTGTCCGGATTTATTGGGCGTAAAGCGAGCGCAGGCGGTTTAATAAGTCTGAAGTTAAAGGCAGTGGCTTAACCATTGTTCGCTTTGGAA
GQ175357.1.1540	Bacteria	Firmicutes	Bacilli	Lactobacillales	Leuconostocaceae	Weissella	jogaejeotgali	Weissella jogaejeotgali strain FOL01 16S ribosomal RNA, partial sequence	100	12202	1146059164	NR_145896.1	301	0	0	1	301	289	589	1.77e-158	556	CCTACGGGAGGCAGCAGTAGGGAATCTTCCACAATGGGCGCAAGCCTGATGGAGCAACGCCGCGTGTGTGATGAAGGGTTTCGGCTCGTAAAACACTGTTATAAGAGAAGAACGACATTGAGAGTAACTGTTCAGTGTGTGACGGTATCTTATCAGAAAGGAACGGCTAAATACGTGCCAGCAGCCGCGGTAATACGTATGTTCCAAGCGTTATCCGGATTTATTGGGCGTAAAGCGAGCGCAGACGGTTATTTAAGTCTGAAGTGAAAGCCCTCAGCTCAACTGAGGAAGGGCTTTGGAA
JX079523.1.1570	Bacteria	Firmicutes	Bacilli	Lactobacillales	Lactobacillaceae	Lactobacillus	crispatus	Lactobacillus crispatus strain DSM 20584 16S ribosomal RNA, partial sequence	100	12000	645322550	NR_119274.1	239	0	0	1	239	356	594	4.02e-124	442	CCTACGGGAGGCAGCAGTAGGGAATCTTCCACAATGGACGCAAGTCTGATGGAGCAACGCCGCGTGAGTGAAGAAGGTTTTCGGATCGTAAAGCTCTGTTGTTGGTGAAGAAGGATAGAGGTAGTAACTGGCCTTTATTTGACGGTAATCAACCAGAAAGTCACGGCTAACTACGTGCCAGCAGCCGCGGTAATACGTAGGTGGCAAGCGTTGTCCGGATTTATTGGGCGTAAAGCGAG
AM183018.1.1451	Bacteria	Bacteroidetes	Bacteroidia	Bacteroidales	Bacteroidaceae	Bacteroides	stercoris	Bacteroides stercoris strain JCM 9496 16S ribosomal RNA gene, partial sequence	96.346	11537	631251745	NR_112943.1	301	11	0	1	301	326	626	3.92e-140	496	CCTACGGGAGGCAGCAGTGAGGAATATTGGTCAATGGACGGGAGTCTGAACCAGCCAAGTAGCGTGAAGGATGAAGGCTCTATGGGTCGTAAACTTCTTTTATACGGGAATAAAGTGAACCACGTGTGGTTTTTTGTATGTACCGTATGAATAAGGATCGGCTAACTCCGTGCCAGCAGCCGCGGTAATACGGAGGATCCGAGCGTTATCCGGATTTATTGGGTTTAAAGGGAGCGTAGGCGGGTACTTAAGTCAGTTGTGAAAGTTTACGGCTCAACCGTGAAATTGCAGTTGATACTGG
HM218868.1.1554	Bacteria	Firmicutes	Bacilli	Lactobacillales	Lactobacillaceae	Lactobacillus	ultunensis	Lactobacillus ultunensis strain CCUG 48460 16S ribosomal RNA gene, partial sequence	100	11378	645319700	NR_117065.1	262	0	0	1	262	312	573	7.29e-137	484	CCTACGGGAGGCAGCAGTAGGGAATCTTCCACAATGGACGCAAGTCTGATGGAGCAACGCCGCGTGAGTGAAGAAGGTTTTCGGATCGTAAAGCTCTGTTGTTGGTGAAGAAGGATAGAGGTAGTAACTGGCCTTTATTTGACGGTAATCAACCAGAAAGTCACGGCTAACTACGTGCCAGCAGCCGCGGTAATACGTAGGTGGCAAGCGTTGTCCGGATTTATTGGGCGTAAAGCGAGCGCAGGCGGAAAAATAAGTCTAA
HQ716151.1.1454	Bacteria	Bacteroidetes	Bacteroidia	Bacteroidales	Tannerellaceae	Parabacteroides	distasonis	Parabacteroides distasonis strain ATCC 8503 16S ribosomal RNA, partial sequence	91.03	11261	444303953	NR_074376.1	301	27	0	1	301	351	651	1.89e-113	407	CCTACGGGGGGCAGCAGTGAGGAATATTGGTCAATGGGCGAGAGCCTGAACCAGCCAAGTCGCGTGAGGGATGACGGCCCTACGGGTTGTAAACCTCTTTTATAAGGGAATAAAGGGCATCACGTGTGGTGTTTTGCATGTACCTTATGAATAAGCATCGGCTAACTCCGTGCCAGCAGCCGCGGTAATACGGAGGATGCGAGCGTTATCCGGATTCATTGGGTTTAAAGGGTGCGTAGGTCGCCGATTAAGTCAGCGGTGAAAGTCAGTGGCTCAACCATTGAACTGCCGTTGAAACTGG
FJ593657.1.1504	Bacteria	Firmicutes	Tissierellia	unclassified	unclassified	Sedimentibacter	saalensis	Sedimentibacter saalensis strain ZF2 16S ribosomal RNA gene, partial sequence	96.053	11090	219878359	NR_025498.1	304	6	4	3	301	309	611	1.82e-138	490	CCTACGGGAGGCAGCAGTGGGGAATATTGCACAATGGAGGGAACTCTGATGCAGCGACGCCGCGTGAGTGAAGAAGGTTTTCGGATCGTAAAACTCTGTCCTTGGTGAAGATAATGACGGTAGCCAAGGAGGAAGCCCCGGCTAACTACGTGCCAGCAGCCGCGGTAATACGTAGGGGGCGAGCGTTGTCCGGATTTACTGGGCGTAAAGGGTGAGTAGGCGGTAATATGTGTCAGATGTAAAAGGCTATGGCTTAACTATAGTTAGCATTTGAAACTGTATTACTTGAGTGCAGGAGAGG
AF371900.1.1394	Bacteria	Bacteroidetes	Bacteroidia	Bacteroidales	Bacteroidaceae	Bacteroides	faecichinchillae	Bacteroides faecichinchillae strain JCM 17102 16S ribosomal RNA gene, partial sequence	92.715	11008	631252008	NR_113206.1	302	18	4	1	300	336	635	3.12e-121	433	CCTACGGGAGGCAGCAGTGAGGAATATTGGTCAATGGGCGAGAGCCTGAACCAGCCAAGTAGCGTGCAGGATGACGGCCCTATGGGTTGTAAACTGCTTTTATACGGGGGTAAAGTCATCCACGTGTGGATGTTTGCAAGTACCGTAAGAAAAAGGATCGGCTAATTCCGTGCCAGCAGCCGCGGTAATACGGAAGATCCGAGCGTTATCCGGATTTATTGGGTTTAAAGGGAGCGTAGGCGGACGAGCAAGTCAGTTGTGAAAGTTTGCGGCTCAACCGTAAAATTGCAGTTGAAACTGT
HQ721246.1.1770	Bacteria	Firmicutes	Bacilli	Lactobacillales	Lactobacillaceae	Lactobacillus	farciminis	Lactobacillus farciminis strain BCRC 14043 16S ribosomal RNA gene, partial sequence	100	10899	631253200	NR_114398.1	301	0	0	1	301	356	656	1.77e-158	556	CCTACGGGAGGCAGCAGTAGGGAATCTTCCACAATGGGCGAAAGCCTGATGGAGCAATGCCGCGTGAGTGAAGAAGGTTTTCGGATCGTAAAACTCTGTTGTTGAAGAAGAACATGCGTGAGAGTAACTGTTCACGTACTGACGGTATTCAACCAGAAAGCCACGGCTAACTACGTGCCAGCAGCCGCGGTAATACGTAGGTGGCAAGCGTTGTCCGGATTTATTGGGCGTAAAGAGAATGTAGGCGGTTTATTAAGTTTGAAGTGAAAGCCCTCGGCTCAACCGAGGAAGTGCTTCGAAA
AYYK01000012.29.1582	Bacteria	Firmicutes	Bacilli	Lactobacillales	Lactobacillaceae	Lactobacillus	dextrinicus	Lactobacillus dextrinicus strain JCM 5887 16S ribosomal RNA gene, partial sequence	97.01	10894	310974997	NR_036861.1	301	9	0	1	301	336	636	1.4e-144	510	CCTACGGGAGGCAGCAGTAGGGAATCTTCCACAATGGACGAAAGTCTGATGGAGCAACGCCGCGTGAGTGAAGAAGGTTTTCGGATCGTAAAACTCTGTTGTTAGAGAAGAACGTACTTGGTAGTAACTGGCCAGGTAGTGACGGTATCTAACCAGAAAGCCACGGCTAACTACGTGCCAGCAGCCGCGGTAATACGTAGGTGGCAAGCGTTATCCGGATTTATTGGGCGTAAAGCGAGTGCAGGCGGTTTTTTAAGTCTGATGTGAAAGCCTTCGGCTTAACCGAAGAAATGCATTGGAA
KF178310.1.1559	Bacteria	Firmicutes	Bacilli	Lactobacillales	Lactobacillaceae	Lactobacillus	acidipiscis	Lactobacillus acidipiscis strain NBRC 102163 16S ribosomal RNA gene, partial sequence	100	10859	631251496	NR_112693.1	301	0	0	1	301	336	636	1.77e-158	556	CCTACGGGAGGCAGCAGTAGGGAATCTTCCACAATGGACGCAAGTCTGATGGAGCAACGCCGCGTGTATGAAGAAGGTCTTCGGATCGTAAAATACTGTTGTCAGAGAAGAACACGTGATAGAGTAACTGCTATGGCGCTGACGGTATCTGACCAGCAAGTCACGGCTAACTACGTGCCAGCAGCCGCGGTAATACGTAGGTGGCAAGCGTTGTCCGGATTTATTGGGCGTAAAGGGAACGCAGGCGGTCTTTTAAGTCTGATGTGAAAGCCTTCGGCTTAACCGGAGAAGTGCATTGGAA
FPLO01000837.8.1520	Bacteria	Firmicutes	Clostridia	Clostridiales	Lachnospiraceae	Roseburia	intestinalis	Roseburia intestinalis strain DSM 14610 16S ribosomal RNA gene, partial sequence	99.003	10613	645320588	NR_117758.1	301	3	0	1	301	322	622	1.79e-153	540	CCTACGGGAGGCAGCAGTGGGGAATATTGCACAATGGGCGAAAGCCTGATGCAGCGACGCCGCGTGAGCGAAGAAGTATTTCGGTATGTAAAGCTCTATCAGCAGGGAAGAAGAAATGACGGTACCTGACTAAGAAGCACCGGCTAAATACGTGCCAGCAGCCGCGGTAATACGTATGGTGCAAGCGTTATCCGGATTTACTGGGTGTAAAGGGAGCGCAGGCGGTACGGCAAGTCTGATGTGAAAGCCCGGGGCTCAACCCCGGTATTGCATTGGAAACTGTCGGACTAGAGTGTCGGAG
KC621942.1.1494	Bacteria	Firmicutes	Tissierellia	Tissierellales	unclassified	Sporanaerobacter	acetigenes	Sporanaerobacter acetigenes strain DSM 13106 16S ribosomal RNA gene, partial sequence	94.314	9871	645320092	NR_117381.1	299	13	4	1	297	347	643	6.65e-128	455	CCTACGGGAGGCAGCAGTGGGGAATATTGCACAATGGAGGGAACTCTGATGCAGCGACGCCGCGTGAGCGATGAAGGTCTTCGGATCGTAAAGCTCTGTCCTAAGGGACGATAATGACGGTACCTTAGGAGGAAGCCCCGGCTAACTACGTGCCAGCAGCCGCGGTAATACGTAGGGGGCAAGCGTTGTCCGGAATTACTGGGCGTAAAGGGTACGCAGGCGGCTTTGTAAGTCAGATGTGAAAGACTATGGCTTAACTGTAGTAAGCATTTGAAACTACAGAGCTTGAGTACAGGATGGG
U81658.1.1444	Bacteria	Synergistetes	Synergistia	Synergistales	Synergistaceae	Rarimicrobium	hominis	Rarimicrobium hominis strain ADV70 16S ribosomal RNA, partial sequence	94.318	9787	1137647877	NR_145666.1	264	11	4	1	262	281	542	8.79e-112	401	CCTACGGGAGGCAGCAGTGGGGAATATTGGGCAATGGGGGCAACCCTGACCCAGCGACGCCGCGTGAGGGAAGACAGCCTTCGGGTTGTAAACCTCTGTTGCAGGGGAAGAAGAAAGTGACGGTACCCTGCGAGGAAGCTCCGGCAAACTACGTGCCAGCAGCCGCGGTAATACGTAGGGAGCGAGCGTTGTCCGGAATTACTGGGCGTAAAGGGCGCGTAGGCCGTGTTATAAGTTAGTTGTAAAACGTGTGGGCTTAACCCGCATTCGCAACTAAAACTGTAACGCTAGAGGCATAGAG
AY167949.1.1514	Bacteria	Firmicutes	Clostridia	Clostridiales	Peptostreptococcaceae	Peptostreptococcus	russellii	Peptostreptococcus russellii strain RT-10B 16S ribosomal RNA gene, partial sequence	100	9736	636559098	NR_115155.1	301	0	0	1	301	339	639	1.77e-158	556	CCTACGGGAGGCAGCAGTGGGGAATATTGCACAATGGGCGAAAGCCTGATGCAGCAACGCCGCGTGAACGATGAAGGTCTTCGGATCGTAAAGTTCTGTCGCAGGGGAAGATAATGACGGTACCCTGTGAGGAAGCACCGGCTAACTACGTGCCAGCAGCCGCGGTAATACGTAGGGTGCTAGCGTTATCCGGATTTACTGGGCGTAAAGGGTGCGTAGGTGGTCTTTCAAGTCGGTGGTTAAAGGCTACGGCTCAACCGTATTAAGCCGCCGAAACTGGAAGACTTGAGTGCAGGAGAGG
GQ480004.1.1532	Bacteria	Firmicutes	Negativicutes	Veillonellales	Veillonellaceae	Caecibacter	massiliensis	Caecibacter massiliensis strain Marseille-P2974 16S ribosomal RNA, partial sequence	94.408	9732	1193829133	NR_147376.1	304	11	6	1	301	354	654	3.98e-130	462	CCTACGGGAGGCAGCAGTGGGGAATCTTCCGCAATGGACGAAAGTCTGACGGAGCAACGCCGCGTGAGTGAAGACGGCCTTCGGGTTGTAAAGCTCTGTTATACGGGACGAACGAGAGTATAGTTAATACCTATATTCTGTGACGGTACCGTAAGAGAAAGCCACGGCTAACTACGTGCCAGCAGCCGCGGTAATACGTAGGTGGCAAGCGTTGTCCGGAATTATTGGGCGTAAAGGGCGCGCAGGCGGTTTTACAAGTCGGTCTTAAAAGTGCGGGGCTCAACCCCGTGAGGGGACGGAA
JX575812.1.1495	Bacteria	Firmicutes	Clostridia	Clostridiales	Ruminococcaceae	Anaeromassilibacillus	senegalensis	Anaeromassilibacillus senegalensis strain mt9 16S ribosomal RNA, partial sequence	93.399	9449	1116030269	NR_144727.1	303	16	4	1	301	335	635	4e-125	446	CCTACGGGAGGCAGCAGTGGGGGATATTGCACAATGGGGGAAACCCTGATGCAGCAACGCCGCGTGAAGGAAGAAGGTCTTCGGATTGTAAACTTCTGTCTTTGGTGAAGATAATGACGGTAGCCAAAGAGGAAGCTCCGGCTAACTACGTGCCAGCAGCCGCGGTAATACGTAGGGAGCAAGCGTTGTCCGGATTTACTGGGTGTAAAGGGTGCGTAGGCGGTTCTGCAAGTCAGTTGTGAAAACTATGGGCTTAACCCATAGCCTGCAATTGAAACTGTGGGACTTGAGTGAAGTAGAG
KX672302.1.1394	Bacteria	Firmicutes	Clostridia	Clostridiales	Ruminococcaceae	Caproiciproducens	galactitolivorans	Caproiciproducens galactitolivorans strain BS-1 16S ribosomal RNA, partial sequence	96.169	9300	1146059197	NR_145929.1	261	7	1	1	258	319	579	1.59e-118	424	CCTACGGGAGGCAGCAGTGGGGGATATTGCACAATGGAGGAAACTCTGATGCAGCAACGCCGCGTGAGGGAAGACGGTCTTCGGATTGTAAACCTTTGTCCTTGGTGAAGATAATGACGGTAGCCGAGGAGGAAGCTCCGGCTAACTACGTGCCAGCAGCCGCGGTAATACGTAGGGAGCAAGCGTTGTCCGGATTTACTGGGTGTAAAGGGTGCGTAGGCGGCTCTGCAAGTCAGGTGTGAAAACCATCGGCTCAAC
BAJH01000050.218.1727	Bacteria	Bacteroidetes	Bacteroidia	Bacteroidales	Prevotellaceae	Prevotella	paludivivens	Prevotella paludivivens strain JCM 13650 16S ribosomal RNA gene, partial sequence	98.671	9136	631251924	NR_113122.1	301	4	0	1	301	339	639	8.31e-152	534	CCTACGGGAGGCAGCAGTGAGGAATATTGGTCAATGGGCGGAAGCCTGAACCAGCCAAGTAGCGTGCAGGATGACGGCCCTATGGGTTGTAAACTGCTTTTATACAGGAATAAAGTTAGCCACGTGTGGTTATTTGTAGGTACTGTATGAATAAGGACCGGCTAATTCCGTGCCAGCAGCCGCGGTAATACGGAAGGTCCAGGCGTTATCCGGATTTATTGGGTTTAAAGGGAGCGTAGGCCGTCTGTTAAGCGTGTTGTGAAATGTAGATGCTCAACATCTGAATTGCAGCGCGAACTGG
FJ682076.1.1448	Bacteria	Proteobacteria	Gammaproteobacteria	Aeromonadales	Succinivibrionaceae	Succinivibrio	dextrinosolvens	Succinivibrio dextrinosolvens strain 0554 16S ribosomal RNA gene, partial sequence	95.349	9074	219846884	NR_026476.1	301	12	1	1	301	314	612	1.42e-134	477	CCTACGGGAGGCAGCAGTAGGGAATATTGCACAATGGAGGAAACTCTGATGCAGCCATGCCGCGTGTGTGAAGAAGGCCTTCGGGTTGTAAAGCACTTTCGGAGGGGAGGAAAAGATGACGTTACCCTCAGAAGAAGCACCGGCTAACTCCGTGCCAGCAGCCGCGGTAATACGGAGGGTGCAAGCGTTAATCGGAATAACTGGGCGTAAAGGGCATGCAGGCGGTTATACAAGTAGGATGTGAAAGCCTGGGGCTCAACCTCAGAACTGCATTCTAAACTGTGTGACTAGAGTATTGCAG
HM218861.1.1548	Bacteria	Firmicutes	Bacilli	Lactobacillales	Lactobacillaceae	Lactobacillus	ultunensis	Lactobacillus ultunensis strain CCUG 48460 16S ribosomal RNA gene, partial sequence	100	8823	645319700	NR_117065.1	284	0	0	1	284	312	595	4.69e-149	525	CCTACGGGAGGCAGCAGTAGGGAATCTTCCACAATGGACGCAAGTCTGATGGAGCAACGCCGCGTGAGTGAAGAAGGTTTTCGGATCGTAAAGCTCTGTTGTTGGTGAAGAAGGATAGAGGTAGTAACTGGCCTTTATTTGACGGTAATCAACCAGAAAGTCACGGCTAACTACGTGCCAGCAGCCGCGGTAATACGTAGGTGGCAAGCGTTGTCCGGATTTATTGGGCGTAAAGCGAGCGCAGGCGGAAAAATAAGTCTAATGTGAAAGCCCTCGGCTTAACC
AY167967.1.1525	Bacteria	Firmicutes	Tissierellia	Tissierellales	Peptoniphilaceae	Peptoniphilus	stercorisuis	Peptoniphilus stercorisuis strain DSM 27563 16S ribosomal RNA, partial sequence	99.003	8453	961555161	NR_134130.1	301	3	0	1	301	342	642	1.79e-153	540	CCTACGGGAGGCAGCAGTGGGGAATATTGCACAATGGAGGAAACTCTGATGCAGCGACGCCGCGTGAGCGATGAAGGTTTTCGAATCGTAAAGCTCTGTCCCATGGGAAGATAATGACGGTACCATGGGAGGAAGCCCCGGCTAACTACGTGCCAGCAGCCGCGGTAATACGTAGGGGGCTAGCGTTGTCCGGAATTACTGGGCGTAAAGGGTTCGCAGGCGGAAATATAAGTCAGGTGTAAAAGGCGGAGGCTCAACCTCCGTAAGCATTTGAAACTATATTTCTTGAGATATGGAGAGG
JX457300.1.1522	Bacteria	Proteobacteria	Gammaproteobacteria	Legionellales	Coxiellaceae	Diplorickettsia	massiliensis	Diplorickettsia massiliensis strain 20B 16S ribosomal RNA gene, partial sequence	95.681	8242	645320126	NR_117407.1	301	13	0	1	301	326	626	8.48e-137	484	CCTACGGGAGGCAGCAGTGGGGAATCTTGGACAATGGGGGAAACCCTGATCCAGCGATGCCGCGTGTGTGAAGAAGGCCTTCGGGTTGTAAAGCACTTTAGGTGGGGAAGAAAGGTAACGAGCGAATAACTTGTTGCTATGACGGTACCCGCAGAATAAGCACCGGCTAACTCTGTGCCAGCAGCCGCGGTAATACAGAGGGTGCAAGCGTTAATCAGAATGACTGGGCGTAAAGGGCGTGTAGGTGGTTGACTAGGTTTGATGTGAAATCCCCGGGCTTAACCTGGGAATTGCGTCGAAA
FPLO01004147.8.1521	Bacteria	Firmicutes	Clostridia	Clostridiales	Lachnospiraceae	Agathobacter	ruminis	Agathobacter ruminis strain JK623 16S ribosomal RNA, partial sequence	98.951	7937	1227086116	NR_148619.1	286	1	2	1	285	301	585	1.32e-144	510	CCTACGGGAGGCAGCAGTGGGGAATATTGCACAATGGGCGAAAGCCTGATGCAGCGACGCCGCGTGAGCGAAGAAGTATTTCGGTATGTAAAGCTCTATCAGCAGGGAAGAAGAAATGACGGTACCTGACTAAGAAGCACCGGCTAAATACGTGCCAGCAGCCGCGGTAATACGTATGGTGCAAGCGTTATCCGGATTTACTGGGTGTAAAGGGAGCGCAGGCGGTACGGCAAGTCTGATGTGAAAGCCCGGGGCTCAACCCCGGTATTGCATTGGAAACTGTCG
JN245667.1.1514	Bacteria	Proteobacteria	Deltaproteobacteria	Desulfovibrionales	Desulfovibrionaceae	Desulfovibrio	legallii	Desulfovibrio legallii strain H1 16S ribosomal RNA gene, partial sequence	100	7730	566084868	NR_108301.1	301	0	0	1	301	324	624	1.77e-158	556	CCTACGGGAGGCAGCAGTGGGGAATATTGCGCAATGGGCGAAAGCCTGACGCAGCGACGCCGCGTGAGGGATGAAGGTTTTCGGATCGTAAACCTCTGTCAGAAGGGAAGAAACTGCCGTGCTCTAATCATCATGGCATTGACGGTACCTTCAAAGGAAGCACCGGCTAACTCCGTGCCAGCAGCCGCGGTAATACGGAGGGTGCAAGCGTTAATCGGAATTACTGGGCGTAAAGCGCACGTAGGCTGTTGTGTAAGTCAGGGGTGAAATCCCACGGCTCAACCGTGGAACTGCCTTTGAT
X71850.1.1550	Bacteria	Firmicutes	Clostridia	Clostridiales	Clostridiaceae	Clostridium	chartatabidum	Clostridium chartatabidum strain 163 16S ribosomal RNA gene, partial sequence	100	7697	1237079451	NR_029239.3	301	0	0	1	301	306	606	1.77e-158	556	CCTACGGGAGGCAGCAGTGGGGAATATTGCACAATGGGGGAAACCCTGATGCAGCAACGCCGCGTGAGTGATGACGGTCTTCGGATTGTAAAGCTCTGTCTTCAGGGACGATAATGACGGTACCTGAGGAGGAAGCCACGGCTAACTACGTGCCAGCAGCCGCGGTAATACGTAGGTGGCAAGCGTTGTCCGGATTTACTGGGCGTAAAGGGAGCGTAGGCGGATTTTTAAGTGGGATGTGAAATACCCGGGCTTAACCTGGGTGCTGCATTCCAAACTGGAAGTCTAGAGTACAGGAGGG
JX575886.1.1478	Bacteria	Actinobacteria	Coriobacteriia	Coriobacteriales	Coriobacteriaceae	Olegusella	massiliensis	Olegusella massiliensis strain KHD7 16S ribosomal RNA, partial sequence	95.695	7103	1182956107	NR_146815.1	302	11	2	1	300	331	632	8.48e-137	484	CCTACGGGAGGCAGCAGTGGGGAATCTTGCGCAATGGGCGAAAGCCTGACGCAGCGACGCCGCGTGCGGGACGAAGGCCTTCGGGTCGTAAACCGCTTTCAGCAGGGACGAGGCGAAAGTGACGGTACCTGCAGAAGAAGCCCCGGCTAACTACGTGCCAGCAGCCGCGGTAATACGTAGGGGGCAAGCGTTATCCGGATTCATTGGGCGTAAAGCGCGCGTAGGCGGCTTGTTTGGTCGGGAGTTAAAACCGGGGGCTCAACCCCCGTCCGCTTCCGATACCGGCAGGCTTGAGTCTGGG
EF031003.1.1512	Bacteria	Bacteroidetes	Bacteroidia	Bacteroidales	Prevotellaceae	Prevotella	oralis	Prevotella oralis strain JCM 12251 16S ribosomal RNA gene, partial sequence	90.365	7101	631251919	NR_113117.1	301	28	1	1	301	344	643	1.47e-109	394	CCTACGGGAGGCAGCAGTGAGGAATATTGGTCAATGGGCGGAAGCCTGAACCAGCCAAGTAGCGTGAGGGATGACTGCCCTATGGGTTGTAAACCTCTTTTATAAGGGAATAAAATACGGGACGTGTCCTGTTTTGCATGTACCTTATGAATAAGGACCGGCTAATTCCGTGCCAGCAGCCGCGGTAATACGGAAGGTCCGGGCGTTATCCGGATTTATTGGGTTTAAAGGGAGCGCAGGCGGTCTTATAAGCGTGACGTGAAATGCAGCGGCTCAACCGTATGATGTGCGTCGCGAACTG
CP003696.66313.67848	Bacteria	Actinobacteria	Actinobacteria	Corynebacteriales	Corynebacteriaceae	Corynebacterium	nuruki	Corynebacterium nuruki strain S6-4 16S ribosomal RNA gene, partial sequence	99.639	6888	645320663	NR_117816.1	277	1	0	1	277	310	586	1.65e-143	507	CCTACGGGGGGCAGCAGTGGGGAATATTGCACAATGGGCGCAAGCCTGATGCAGCGACGCCGCGTGGGGGATGACGGCCTTCGGGTTGTAAACTCCTTTCAACCATGACGAAGCTTTTGTGACGGTAGTGGTAGAAGAAGCACCGGCTAACTACGTGCCAGCAGCCGCGGTAATACGTAGGGTGCGAGCGTTGTCCGGAATTACTGGGCGTAAAGAGCTCGTAGGTGGTTTGTCGCGTCGTCTGTGAAATTCCGGGGCTCAACTCCGGGCGTGCAGG
AF192154.1.1542	Bacteria	Proteobacteria	Deltaproteobacteria	Desulfovibrionales	Desulfovibrionaceae	Desulfovibrio	simplex	Desulfovibrio simplex strain JCM 16812 16S ribosomal RNA gene, partial sequence	99.336	6764	631252098	NR_113296.1	301	2	0	1	301	341	641	3.84e-155	545	CCTACGGGAGGCAGCAGTGGGGAATATTGCGCAATGGGCGAAAGCCTGACGCAGCGACGCCGCGTGAGGGATGAAGGTTTTCGGATCGTAAACCTCTGTCAGAAGGGAAGAAACCGCACTGTGCTAATCAGCAGTGCCTTGACGGTACCTTCAAAGGAAGCACCGGCTAACTCCGTGCCAGCAGCCGCGGTAATACGGAGGGTGCAAGCGTTAATCGGAATTACTGGGCGTAAAGCGCACGTAGGCTGCTTTGTAAGTCAGGGGTGAAATCCCACGGCTCAACCGTGGAACTGCCTTTGAT
CU926763.1.1357	Bacteria	Firmicutes	Clostridia	Clostridiales	unclassified	Flintibacter	butyricus	Flintibacter butyricus strain BLS21 16S ribosomal RNA, partial sequence	94.576	6745	1109168025	NR_144611.1	295	16	0	1	295	282	576	1.85e-128	457	CCTACGGGAGGCAGCAGTGGGGAATATTGGGCAATGGGCGAAAGCCTGACCCAGCAACGCCGCGTGAAGGAAGAAGGCCTTCGGGTTGTAAACTTCTTTTATGAGGGACGAAGGAAGTGACGGTACCTCATGAATAAGCCACGGCTAACTACGTGCCAGCAGCCGCGGTAATACGTAGGTGGCAAGCGTTATCCGGATTTACTGGGTGTAAAGGGCGCGTAGGCGGGAAGGCAAGTCAGATGTGAAATCCAGGGGCTCAACCCCTGAACTGCATTTGAAACTGCTTTTCTTGAGTGTCGGG
AFIZ01000060.22.1521	Bacteria	Actinobacteria	Actinobacteria	Corynebacteriales	Corynebacteriaceae	Corynebacterium	nuruki	Corynebacterium nuruki strain S6-4 16S ribosomal RNA gene, partial sequence	100	6737	645320663	NR_117816.1	301	0	0	1	301	310	610	1.77e-158	556	CCTACGGGAGGCAGCAGTGGGGAATATTGCACAATGGGCGCAAGCCTGATGCAGCGACGCCGCGTGGGGGATGACGGCCTTCGGGTTGTAAACTCCTTTCAACCATGACGAAGCTTTTGTGACGGTAGTGGTAGAAGAAGCACCGGCTAACTACGTGCCAGCAGCCGCGGTAATACGTAGGGTGCGAGCGTTGTCCGGAATTACTGGGCGTAAAGAGCTCGTAGGTGGTTTGTCGCGTCGTCTGTGAAATTCCGGGGCTCAACTCCGGGCGTGCAGGCGATACGGGCATAACTTGAGTGCT
HQ155749.1.1359	Bacteria	Bacteroidetes	Bacteroidia	Bacteroidales	Bacteroidaceae	Bacteroides	coprosuis	Bacteroides coprosuis strain PC139 16S ribosomal RNA gene, partial sequence	97.342	6709	669189185	NR_114887.2	301	8	0	1	301	327	627	3.89e-145	512	CCTACGGGAGGCAGCAGTGAGGAATATTGGTCAATGGACGCGAGTCTGAACCAGCCAAGTAGCGTGAAGGACGACTGCCCTATGGGTTGTAAACTTCTTTTGTAAGGGAATAAAGTGCACCACGTGTGGTGTTTTGTATGTACCTTACGAATAAGGATCGGCTAACTCCGTGCCAGCAGCCGCGGTAATACGGAGGATCCGAGCGTTATCCGGATTTATTGGGTTTAAAGGGTGCGTAGGCGGACTGGAAAGTCAGCTGTGAAAGTTTGTGGCTCAACCACGAAATTGCAGTTGAAACTGT
KC835931.1.1493	Bacteria	Firmicutes	Clostridia	Clostridiales	Oscillospiraceae	Oscillibacter	ruminantium	Oscillibacter ruminantium strain GH1 16S ribosomal RNA gene, partial sequence	93.069	6476	645321110	NR_118156.1	303	17	4	1	301	304	604	1.86e-123	440	CCTACGGGAGGCAGCAGTGGGGAATATTGGGCAATGGACGCAAGTCTGACCCAGCAACGCCGCGTGAAGGAAGAAGGCTTTCGGGTTGTAAACTTCTTTGACAGGGGAAGAGTAGAAGACGGTACCCTGAAAACAAGCCACGGCTAACTACGTGCCAGCAGCCGCGGTAATACGTAGGTGGCAAGCGTTGTCCGGATTTACTGGGTGTAAAGGGCGTGCAGCCGGGCTGACAAGTCAGATGTGAAAACTAGAGGCTCAACCTCTAGATTGCATTTGAAACTGTTGGTCTTGAGTATCGGAG
CP009244.1578174.1579710	Bacteria	Actinobacteria	Actinobacteria	Corynebacteriales	Corynebacteriaceae	Corynebacterium	casei	Corynebacterium casei strain LMG S-19264 16S ribosomal RNA, partial sequence	100	6349	659365291	NR_122062.1	301	0	0	1	301	332	632	1.77e-158	556	CCTACGGGAGGCAGCAGTGGGGAATATTGCACAATGGGCGCAAGCCTGATGCAGCGACGCCGCGTGGGGGATGAAGGCCTTCGGGTTGTAAACTCCTTTCGCTATCGACGAAGCCTTCGGGTGACGGTAGGTAGATAAGAAGCACCGGCTAACTACGTGCCAGCAGCCGCGGTAATACGTAGGGTGCAAGCGTTGTCCGGAATTACTGGGCGTAAAGAGCTCGTAGGTGGTTTGTCGCGTCGTCTGTGAAATCCCGGGGCTTAACTTCGGGCGTGCAGGCGATACGGGCATAACTTGAGTG
JN245846.1.1484	Bacteria	Firmicutes	Clostridia	Clostridiales	Eubacteriaceae	Aminicella	lysinilytica	Aminicella lysinilytica strain WN037 16S ribosomal RNA, partial sequence	100	6301	974142174	NR_134694.1	301	0	0	1	301	336	636	1.77e-158	556	CCTACGGGAGGCAGCAGTGGGGAATATTGCACAATGGGCGAAAGCCTGATGCAGCGACGCCGCGTGAGGGAAGAAGGCCTTCGGGTCGTAAACCTCTGTCCAAGGGGAAGAAAAAAATGACGGTACCCTTGGAGGAAGCCCCGGCTAACTACGTGCCAGCAGCCGCGGTAATACGTAGGGGGCAAGCGTTATCCGGAATTACTGGGCGTAAAGAGTGCGTAGGTGGCTGCTCAAGCGCGGGGTTTAAGACAACGGCCCAACCGTTGTCCGCCCCGCGAACTGGGTAGCTTGAGTACAGGAG
LSCT01000005.26.1546	Bacteria	Bacteroidetes	Bacteroidia	Bacteroidales	Prevotellaceae	Prevotella	jejuni	Prevotella jejuni strain CD3:28 16S ribosomal RNA, partial sequence	95.736	6284	566085557	NR_109628.1	258	10	1	1	258	322	578	9.54e-116	414	CCTACGGGAGGCAGCAGTGAGGAATCTTGGTCAATGGGCGCGAGCCTGAACCAGCCAAGTAGCGTGCAGGAAGACGGCCCTATGGGTTGTAAACTGCTTTTTTATGGGAATAAAGGAAATCACGTGTTGATTTTTTGCAGGTACCATACGAATAAGGACCGGCTAATTCCGTGCCAGCAGCCGCGGTAATACGGAAGGTCCGGGCGTTATCCGGATTTATTGGGTTTAAAGGGAGCGTAGGCCGTGGGTTAAGTGTGT
AGWJ02000001.31807.33302	Bacteria	Fusobacteria	Fusobacteriia	Fusobacteriales	Fusobacteriaceae	Fusobacterium	varium	Fusobacterium varium strain JCM 6320 16S ribosomal RNA gene, partial sequence	99.668	6244	631252186	NR_113384.1	301	1	0	1	301	321	621	8.25e-157	551	CCTACGGGAGGCAGCAGTGGGGAATATTGGACAATGGACCAAAAGTCTGATCCAGCAATTCTGTGTGCACGATGAAGTTTTTCGGAATGTAAAGTGCTTTCAGTTGGGAAGAAGTCAGTGACGGTACCAACAGAAGAAGCGACGGCTAAATACGTGCCAGCAGCCGCGGTAATACGTATGTCGCAAGCGTTATCCGGATTTATTGGGCGTAAAGCGCGTCTAGGCGGCTTAGTAAGTCTGATGTGAAAATGCGGGGCTCAACCCCGTATTGCGTTGGAAACTGCTAAACTAGAGTACTGGA
FJ674829.1.1400	Bacteria	Bacteroidetes	Bacteroidia	Bacteroidales	Bacteroidaceae	Bacteroides	caccae	Bacteroides caccae strain JCM 9498 16S ribosomal RNA gene, partial sequence	92.715	6167	631251734	NR_112932.1	302	18	4	1	300	328	627	3.12e-121	433	CCTACGGGAGGCAGCAGTGAGGAATATTGGTCAATGGACGCAAGTCTGAACCAGCCACTTAGCGTGAAGGAAGACTGCCCTATGGGTTGTAAACTTCTTTTATAAGAGAATAAAGTGCGTTACGTGTAACGCATTGCATGTATCTTATGAATAAGGATCGGCTAACTCCGTGCCAGCAGCCGCGGTAATACGGAGGATCCAAGCGTTATCCGGATTTATTGGGTTTAAAGGGTGCGTAGGCGGACTGGTAAGTCAGCTGTGAAAGTTTGCGGCTCAACCGTAAAATTGCAGTTGATACTGT
CU920256.1.1335	Bacteria	Synergistetes	Synergistia	Synergistales	Synergistaceae	Cloacibacillus	evryensis	Cloacibacillus evryensis strain 158 16S ribosomal RNA, partial sequence	94.059	6112	636559408	NR_115465.1	303	14	4	1	301	303	603	1.85e-128	457	CCTACGGGAGGCAGCAGTGGGGAATATTGGGCAATGGGGGCAACCCTGACCCAGCGACGCCGCGTGAGTGAAGAAATCCCTCGGGATGTAAAGCTCTGTTGTGTGGGAAGATAATGACGGTACCACACGAGGAAGCCCCGGCAAACTACGTGCCAGCAGCCGCGGTAATACGTAGGGGGCAAGCGTTGTTCGGAATTACTGGGCGTAAAGCGCACGCAGGCGGGCTTGTAAGTCACACGTCAAAGGCAGAGGCTCAACTTCTGTTCCACGTATGATACTGTAAGCCTAGAGTATGTGAGAG
KX139192.1.1529	Bacteria	Firmicutes	Bacilli	Lactobacillales	Lactobacillaceae	Lactobacillus	acidipiscis	Lactobacillus acidipiscis strain NBRC 102163 16S ribosomal RNA gene, partial sequence	100	6108	631251496	NR_112693.1	285	0	0	1	285	336	620	1.31e-149	527	CCTACGGGAGGCAGCAGTAGGGAATCTTCCACAATGGACGCAAGTCTGATGGAGCAACGCCGCGTGTATGAAGAAGGTCTTCGGATCGTAAAATACTGTTGTCAGAGAAGAACACGTGATAGAGTAACTGCTATGGCGCTGACGGTATCTGACCAGCAAGTCACGGCTAACTACGTGCCAGCAGCCGCGGTAATACGTAGGTGGCAAGCGTTGTCCGGATTTATTGGGCGTAAAGGGAACGCAGGCGGTCTTTTAAGTCTGATGTGAAAGCCTTCGGCTTAACCG
GQ134377.1.1402	Bacteria	Bacteroidetes	Bacteroidia	Bacteroidales	Porphyromonadaceae	Fermentimonas	caenicola	Fermentimonas caenicola strain ING2-E5B 16S ribosomal RNA, partial sequence	93.069	5968	1230874648	NR_148809.1	303	17	4	1	301	342	642	1.86e-123	440	CCTACGGGAGGCAGCAGTGAGGAATATTGGTCAATGAGCGAAAGCTTGAACCAGCCAAGTCGCGTGAAGGATGAATGTCCTAAGGATTGTAAACTTCTTTTATACAGGAATAAAGTTAGCCACGTGTGGTTATTTGCATGTACTGTATGAATAAGGATCGGCTAACTCCGTGCCAGCAGCCGCGGTAATACGGAGGATCCAAGCGTTATCCGGATTTATTGGGTTTAAAGGGTGCGCAGGCGGGAGATTAAGTCGGTGGTGAAATTTTGCGGCTCAACCGTAAAAGTGCCATCGAAACTGG
AB506300.1.1555	Bacteria	Firmicutes	Bacilli	Lactobacillales	Lactobacillaceae	Lactobacillus	ruminis	Lactobacillus ruminis strain NBRC 102161 16S ribosomal RNA gene, partial sequence	99.668	5661	343200924	NR_041611.1	301	1	0	1	301	335	635	8.25e-157	551	CCTACGGGAGGCAGCAGTAGGGAATCTTCCACAATGGACGAAAGTCTGATGGAGCAACGCCGCGTGAATGAAGAAGGCCTTCGGGTCGTAAAATTCTGTTGTCAGAGAAGAACGTGCGTGAGAGTAACTGTTCACGTATTGACGGTATCTGACCAGAAAGCCACGGCTAACTACGTGCCAGCAGCCGCGGTAATACGTAGGTGGCAAGCGTTGTCCGGATTTATTGGGCGTAAAGGGAACGCAGGCGGTCTTTTAAGTCTGATGTGAAAGCCTTCGGCTTAACCGAAGTAGTGCATTGGAA
CU925676.1.1364	Bacteria	Bacteroidetes	Bacteroidia	Bacteroidales	Bacteroidaceae	Anaerorhabdus	furcosa	Anaerorhabdus furcosa 16S ribosomal RNA gene, partial sequence	94.65	5525	645320615	NR_117779.1	243	13	0	1	243	333	575	1.17e-104	377	CCTACGGGAGGCAGCAGTAGGGAATTTTCGGCAATGGGCGCAAGCCTGACCGAGCAACGCCGCGTGAGTGATGAAGGTTTTCGGATTGTAAAGCTCTGTTGTAAGGGAAGAACGTCTTGGAGAGAATCCAGGAGTGACGGTACCTTACCAGAAAGCCACGGCTAACTACGTGCCAGCAGCCGCGGTAATACGTAGGTGGCAAGCGTTATCCGGAATTATTGGGCGTAAAGGGTGCGTAGGCGG
JQ072158.1.1376	Bacteria	Bacteroidetes	Bacteroidia	Bacteroidales	Bacteroidaceae	Anaerorhabdus	furcosa	Anaerorhabdus furcosa 16S ribosomal RNA gene, partial sequence	91.694	5521	645320615	NR_117779.1	301	23	2	1	300	333	632	3.14e-116	416	CCTACGGGAGGCAGCAGTAGGGAATTTTCGGCAATGGGGGCAACCCTGACCGAGCAACGCCGCGTGAGTGATGAAAGTCTTCGGATTGTAAAGCTCTGTTATAAGGGAAGAACGTCCTTGATAGAATCGAGGAGTGACGGTACCTTATCAGAAAGCTACGGCTAACTACGTGCCAGCAGCCGCGGTAATACGTAGGTAGCGAGCGTTATCCGGAATTATTGGGCGTAAAGGGTGCGTAGGCGGCTTGTTAAGTTTAAGGTGAAAGCGTGGGGCTCAACCCCATAAAGCCTTAGATACTGGC
EU531888.1.1474	Bacteria	Firmicutes	Clostridia	Clostridiales	Lachnospiraceae	Butyrivibrio	proteoclasticus	Butyrivibrio proteoclasticus strain B316 16S ribosomal RNA, partial sequence	96.653	5496	507148086	NR_102893.1	239	6	2	1	239	350	586	3.21e-110	396	CCTACGGGGGGCAGCAGTGGGGGATATTGCACAATGGAGGAAACTCTGATGCAGCGACGCCGCGTGAGTGAAGAAGTATTTCGGTATGTAAAGCTCTATCAGCAGGGAAGAAAGACCTCTAAGGAGGGGATGACGGTACCTGAATAAGAAGCCCCGGCTAACTACGTGCCAGCAGCCGCGGTAATACGTAGGGGGCAAGCGTTATCCGGATTTACTGGGTGTAAAGGGAGCGCAGACGGAA
GQ458240.1.1460	Bacteria	Firmicutes	Tissierellia	Tissierellales	Peptoniphilaceae	Anaerococcus	prevotii	Anaerococcus prevotii strain DSM 20548 16S ribosomal RNA, partial sequence	99.003	5396	444304151	NR_074575.1	301	3	0	1	301	347	647	1.79e-153	540	CCTACGGGAGGCAGCAGTGGGGAATTTTGCACAATGGGGGAAACCCTGATGCAGCGACGCCGCGTGATTTAGAAGGCCTTCGGGTTGTAAAAATCTTTTGTATGGGAAGAAAATGACAGTACCATACGAATAAGGACCGGCTAATTACGTGCCAGCAGCCGCGGTAATACGTAAGGTCCGAGCGTTGTCCGGAATCATTGGGCGTAAAGGGTACGTAGGCGGGTAAGCAAGTTAGAAGTGAAATCCTATAGCTCAACTATAGTAAGCTTTTAAAACTGTTTATCTTGAGGTATGGAAGGGA
AB506140.1.1523	Bacteria	Firmicutes	Clostridia	Clostridiales	Lachnospiraceae	Lachnoclostridium	[Clostridium] xylanolyticum	[Clostridium] xylanolyticum strain DSM 6555 16S ribosomal RNA gene, partial sequence	96.346	5289	310975204	NR_037068.1	301	11	0	1	301	341	641	3.92e-140	496	CCTACGGGAGGCAGCAGTGGGGAATATTGGACAATGGGGGAAACCCTGATCCAGCGACGCCGCGTGAGTGAAGAAGTATTTCGGTATGTAAAGCTCTATCAGCAAGGAAGAAAATGACGGTACTTGACTAAGAAGCCCCGGCTAACTACGTGCCAGCAGCCGCGGTAATACGTAGGGGGCAAGCGTTATCCGGATTTACTGGGTGTAAAGGGAGCGTAGACGGCAAAGCAAGTCTGAAGTGAAAGCCCCGGGCTCAACCCGGGAACTGCTTTGGAAACTGTTTAGCTAGAGTGCAGGAGAG
KC331197.1.1474	Bacteria	Firmicutes	Clostridia	Clostridiales	Clostridiaceae	Clostridium	liquoris	Clostridium liquoris strain BEY10 16S ribosomal RNA, partial sequence	100	5206	1227086113	NR_148617.1	301	0	0	1	301	331	631	1.77e-158	556	CCTACGGGAGGCAGCAGTGGGGAATATTGCGCAATGGGGGAAACCCTGACGCAGCAACGCCGCGTGGGTGATGAAGGTCTTCGGATTGTAAAACCCTGTCTTCTGGGACGATAATGACGGTACCAGAGGAGGAAGCCACGGCTAACTACGTGCCAGCAGCCGCGGTAATACGTAGGTGGCGAGCGTTGTCCGGATTTACTGGGCGTAAAGGATGCGTAGGCGGATATTTAAGTCAGATGTGAAATACCCGAGCTTAACTTGGGTGCTGCATTTGAAACTGGGTATCTAGAGTGCAGGAGAG
DQ905283.1.1535	Bacteria	Firmicutes	Clostridia	Clostridiales	Ruminococcaceae	Ruminococcus	flavefaciens	Ruminococcus flavefaciens strain C94 16S ribosomal RNA gene, partial sequence	85.034	5060	219846341	NR_025931.1	294	43	1	1	294	308	600	1.19e-80	298	CCTACGGGAGGCAGCAGTCGGGAATATTGCGCAATGGAGGAAACTCTGACGCAGTGACGCCGCGTATAGGAAGAAGGTTTTCGGATTGTAAACTATTGTCGTTAGGGAAGAGAAAGGACAGTACCTAAGGAGGAAGCTCCGGCTAACTACGTGCCAGCAGCCGCGGTAATACGTAGGGAGCGAGCGTTATCCGGAATTATTGGGTGTAAAGGGTGCGTAGACGGGAAGATAAGTTAGTTGTGAAATCCCTCGGCTTAACTGAGGAACTGCAACTAAAACTGTTTTTCTTGAGTGCAGGAGG
EU306161.1.1692	Bacteria	Firmicutes	Bacilli	Lactobacillales	Lactobacillaceae	Lactobacillus	plantarum	Lactobacillus plantarum strain CIP 103151 16S ribosomal RNA gene, partial sequence	100	5043	558508650	NR_104573.1	301	0	0	1	301	331	631	1.77e-158	556	CCTACGGGAGGCAGCAGTAGGGAATCTTCCACAATGGACGAAAGTCTGATGGAGCAACGCCGCGTGAGTGAAGAAGGGTTTCGGCTCGTAAAACTCTGTTGTTAAAGAAGAACATATCTGAGAGTAACTGTTCAGGTATTGACGGTATTTAACCAGAAAGCCACGGCTAACTACGTGCCAGCAGCCGCGGTAATACGTAGGTGGCAAGCGTTGTCCGGATTTATTGGGCGTAAAGCGAGCGCAGGCGGTTTTTTAAGTCTGATGTGAAAGCCTTCGGCTCAACCGAAGAAGTGCATCGGAA
GQ134232.1.1318	Bacteria	Proteobacteria	Deltaproteobacteria	Desulfovibrionales	Desulfovibrionaceae	Desulfovibrio	vulgaris	Desulfovibrio vulgaris strain Hildenborough 16S ribosomal RNA, partial sequence	90.789	4958	444304022	NR_074446.1	304	20	7	1	300	318	617	3.16e-111	399	CCTACGGGAGGCAGCAGTGGGGAATATTGCGCAATGGACGAAAGTCTGACGCAGCGACGCCGCGTGAAGGATGAAGGTCTTCGGATCGTAAACTTCTGTCAGGAGGAAAGAACTGCACGGGTGCTAATCAGCCCGTGTTTGACGGTACCTCCAGAGGAAGCACCGGCTAACTCCGTGCCAGCAGCCGCGGTAATACGGAGGGTGCAAGCGTTAATCGGAATCACTGGGCGTAAAGCGCGCGTAGGCGGTGATGAAAGTCAGTGGTGAAAGCCCTCAGCTTAACTGGGGAATTGCCATTGAA
CDYR01043437.10191.11720	Bacteria	Proteobacteria	Deltaproteobacteria	Desulfovibrionales	Desulfovibrionaceae	Desulfovibrio	legallii	Desulfovibrio legallii strain H1 16S ribosomal RNA gene, partial sequence	93.688	4933	566084868	NR_108301.1	301	19	0	1	301	324	624	8.6e-127	451	CCTACGGGAGGCAGCAGTGGGGAATATTGCGCAATGGGCGAAAGCCTGACGCAGCGACGCCGCGTGAGGGATGAAGGTCTTCGGATCGTAAACCTCTGTCAGAAGGGAAAAATGTACAGTGCTCCAATCAACACTGTATTGATGGTACCTTCAGAGGAAGCACCGGCTAACTCCGTGCCAGCAGCCGCGGTAATACGGAGGGTGCAAGCGTTAATCGGAATTACTGGGCGTAAAGCGCGCGTAGGTTGTTTTGTAAGTCAGAGGTGTAATCCCACGGCTTAACCGTGGAACTGCCTTTGAT
FJ535140.1.1494	Bacteria	Bacteroidetes	Bacteroidia	Bacteroidales	Prevotellaceae	Prevotella	paludivivens	Prevotella paludivivens strain JCM 13650 16S ribosomal RNA gene, partial sequence	98.625	4895	631251924	NR_113122.1	291	4	0	1	291	339	629	2.9e-146	516	CCTACGGGAGGCAGCAGTGAGGAATATTGGTCAATGGGCGGAAGCCTGAACCAGCCAAGTAGCGTGCAGGATGACGGCCCTATGGGTTGTAAACTGCTTTTATACAGGAATAAAGTTAGCCACGTGTGGTTATTTGTAGGTACTGTATGAATAAGGACCGGCTAATTCCGTGCCAGCAGCCGCGGTAATACGGAAGGTCCAGGCGTTATCCGGATTTATTGGGTTTAAAGGGAGCGTAGGCCGTCTGTTAAGCGTGTTGTGAAATGTAGATGCTCAACATCTGAATTGCAG
HG917868.54428.55929	Bacteria	Firmicutes	Clostridia	Clostridiales	Clostridiaceae	Clostridium	bornimense	Clostridium bornimense strain M2/40 16S ribosomal RNA, partial sequence	100	4816	961555038	NR_134005.1	301	0	0	1	301	267	567	1.77e-158	556	CCTACGGGAGGCAGCAGTGGGGAATATTGCACAATGGGCGAAAGCCTGATGCAGCAACGCCGCGTGGGTGATGAAGGTTTTCGGATCGTAAAGCCCTGTCTTTTGGGACGATAATGACGGTACCAAAGGAGGAAGCCACGGCTAACTACGTGCCAGCAGCCGCGGTAATACGTAGGTGGCAAGCGTTGTCCGGATTTACTGGGCGTAAAGGGAGCGTAGGCGGACCTTTAAGTGAGATGTGAAATACCCGAGCTCAACTTGGGTGCTGCATTTCAAACTGGAGGTCTAGAGTGTCGGAGAG
KX672343.1.1394	Bacteria	Firmicutes	Tissierellia	Tissierellales	Tissierellaceae	Tissierella	carlieri	Tissierella carlieri strain LBN 295 16S ribosomal RNA, partial sequence	95.033	4796	939733327	NR_133054.1	302	13	2	1	301	348	648	1.84e-133	473	CCTACGGGAGGCAGCAGTGGGGAATATTGCACAATGGAGGAAACTCTGATGCAGCGACGCCGCGTGAGCGATGAAGGCCTTCGGGTCGTAAAGCTCTGTCCTATGGGACGATAATGACGGTACCATAGGAGGAAGCCCCGGCTAACTACGTGCCAGCAGCCGCGGTAATACGTAGGGGGCGAGCGTTGTCCGGATTTATTGGGCGTAAAGGGTACGTAGGCGGCTATGCAAGTCAGATGTGAAAGATCACGGCTTAACCGTGGTAAGCATTTGAAACTGCGTAGCTTGAGTTAAGGAGAGG
CYUJ01000002.307427.308934	Bacteria	Firmicutes	Tissierellia	Tissierellales	Peptoniphilaceae	Peptoniphilus	obesi	Peptoniphilus obesi strain ph1 16S ribosomal RNA gene, partial sequence	91.857	4674	672239018	NR_125607.1	307	13	12	1	301	345	645	8.73e-117	418	CCTACGGGAGGCAGCAGTGGGGAATATTGCACAATGGGGGAAACCCTGATGCAGCGACGCCGCGTGAGCGAAGAAGGGATTCGTCTCGTAAAGCTCTGTCCTATGGGAAGATAATGACGGTACCATAGAAGAAAGCCCCGGCTAACTACGTGCCAGCAGCCGCGGTAATACGTAGGGGGCGAGCGTTGTCCGGAATCATTGGGCGTAAAGGGTTCGTAGGCGGTAATGCATGTCAGATGTGAAATCTTGTGGCTTAACCACATTAAGCATCTGAAACTGCATAACTTGAGTGAAGGAGAGG
HQ155607.1.1399	Bacteria	Proteobacteria	Gammaproteobacteria	unclassified	unclassified	Ignatzschineria	indica	Ignatzschineria indica strain FFA1 16S ribosomal RNA gene, partial sequence	98.556	4640	636560060	NR_116120.1	277	4	0	1	277	335	611	1.67e-138	490	CCTACGGGAGGCAGCAGTGGGGAATATTGGACAATGGGCGAAAGCCTGATCCAGCAATACCGCGTGTGTGAAGAAGGCCCTAGGGTTGTAAAGCACTTTTGTTAGGGAGAAAGGGTTTTGTAGTTAATACCTACAGGATCTGATGTTACCTAAAGAATAAGCACCGGCTAACTCCGTGCCAGCAGCCGCGGTAATACGGAGGGTGCAAGCGTTAATCGGAATTACTGGGCGTAAAGGGCGCGTAGGTGGTAACTTAAGTTGGGTGTGAAATCCCCGG
CP004350.2635479.2637011	Bacteria	Actinobacteria	Actinobacteria	Corynebacteriales	Corynebacteriaceae	Corynebacterium	casei	Corynebacterium casei strain LMG S-19264 16S ribosomal RNA, complete sequence	100	4598	1269785362	NR_121719.2	301	0	0	1	301	337	637	1.77e-158	556	CCTACGGGAGGCAGCAGTGGGGAATATTGCACAATGGGCGCAAGCCTGATGCAGCGACGCCGCGTGGGGGATGAAGGCCTTCGGGTTGTAAACTCCTTTCGCTATCGACGAAGCCACTTGTGGTGACGGTAGGTAGATAAGAAGCACCGGCTAACTACGTGCCAGCAGCCGCGGTAATACGTAGGGTGCAAGCGTTGTCCGGAATTACTGGGCGTAAAGAGCTCGTAGGTGGTTTGTCGCGTCGTCTGTGAAATCCCGGGGCTTAACTTCGGGCGTGCAGGCGATACGGGCATAACTTGAG
GQ136269.1.1396	Bacteria	Firmicutes	Clostridia	Clostridiales	Clostridiaceae	Clostridium	saudiense	Clostridium saudiense strain JCC 16S ribosomal RNA, partial sequence	97.535	4551	1116030238	NR_144696.1	284	7	0	1	284	333	616	2.21e-137	486	CCTACGGGGGGCAGCAGTGGGGAATATTGCACAATGGGGGAAACCCTGATGCAGCAACGCCGCGTGAGTGATGACGGCCTTCGGGTTGTAAAGCTCTGTCTTCAGGGACGATAATGACGGTACCTGAGGAGGAAGCCACGGCTAACTACGTGCCAGCAGCCGCGGTAATACGTAGGTGGCGAGCGTTGTCCGGATTTACTGGGCGTAAAGGGAGCGTAGGCGGATTTTTAAGTGAGATGTGAAATACTCGGGCTTAACCTGAGGGCTGCATTTCAAACTGGAAG
GQ448867.1.1381	Bacteria	Bacteroidetes	Bacteroidia	Bacteroidales	Tannerellaceae	Parabacteroides	johnsonii	Parabacteroides johnsonii strain M-165 16S ribosomal RNA gene, partial sequence	98.007	4547	343200777	NR_041464.1	301	6	0	1	301	340	640	1.8e-148	523	CCTACGGGAGGCAGCAGTGAGGAATATTGGTCAATGGCCGGGAGGCTGAACCAGCCAAGTCGCGTGAAGGATGAAGGATCTATGGTTTGTAAACTTCTTTTATACGGGAATAAAGTGTGGGACGTGTCCCATTTTGTATGTACCGTATGAATAAGCATCGGCTAACTCCGTGCCAGCAGCCGCGGTAATACGGAGGATGCGAGCGTTATCCGGATTTATTGGGTTTAAAGGGTGCGTAGGTGGTTGTTTAAGTCAGCGGTGAAAGTTTGTGGCTCAACCATAAAATTGCCGTTGAAACTGG
AOBV01000022.3554.5081	Bacteria	Proteobacteria	Gammaproteobacteria	unclassified	unclassified	Wohlfahrtiimonas	chitiniclastica	Wohlfahrtiimonas chitiniclastica strain S5 16S ribosomal RNA gene, partial sequence	99.336	4539	343202268	NR_042554.1	301	2	0	1	301	286	586	3.84e-155	545	CCTACGGGAGGCAGCAGTGGGGAATATTGGACAATGGGCGGAAGCCTGATCCAGCAATACCGCGTGTGTGAAGAAGGCCTTCGGGTTGTAAAGCACTTTTGTCAGGGAGAATGACAGTTGAGGTTAATACCCTTAGCTGTTGATGTTACCTGAAGAATAAGCACCGGCTAACTCCGTGCCAGCAGCCGCGGTAATACGGGGGGTGCAAGCGTTAATCGGAATTACTGGGCGTAAAGGGCGCGTAGGCGGTTACTTAAGTTAGATGTGAAAGCCCCGGGCTTAACCTGGGAATTGCATTTAA
AB507615.1.1557	Bacteria	Firmicutes	Negativicutes	Veillonellales	Veillonellaceae	Megasphaera	elsdenii	Megasphaera elsdenii strain DSM 20460 16S ribosomal RNA, partial sequence	100	4537	507148173	NR_102980.1	301	0	0	1	301	352	652	1.77e-158	556	CCTACGGGAGGCAGCAGTGGGGAATCTTCCGCAATGGACGAAAGTCTGACGGAGCAACGCCGCGTGAACGATGACGGCCTTCGGGTTGTAAAGTTCTGTTATACGGGACGAATGGCGTAGCGGTCAATACCCGTTACGAGTGACGGTACCGTAAGAGAAAGCCACGGCTAACTACGTGCCAGCAGCCGCGGTAATACGTAGGTGGCAAGCGTTGTCCGGAATTATTGGGCGTAAAGGGCGCGCAGGCGGCGTCGTAAGTCGGTCTTAAAAGTGCGGGGCTTAACCCCGTGAGGGGACCGAA
HQ640506.1.1209	Bacteria	Firmicutes	Tissierellia	Tissierellales	Peptoniphilaceae	Peptoniphilus	obesi	Peptoniphilus obesi strain ph1 16S ribosomal RNA gene, partial sequence	91.531	4529	672239018	NR_125607.1	307	14	12	1	301	345	645	4.06e-115	412	CCTACGGGAGGCAGCAGTGGGGAATATTGCACAATGGGGGAAACCCTGATGCAGCGACGCCGCGTGAGCGAAGAAGGGATTCGTCTCGTAAAGCTCTGTCCTATGGGAAGATAATGACGGTACCATAGAAGAAAGCCCCGGCTAACTACGTGCCAGCAGCCGCGGTAATACGTAGGGGGCGAGCGTTGTCCGGAATCATTGGGCGTAAAGGGTTCGTAGGCGGTAATGCGTGTCAGATGTGAAATCTTGTGGCTTAACCACATTAAGCATCTGAAACTGCATAACTTGAGTGAAGGAGAGG
AB506307.1.1496	Bacteria	Firmicutes	Clostridia	Clostridiales	Peptostreptococcaceae	Terrisporobacter	mayombei	Terrisporobacter mayombei strain SFC-5 16S ribosomal RNA gene, partial sequence	98.671	4491	559795157	NR_104744.1	301	4	0	1	301	320	620	8.31e-152	534	CCTACGGGAGGCAGCAGTGGGGAATATTGCACAATGGGCGAAAGCCTGATGCAGCAACGCCGCGTGAGCGATGAAGGCCTTCGGGTCGTAAAGCTCTGTCCTCAAGGAAGATAATGACGGTACTTGAGGAGGAAGCCCCGGCTAACTACGTGCCAGCAGCCGCGGTAATACGTAGGGGGCTAGCGTTATCCGGATTTACTGGGCGTAAAGGGTGCGTAGGTGGTCTCTTAAGTCAGGAGTGAAAGGCTACGGCTTAACCGTAGTAAGCTCTTGAAACTGGGAGACTTGAGTGCAGGAGAGG
AREM01000088.49.1565	Bacteria	Proteobacteria	Betaproteobacteria	Burkholderiales	Alcaligenaceae	Oligella	ureolytica	Oligella ureolytica strain DSM 18253 16S ribosomal RNA, partial sequence	99.003	4484	343201272	NR_041998.1	301	3	0	1	301	314	614	1.79e-153	540	CCTACGGGAGGCAGCAGTGGGGAATTTTCGACAATGGGGGGAACCCTGATCGAGCCATCCCGCGTGTGGGACGAAGGCCTTCGGGTTGTAAACCACTTTTCTCAACGAAGAAAAGTCTTAGGATAATACCTTAAGACGCTGACGGTAGTTGAGGAATAAGCACCGGCTAACTATGTGCCAGCAGCCGCGGTAATACATAGGGTGCAAGCGTTAATCGGAATTACTGGGCGTAAAGGGTGCGCAGGCGGCTTGGAAAGAACGGTGTGAAATCCCGGGGCTCAACCCCGGAACTGCACTATTA
AYZC01000080.188.1737	Bacteria	Firmicutes	Bacilli	Lactobacillales	Lactobacillaceae	Lactobacillus	acetotolerans	Lactobacillus acetotolerans strain JCM 3825 16S ribosomal RNA gene, partial sequence	100	4463	645319715	NR_117073.1	301	0	0	1	301	305	605	1.77e-158	556	CCTACGGGAGGCAGCAGTAGGGAATCTTCCACAATGGACGCAAGTCTGATGGAGCAACGCCGCGTGAGTGAAGAAGGTTTTCGGATCGTAAAGCTCTGTTGTTGGTGAAGAAAGATAGTGAGAGTAACTGCTCATTATTTGCCGGTAATCAACCAGAAAGTCACGGCTAACTACGTGCCAGCAGCCGCGGTAATACGTAGGTGGCAAGCGTTGTCCGGATTTATTGGGCGTAAAGCGAGCGCAGGCGGAAAGATAAGTCAGATGTGAAAGCCCTCGGCTTAACCGAGGAATAGCATCGGAA
EF559096.1.1453	Bacteria	Bacteroidetes	Bacteroidia	Bacteroidales	Porphyromonadaceae	Fermentimonas	caenicola	Fermentimonas caenicola strain ING2-E5B 16S ribosomal RNA, partial sequence	99.003	4426	1230874648	NR_148809.1	301	3	0	1	301	342	642	1.79e-153	540	CCTACGGGAGGCAGCAGTGAGGAATATTGGTCAATGGAGGCAACTCTGAACCAGCCACGTCGCGTGAAGGATGACGGCCCTATGGGTTGTAAACTTCTTTTATACAGGAATAAAGTGAGTCACGTGTGATTTTTTGCATGTACTGTATGAATAAGGATCGGCTAACTCCGTGCCAGCAGCCGCGGTAATACGGAGGATCCGAGCGTTATCCGGATTTATTGGGTTTAAAGGGTGCGCAGGCGGAAGATTAAGTCGGCGGTGAAATTTTGCAGCTCAACTGTAAAAGTGCCATCGATACTGG
GQ138613.1.1388	Bacteria	Firmicutes	Tissierellia	Tissierellales	unclassified	Sporanaerobacter	acetigenes	Sporanaerobacter acetigenes strain DSM 13106 16S ribosomal RNA gene, partial sequence	87.308	4395	645320092	NR_117381.1	260	29	4	1	258	347	604	1.53e-79	294	CCTACGGGAGGCAGCAGTCGGGAATATTGCACAATGGAGGGAACTCTGATGCAGTGACGCCGCGTATAGGAAGAAGGTTTTCGGATTGTAAACTATTGTCATGTGGGAAGAAAATGACGGTACCACAAGAGGAAGCCCCGGCTAAATATGTGCCAGCAGCCGCGGTAATACATATGGGGCGAGCGTTATCCGGATTTATTGGGTGTAAAGGGTGTGTAGGCGGACTTTAAAGTTGGTTGTGAAATCCCTCGGCTTAACTGAGGAACTGCAACCAAAACTAAAAGCCTTGAGTGTTAGAGAG
ABDT01000022.7889.9396	Bacteria	Firmicutes	Clostridia	Clostridiales	Clostridiaceae	Clostridium	saccharoperbutylacetonicum	Clostridium saccharoperbutylacetonicum strain N1-4(HMT) 16S ribosomal RNA, partial sequence	99.003	4354	485099121	NR_102516.1	301	3	0	1	301	331	631	1.79e-153	540	CCTACGGGAGGCAGCAGTGGGGAATATTGCACAATGGGGGAAACCCTGATGCAGCAACGCCGCGTGAGTGATGACGGCCTTCGGGTTGTAAAGCTCTGTCTTCAGGGACGATAATGACGGTACCTGAGGAGGAAGCCACGGCTAACTACGTGCCAGCAGCCGCGGTAATACGTAGGTGGCAAGCGTTGTCCGGATTTACTGGGCGTAAAGGGAGCGTAGGTGGATATTTAAGTGGGATGTGAAATACCCGGGCTTAACCTGGGTGCTGCATTCCAAACTGGATATCTAGAGTGCAGGAGAG
HQ716632.1.1454	Bacteria	Bacteroidetes	Bacteroidia	Bacteroidales	Tannerellaceae	Parabacteroides	distasonis	Parabacteroides distasonis strain JCM 5825 16S ribosomal RNA gene, partial sequence	91.362	4349	343200655	NR_041342.1	301	26	0	1	301	336	636	4.06e-115	412	CCTACGGGGGGCAGCAGTGAGGAATATTGGTCAATGGGCGGGAGCCTGAACCAGCCAAGTCGCGTGAGGGATGACGGCCCTACGGGTTGTAAACCTCTTTTATAAGGGAATAAAGGACATCACGTGTGGTGTTTTGCATGTACCTTATGAATAAGCATCGGCTAACTCCGTGCCAGCAGCCGCGGTAATACGGAGGATGCGAGCGTTATCCGGATTCATTGGGTTTAAAGGGTGCGTAGGTGGCCGATTAAGTCAGCGGTGAAAGTCAGTGGCTCAACCATTGAATTGCCGTTGAAACTGG
AM500730.1.1523	Bacteria	Proteobacteria	Deltaproteobacteria	Desulfovibrionales	Desulfovibrionaceae	Desulfovibrio	vulgaris	Desulfovibrio vulgaris strain Hildenborough 16S ribosomal RNA, partial sequence	90.604	4312	444304022	NR_074446.1	298	20	7	1	294	318	611	6.67e-108	388	CCTACGGGGGGCAGCAGTGGGGAATATTGCGCAATGGACGAAAGTCTGACGCAGCGACGCCGCGTGAAGGATGAAGGTCTTCGGATCGTAAACTTCTGTCAGGAGGAAAGAACTGCACGGGTGCTAATCAGCCCGTGTTTGACGGTACCTCCAGAGGAAGCACCGGCTAACTCCGTGCCAGCAGCCGCGGTAATACGGAGGGTGCAAGCGTTAATCGGAATCACTGGGCGTAAAGCGCGCGTAGGCGGTGATGAAAGTCAGTGGTGAAAGCCCTCAGCTTAACTGGGGAATTGC
GQ480149.1.1531	Bacteria	Firmicutes	Negativicutes	Veillonellales	Veillonellaceae	Caecibacter	massiliensis	Caecibacter massiliensis strain Marseille-P2974 16S ribosomal RNA, partial sequence	94.079	4308	1193829133	NR_147376.1	304	12	6	1	301	354	654	5.14e-129	459	CCTACGGGGGGCAGCAGTGGGGAATCTTCCGCAATGGACGAAAGTCTGACGGAGCAACGCCGCGTGAGTGAAGACGGCCTTCGGGTTGTAAAGCTCTGTTATACGGGACGAACGGGGATATGGATAATACTCATATTCTGTGACGGTACCGTAAGAGAAAGCCACGGCTAACTACGTGCCAGCAGCCGCGGTAATACGTAGGTGGCAAGCGTTGTCCGGAATTATTGGGCGTAAAGGGCGCGCAGGCGGTTTTACAAGTCGGTCTTAAAAGTGCGGGGCTCAACCCCGTGAGGGGACGGAA
JN873914.1.1435	Bacteria	Proteobacteria	Gammaproteobacteria	unclassified	unclassified	Wohlfahrtiimonas	larvae	Wohlfahrtiimonas larvae strain KBL006 16S ribosomal RNA, partial sequence	98.625	4236	959495047	NR_133893.1	291	2	2	1	290	314	603	1.04e-145	514	CCTACGGGAGGCAGCAGTGGGGAATATTGGACAATGGGCGGAAGCCTGATCCAGCAATACCGCGTGTGTGAAGAAGGCCCTAGGGTTGTAAAGCACTTTTGTCAGGGAGAATGGTAGTTAGGGTTAATACCCCTAGCTATTGATGTTACCTGAAGAATAAGCACCGGCTAACTCCGTGCCAGCAGCCGCGGTAATACGGGGGGTGCAAGCGTTAATCGGAATTACTGGGCGTAAAGGGCGCGTAGGTGGTTACTTAAGTCAGATGTGAAAGCCCCGGGCTCAACCTGGGA
CDZU01018059.20708.22237	Bacteria	Proteobacteria	Deltaproteobacteria	Desulfovibrionales	Desulfovibrionaceae	Desulfovibrio	piger	Desulfovibrio piger strain ATCC 29098 16S ribosomal RNA, partial sequence	99.336	4078	343201091	NR_041778.1	301	2	0	1	301	340	640	3.84e-155	545	CCTACGGGAGGCAGCAGTGGGGAATATTGCGCAATGGGCGAAAGCCTGACGCAGCGACGCCGCGTGAGGGATGAAGGTCTTCGGATCGTAAACCTCTGTCAGAAGGGAAGAAACTAGGGTGCTCTAATCATCATCCTACTGACGGTACCTTCAAAGGAAGCACCGGCTAACTCCGTGCCAGCAGCCGCGGTAATACGGAGGGTGCAAGCGTTAATCGGAATCACTGGGCGTAAAGCGCACGTAGGCTGTTATGTAAGTCAGGGGTGAAATCCCACGGCTCAACCGTGGAACTGCCCTTGAT
BAJR01000054.3522.5032	Bacteria	Bacteroidetes	Bacteroidia	Bacteroidales	Bacteroidaceae	Bacteroides	paurosaccharolyticus	Bacteroides paurosaccharolyticus strain JCM 15092 16S ribosomal RNA gene, partial sequence	100	4052	631251873	NR_113071.1	301	0	0	1	301	341	641	1.77e-158	556	CCTACGGGAGGCAGCAGTGAGGAATATTGGTCAATGGGCGCGAGCCTGAACCAGCCAAGTAGCGTGAAGGATGACTGCCCTATGGGTTGTAAACTTCTTTTATAAAGGAATAAAGTGGTCCACGTGTGGATTTTTGTATGTACTTTATGAATAAGGATCGGCTAACTCCGTGCCAGCAGCCGCGGTAATACGGAGGATCCAAGCGTTATCCGGATTTATTGGGTTTAAAGGGAGCGTAGATGGATGTTTAAGTCAGTTGTGAAAGTTCGGGGCTCAACCCCGGAATTGCAGTTGATACTGG
AM982561.1.1486	Bacteria	Firmicutes	Clostridia	Clostridiales	Peptostreptococcaceae	Romboutsia	timonensis	Romboutsia timonensis strain DR1 16S ribosomal RNA, partial sequence	99.565	4050	1116030282	NR_144740.1	230	1	0	1	230	321	550	1.81e-117	420	CCTACGGGAGGCAGCAGTGGGGAATATTGCACAATGGGCGAAAGCCTGATGCAGCAACGCCGCGTGAGCGATGAAGGCCTTCGGGTCGTAAAGCTCTGTCCTCAAGGAAGATAATGACGGTACTTGAGGAGGAAGCCCCGGCTAACTACGTGCCAGCAGCCGCGGTAATACGTAGGGGGCTAGCGTTATCCGGATTTACTGGGCGTAAAGGGTGCGTAGGTGGTTTCTTA
KM251078.1.1440	Bacteria	Firmicutes	Clostridia	Clostridiales	Ruminococcaceae	Ruminiclostridium	[Clostridium] sporosphaeroides	[Clostridium] sporosphaeroides strain DSM 1294 16S ribosomal RNA, partial sequence	97.436	4031	602269312	NR_044835.2	234	6	0	1	234	259	492	2.42e-111	399	CCTACGGGGGGCAGCAGTGGGGGATATTGCACAATGGAGGAAACTCTGATGCAGCAACGCCGCGTGAGGGAAGACGGTCTTCGGATTGTAAACCTTTGTCCTTGGTGAAGATAATGACGGTAGCCGAGGAGGAAGCTCCGGCTAACTACGTGCCAGCAGCCGCGGTAATACGTAGGGAGCAAGCGTTGTCCGGATTTACTGGGTGTAAAGGGTGCGTAGGCGGCTCTGCAAGTCAG
X93146.1.1546	Bacteria	Proteobacteria	Deltaproteobacteria	Desulfovibrionales	Desulfovibrionaceae	Desulfovibrio	desulfuricans	Desulfovibrio desulfuricans subsp. desulfuricans strain Essex 6 16S ribosomal RNA, partial sequence	100	4016	559795397	NR_104990.1	301	0	0	1	301	340	640	1.77e-158	556	CCTACGGGAGGCAGCAGTGGGGAATATTGCGCAATGGGCGAAAGCCTGACGCAGCGACGCCGCGTGAGGGATGAAGGTTTTCGGATCGTAAACCTCTGTCAGAAGGGAAGAAACTACGTTGTGCTAATCAGCAGCGTACTGACGGTACCTTCAAAGGAAGCACCGGCTAACTCCGTGCCAGCAGCCGCGGTAATACGGAGGGTGCAAGCGTTAATCGGAATTACTGGGCGTAAAGCGCACGTAGGCTGTAGTGTAAGTCAGGGGTGAAATCCCACGGCTCAACCGTGGAACTGCCTTTGAT
JN245860.1.1495	Bacteria	Firmicutes	Tissierellia	Tissierellales	unclassified	Sporanaerobacter	acetigenes	Sporanaerobacter acetigenes strain DSM 13106 16S ribosomal RNA gene, partial sequence	96.013	4001	645320092	NR_117381.1	301	12	0	1	301	347	647	1.82e-138	490	CCTACGGGAGGCAGCAGTGGGGAATATTGCACAATGGAGGAAACTCTGATGCAGCGACGTCGCGTGAGTGATGAAGGTCTTCGGATCGTAAAACTCTGTCCTAAGGGACGATAATGACGGTACCTTAGGAGGAAGCCCCGGCTAACTACGTGCCAGCAGCCGCGGTAATACGTAGGGGGCGAGCGTTGTCCGGATTTATTGGGCGTAAAGGGTGCGTAGGCGGCCTTGTAAGTCAGATGTGAAAGATCATGGCTTAACTGTGGTAAGCATTTGAAACTGCAGGGCTTGAGTACAGGAGAGG
KT337633.1.1486	Bacteria	Firmicutes	Clostridia	Clostridiales	unclassified	Colidextribacter	massiliensis	Colidextribacter massiliensis strain Marseille-P3083 16S ribosomal RNA, partial sequence	93	3969	1193829132	NR_147375.1	300	18	2	1	300	347	643	8.67e-122	435	CCTACGGGAGGCAGCAGTGGGGAATATTGGGCAATGGGCGCAAGCCTGACCCAGCAACGCCGCGTGAAGGAAGAAGGCTTTCGGGTTGTAAACTTCTTTTGGCAGGGACGAAGAACGTGACGGTACCTGCAGAATAAGCTCCGGCTAACTACGTGCCAGCAGCCGCGGTAATACGTAGGGAGCGAGCGTTATCCGGATTTACTGGGTGTAAAGGGCGCGTAGGCGGGAGTGCAAGTCAGATGTGAAATCTCCGGGCTCAACCCGGAAACTGCATTTGAAACTGTATTTCTTGAGTGATGGG
AZFX01000066.103.1656	Bacteria	Firmicutes	Bacilli	Lactobacillales	Lactobacillaceae	Lactobacillus	concavus	Lactobacillus concavus strain AS 1.5017 16S ribosomal RNA gene, partial sequence	100	3940	343202691	NR_043105.1	301	0	0	1	301	344	644	1.77e-158	556	CCTACGGGAGGCAGCAGTAGGGAATCTTCCACAATGGACGAAAGTCTGATGGAGCAACGCCGCGTGAGTGAAGAAGGTTTTCGGATCGTAAAACTCTGTTATCGGAGAAGAACGTATCTGGTAGTAACTGGCCAGGTAGTGACGGTATCCGATCAGAAAGCCACGGCTAACTACGTGCCAGCAGCCGCGGTAATACGTAGGTGGCAAGCGTTGTCCGGATTTATTGGGCGTAAAGCGAGTGCAGGCGGTTTTTTAAGTCTGATGTGAAAGCCTTCGGCTTAACCGAAGAAATGCATTGGAA
AM183006.1.1441	Bacteria	Firmicutes	Clostridia	Clostridiales	Clostridiaceae	Clostridium	saudiense	Clostridium saudiense strain JCC 16S ribosomal RNA, partial sequence	97.909	3845	1116030238	NR_144696.1	287	6	0	1	287	333	619	1.03e-140	497	CCTACGGGAGGCAGCAGTGGGGAATATTGCACAATGGGGGAAACCCTGATGCAGCAACGCCGCGTGAGTGATGACGGCCTTCGGGTTGTAAAGCTCTGTCTTCAGGGACGATAATGACGGTACCTGAGGAGGAAGCCACGGCTAACTACGTGCCAGCAGCCGCGGTAATACGTAGGTGGCGAGCGTTGTCCGGATTTACTGGGCGTAAAGGGAGCGTAGGTGGATTTTTAAGTGAGATGTGAAATACTCGGGCTTAACCTGAGTGCTGCATTTCAAACTGGAAGTCT
AB506129.1.1508	Bacteria	Firmicutes	Clostridia	Clostridiales	Clostridiaceae	Clostridium	saudiense	Clostridium saudiense strain JCC 16S ribosomal RNA, partial sequence	98.007	3829	1116030238	NR_144696.1	301	6	0	1	301	333	633	1.8e-148	523	CCTACGGGAGGCAGCAGTGGGGAATATTGCACAATGGGGGAAACCCTGATGCAGCAATGCCGCGTGAGTGATGACGGCCTTCGGGTTGTAAAGCTCTGTCTTCAGGGACGATAATGACGGTACCTGAGGAGGAAGCCACGGCTAACTACGTGCCAGCAGCCGCGGTAATACGTAGGTGGCGAGCGTTGTCCGGATTTACTGGGCGTAAAGGGAGCGTAGGCGGATTTTTAAGTGAGATGTGAAATACTCGGGCTTAACCTGAGTGCTGCATTTCAAACTGGAAGTCTAGAGTGCAGGAGAG
FUHM01000002.2303606.2305115	Bacteria	Firmicutes	Tissierellia	Tissierellales	unclassified	Sporanaerobacter	acetigenes	Sporanaerobacter acetigenes strain DSM 13106 16S ribosomal RNA gene, partial sequence	96.678	3735	645320092	NR_117381.1	301	10	0	1	301	347	647	8.42e-142	501	CCTACGGGAGGCAGCAGTGGGGAATATTGCACAATGGAGGAAACTCTGATGCAGCGACGCCGCGTGAGCGATGAAGGTCTTCGGATCGTAAAGCTCTGTCCTAAGGGACGATAATGACGGTACCTTAGGAGGAAGCCCCGGCTAACTACGTGCCAGCAGCCGCGGTAATACGTAGGGGGCGAGCGTTGTCCGGATTTATTGGGCGTAAAGGGTGCGTAGGCGGCCTTGTAAGTCAGATGTGAAAGATCATGGCTTAACTGTGGTAAGCATTTGAAACTGCAGGGCTTGAGTACAGGATAGG
CZCA01010561.611.2117	Bacteria	Firmicutes	Tissierellia	Tissierellales	Peptoniphilaceae	Anaerococcus	pacaensis	Anaerococcus pacaensis strain 9403502 16S ribosomal RNA gene, partial sequence	95.349	3682	672238984	NR_125573.1	301	14	0	1	301	143	443	3.95e-135	479	CCTACGGGAGGCAGCAGTGGGGAATTTTGCACAATGGGGGAAACCCTGATGCAGCGACGCCGCGTGATTTAAGAAGGCCTTCGGGTTGAAAGAATCTTTTGTATAGGAAGAAAATGACAGTACTATACGAATAAGGTCCGGCTAATTACGTGCCAGCAGCCGCGGTAATACGTAAGGACCGAGCGTTGTCCGGAATCATTGGGCGTAAAGGGTACGTAGGCGGCTCGTTAAGTTAGAAGTGAAAGGCTATAGCTCAACTATAGTAAGCTTTTAAAACTGGCGGGCTTGAGAGATTGAGGGG
AM230658.1.1332	Bacteria	Firmicutes	Bacilli	Lactobacillales	Aerococcaceae	Aerococcus	suis	Aerococcus suis strain 1821/02 16S ribosomal RNA gene, partial sequence	100	3678	343201774	NR_042500.1	301	0	0	1	301	272	572	1.77e-158	556	CCTACGGGAGGCAGCAGTAGGGAATCTTCCGCAATGGACGCAAGTCTGACGGAGCAACGCCGCGTGAGTGAAGAAGGTTTTCGGATCGTAAAACTCTGTTATAAGAGAAGAACAAGTTGTAGAGTAACTGTTGCAGCTTTGACGGTATCTTATCAGAAAGCCACGGCTAACTACGTGCCAGCAGCCGCGGTAATACGTAGGTGGCAAGCGTTGTCCGGATTTATTGGGCGTAAAGGGAGCGCAGGTGGTTTCTTAAGTCTGATGTGAAAGCCCACGGCTCAACCGTGGAGGGTCATTGGAA
AM500743.1.1607	Bacteria	Firmicutes	Negativicutes	Acidaminococcales	Acidaminococcaceae	Phascolarctobacterium	faecium	Phascolarctobacterium faecium strain ACM 3679 16S ribosomal RNA gene, partial sequence	99.003	3574	219846519	NR_026111.1	301	3	0	1	301	339	639	1.79e-153	540	CCTACGGGAGGCAGCAGTGGGGAATCTTCCGCAATGGACGAAAGTCTGACGGAGCAACGCCGCGTGAGTGATGAAGGATTTCGGTCTGTAAAACTCTGTTGTTTATGACGAACGTGCAGTGTGTGAACAATGCATTGCAATGACGGTAGTAAACGAGGAAGCCACGGCTAACTACGTGCCAGCAGCCGCGGTAATACGTAGGTGGCGAGCGTTGTCCGGAATTATTGGGCGTAAAGAGCATGTAGGCGGCCTATTAAGTCGAGCGTGAAAATGCGGGGCTCAACCCCGTATGGCGCTGGAA
LC028632.1.1506	Bacteria	Firmicutes	Clostridia	Clostridiales	Clostridiaceae	Clostridium	saudiense	Clostridium saudiense strain JCC 16S ribosomal RNA, partial sequence	99.668	3550	1116030238	NR_144696.1	301	1	0	1	301	333	633	8.25e-157	551	CCTACGGGAGGCAGCAGTGGGGAATATTGCACAATGGGGGAAACCCTGATGCAGCAACGCCGCGTGAGTGATGACGGCCTTCGGGTTGTAAAGCTCTGTCTTCAGGGACGATAATGACGGTACCTGAGGAGGAAGCCACGGCTAACTACGTGCCAGCAGCCGCGGTAATACGTAGGTGGCGAGCGTTGTCCGGATTTACTGGGCGTAAAGGGAGCGTAGGCGGACTTTTAAGTGAGATGTGAAATACCCGGGCTTAACTTGGGTGCTGCATTTCAAACTGGAAGTCTAGAGTGCAGGAGAG
FJ660595.1.1491	Bacteria	Firmicutes	Erysipelotrichia	Erysipelotrichales	Erysipelotrichaceae	Traorella	massiliensis	Traorella massiliensis strain Marseille-P3110 16S ribosomal RNA, partial sequence	87.129	3515	1193829126	NR_147369.1	303	36	3	1	301	341	642	1.94e-93	340	CCTACGGGGGGCAGCAGTAGGGAATTTTCGGCAATGGGCGCAAGCCTGACCGAGCAACGCCGCGTGAGTGTTAAGGCCTTCGGGTTGTAAAGCTCTGTTGCCGGGGACGAACGGTACTTATAGGAAATGATAAGTAAGTGACGGTACCCGGCGAGAAAGCCACGGCTAACTACGTGCCAGCAGCCGCGGTAATACGTAGGTGGCGAGCGTTATCCGGATTTATTGGGCGTAAAGGGTGCGTAGGCGGCGAATTAAGTCTAAATTGAAAGCGTGGGGCTCAACTCCATGATGGTTTAGAAAC
CDZA01042486.14784.16313	Bacteria	Firmicutes	Clostridia	Clostridiales	Ruminococcaceae	Anaerobacterium	chartisolvens	Anaerobacterium chartisolvens strain T-1-35 16S ribosomal RNA gene, partial sequence	85.05	3456	672238876	NR_125464.1	301	44	1	1	300	325	625	7.09e-83	305	CCTACGGGAGGCAGCAGTCGGGAATTTTGCGCAATGGAGGAAACTCTGACGCAGTGACGCCGCGTATAGGAAGAAGGTTTTCGGATTGTAAACTATTTTAGTCAGGGAAGAAAAATGACAGTACCTGAAGAATAAGCTCCGGCTAACTACGTGCCAGCAGCCGCGGTAATACGTAGGGAGCAAGCGTTATCCGGATTTATTGGGTGTAAAGGGTGCGTAGACGGGAAGACAAGTTGGTTGTGAAAGCCCTCGGCTCAACTGAGGAACTGCAACCAAAACTATCATTCTTGAGTGCGGGAGG
GQ134584.1.1414	Bacteria	Firmicutes	Erysipelotrichia	Erysipelotrichales	Erysipelotrichaceae	Dielma	fastidiosa	Dielma fastidiosa strain JC13 16S ribosomal RNA gene, partial sequence	86.76	3421	672239004	NR_125593.1	287	33	5	1	285	338	621	1.18e-85	315	CCTACGGGAGGCAGCAGTAGGGAGTTTTCGGCAATGGGGGGAACCCTGACCGAGCAATGCCGCGTGAGTTATGAAGGTCTTATGGATCGTAAGGCTCTGTTGTAGGGGATGAAACGTCTAGGGAGGAAATGTCCTAGACTTGACAGTACCTTACCAGAAAGCCACGGCTAACTACGTGCCAGCAGCCGCGGTAATACGTAGGTGGCAAGCGTTATCCGGAATTATTGGGCGTAAAGCGTGAGCAGGCGGCCGTTTAAGTTTGAAGTCAAATCCAGGGGCTTAACCCTTGTTCGCTTTAAAA
JX543462.1.1493	Bacteria	Firmicutes	Clostridia	Clostridiales	Ruminococcaceae	Ruminiclostridium	[Clostridium] clariflavum	[Clostridium] clariflavum strain DSM 19732 16S ribosomal RNA, partial sequence	88.136	3414	507148180	NR_102987.1	295	31	4	1	293	464	756	1.16e-95	348	CCTACGGGGGGCAGCAGTGGGGAATATTGGGCAATGGGCGAAAGCCTGACCCAGCAACGCCGCGTGAAGGAAGAAGGTCTTCGGATTGTAAACTTTTGTCTTATGGGACGATAATGACGGTACCATAGGAGGAAGCCACGACTAACTACGTGCCAGCAGTCGCGGTAATACGTAGGTGGCGAGCGTTATCCGGAATTATTGGGTGTAAAGGGTGCGTAGGCGGGACGTAAAGTCAGATGTGAAATGCGGAGGCTCAACCTCCGAACTGCATTTGAAACTTACGTTCTTGAGTGGAGTAGAG
KF697728.1.1358	Archaea	Euryarchaeota	Methanobacteria	Methanobacteriales	Methanobacteriaceae	Methanosphaera	cuniculi	Methanosphaera cuniculi strain 1R7 16S ribosomal RNA gene, partial sequence	98.344	3364	559795283	NR_104874.1	302	3	2	1	301	326	626	3.86e-150	529	CCTACGGGGGGCAGCAGGCGCGAAACCTCCACAATGTACGAAAGTGCGATGGGGGGATCCCAAGTGCTATTCTTAACAGAATAGCTTTTCATTAGTGTAAAAAGCTTTTAGAATAAGAGCTGGGCAAGACCGGTGCCAGCCGCCGCGGTAATACCGGCAGCTCAAGTGGTAGCTGTTTTTATTGGGCCTAAAGCGTTCGTAGCCGGTTTAATAAGTCTTTGGTGAAAGCTTGTAGCTTAACTATAAGAATTGCTGGAGATACTATTAGACTTGAAGTCGGGAGAGGTTAGAGGTACTACCG
AGYU01000014.10038.11557	Bacteria	Firmicutes	Clostridia	Clostridiales	Clostridiaceae	Hungatella	effluvii	Hungatella effluvii strain UB-B.2 16S ribosomal RNA, partial sequence	99.336	3337	959494895	NR_133762.1	301	2	0	1	301	301	601	3.84e-155	545	CCTACGGGAGGCAGCAGTGGGGAATATTGGACAATGGGCGAAAGCCTGATCCAGCGACGCCGCGTGAGTGAAGAAGTATTTCGGTATGTAAAGCTCTATCAGCAGGGAAGAAAATGACGGTACCTGACTAAGAAGCCCCGGCTAACTACGTGCCAGCAGCCGCGGTAATACGTAGGGGGCAAGCGTTATCCGGATTTACTGGGTGTAAAGGGAGCGTAGACGGTTAAGCAAGTCTGAAGTGAAAGCCCGGGGCTCAACCCCGGTACTGCTTTGGAAACTGTTTGACTTGAGTGCAGGAGAG
AB055909.1.1475	Bacteria	Firmicutes	Erysipelotrichia	Erysipelotrichales	Erysipelotrichaceae	Erysipelothrix	inopinata	Erysipelothrix inopinata strain 143-02 16S ribosomal RNA gene, partial sequence	98.339	3330	219878455	NR_025594.1	301	5	0	1	301	329	629	3.86e-150	529	CCTACGGGAGGCAGCAGTAGGGAATTTTCGGCAATGGGGGAAACCCTGACCGAGCAACGCCGCGTGAGTGAAGAAGGCCTTCGGGTTGTAAAGCTCTGTTGTAAGGGAAGAACAAGTGTGAGAGGGAATGCTCATGCTATGACGGTACCTTACCAGAAAGCCACGGCTAACTACGTGCCAGCAGCCGCGGTAATACGTAGGTGGCAAGCGTTATCCGGAATTATTGGGCGTAAAGGGAGCGCAGGCGGTTTATTAAGTTTATGGTGAAAGTTCGGGGCTCAACCCCGTGATGCCATAGAAA
JX645558.1.1486	Bacteria	Firmicutes	Clostridia	Clostridiales	Ruminococcaceae	Gemmiger	formicilis	Gemmiger formicilis strain X2-56 16S ribosomal RNA gene, partial sequence	98.944	3300	559795255	NR_104846.1	284	3	0	1	284	288	571	4.73e-144	508	CCTACGGGGGGCAGCAGTGGGGGATATTGCACAATGGGGGAAACCCTGATGCAGCGACGCCGCGTGGAGGAAGAAGGTTTTCGGATTGTAAACTCCTGTCGTTAGGGACGATAATGACGGTACCTAACAAGAAAGCACCGGCTAACTACGTGCCAGCAGCCGCGGTAAAACGTAGGGTGCAAGCGTTGTCCGGAATTACTGGGTGTAAAGGGAGCGCAGGCGGACCGGCAAGTTGGAAGTGAAAACCATGGGCTCAACCCATGAATTGCTTTCAAAACTGCTGG
AB506166.1.1495	Bacteria	Firmicutes	Clostridia	Clostridiales	Peptostreptococcaceae	Paraclostridium	benzoelyticum	Paraclostridium benzoelyticum strain JC272 16S ribosomal RNA, partial sequence	98.007	3300	1230874654	NR_148815.1	301	6	0	1	301	319	619	1.8e-148	523	CCTACGGGAGGCAGCAGTGGGGAATATTGCACAATGGGCGAAAGCCTGATGCAGCAACGCCGCGTGAACGATGAAGGCCTTCGGGTCGTAAAGTTCTGTCCTCAAGGAAGATAATGACGGTACTTGAGGAGGAAGCCCCGGCTAACTACGTGCCAGCAGCCGCGGTAATACGTAGGGGGCTAGCGTTATCCGGATTTACTGGGCGTAAAGGGTGCGTAGGCGGTTTTTTAAGTCAGAAGTGAAAGGCTACGGCTTAACCGTAGTAAGCTTTTGAAACTGGAGAACTTGAGTGCAGGAGAGG
KT835532.1.1480	Bacteria	Firmicutes	Clostridia	Clostridiales	Clostridiaceae	Clostridium	moniliforme	Eubacterium moniliforme strain 2055 16S ribosomal RNA gene, partial sequence	97.324	3295	559795300	NR_104892.1	299	8	0	1	299	313	611	5.03e-144	508	CCTACGGGGGGCAGCAGTGGGGAATATTGCACAATGGGGGAAACCCTGATGCAGCAACGCCGCGTGAGTGATGACGGTCTTCGGATTGTAAAGCTCTGTCTTTAGGGACGATAATGACGGTACCTAAGGAGGAAGCCACGGCTAACTACGTGCCAGCAGCCGCGGTAATACGTAGGTGGCGAGCGTTGTCCGGATTTACTGGGCGTAAAGGGAGCGTAGGCGGATTTTTAAGTGAGATGTGAAATACTCGGGCTTAACCTGAGTGCTGCATTTCAAACTGGAAGTCTAGAGTGCAGGAGAG
AB506541.1.1513	Bacteria	Proteobacteria	Gammaproteobacteria	Aeromonadales	Succinivibrionaceae	Succinivibrio	dextrinosolvens	Succinivibrio dextrinosolvens strain 0554 16S ribosomal RNA gene, partial sequence	96.678	3288	219846884	NR_026476.1	301	7	2	1	301	314	611	1.09e-140	497	CCTACGGGAGGCAGCAGTAGGGAATATTGCACAATGGAGGAAACTCTGATGCAGCCATGCCGCGTGTGTGAAGAAGGCCTTCGGGTTGTAAAGCACTTTCGGAGGGGAGGAAGAAAATGACGTTACCCTCAGAAGAAGCACCGGCTAACTCCGTGCCAGCAGCCGCGGTAATACGGAGGGTGCAAGCGTTAATCGGAATAACTGGGCGTAAAGGGCATGCAGGCGGTTCATCAAGTAGGATGTGAAATCCCCGGGCTCAACCTGGGAACAGCATACTAAACTGGTGGACTAGAGTATTGCA
CP009247.1399865.1401405	Bacteria	Actinobacteria	Actinobacteria	Corynebacteriales	Corynebacteriaceae	Corynebacterium	frankenforstense	Corynebacterium frankenforstense strain ST18 16S ribosomal RNA gene, partial sequence	100	3254	631250762	NR_104995.1	301	0	0	1	301	324	624	1.77e-158	556	CCTACGGGAGGCAGCAGTGGGGAATATTGCACAATGGGCGCAAGCCTGATGCAGCGACGCCGCGTGGGGGATGACGGCCTTCGGGTTGTAAACCTCTTTCGACCGTGACGAAGCCTTTGGTGACGGTAGCGGTAGAAGAAGCACCGGCTAACTACGTGCCAGCAGCCGCGGTAATACGTAGGGTGCGAGCGTTGTCCGGATTTACTGGGCGTAAAGGGCTCGTAGGTGGTTTGTCGCGTCGTCTGTGAAATTCCGGGGCTCAACTCCGGGCGTGCAGGCGATACGGGCATAACTTGAGTAC
KX181640.1.1536	Bacteria	Proteobacteria	Gammaproteobacteria	Pseudomonadales	Moraxellaceae	Acinetobacter	baumannii	Acinetobacter baumannii strain DSM 30007 16S ribosomal RNA gene, partial sequence	98.007	3167	645320481	NR_117677.1	301	6	0	1	301	308	608	1.8e-148	523	CCTACGGGAGGCAGCAGTGGGGAATATTGGACAATGGGGGGAACCCTGATCCAGCCATGCCGCGTGTGTGAAGAAGGCCTTATGGTTGTAAAGCACTTTAAGCGAGGAGGAGGCTACTTTGGTTAATACCTAAAGATAGTGGACGTTACTCGCAGAATAAGCACCGGCTAACTCTGTGCCAGCAGCCGCGGTAATACAGAGGGTGCGAGCGTTAATCGGATTTACTGGGCGTAAAGCGTACGTAGGCGGCTTTTTAAGTCGGATGTGAAATCCCTGAGCTTAACTTAGGAATTGCATTCGA
AF000163.1.1565	Bacteria	Firmicutes	Bacilli	Lactobacillales	Lactobacillaceae	Lactobacillus	porcinae	Lactobacillus porcinae strain R-42633 16S ribosomal RNA gene, partial sequence	99.668	3109	566085140	NR_108876.1	301	1	0	1	301	338	638	8.25e-157	551	CCTACGGGAGGCAGCAGTAGGGAATCTTCCACAATGGACGAAAGTCTGATGGAGCAACGCCGCGTGAGTGAAGAAGGTTTTCGGATCGTAAAACTCTGTTGTTGGAGAAGAACACGTTTGAGAGTAACTGTTCAGACGTTGACGGTATCCAACCAGAAAGCCACGGCTAACTACGTGCCAGCAGCCGCGGTAATACGTAGGTGGCAAGCGTTATCCGGATTTATTGGGCGTAAAGCGAGCGCAGGCGGTTTTTTAAGTCTGATGTGAAAGCCTTCGGCTTAACCGAAGAAGTGCATCGGAA
HM107065.1.1488	Bacteria	Bacteroidetes	Bacteroidia	Bacteroidales	Prevotellaceae	Prevotella	enoeca	Prevotella enoeca strain JCM 12259 16S ribosomal RNA gene, partial sequence	96.678	3105	631251906	NR_113104.1	301	10	0	1	301	328	628	8.42e-142	501	CCTACGGGAGGCAGCAGTGAGGAATATTGGTCAATGGGCGCAAGCCTGAACCAGCCAAGTAGCGTGCAGGATGACGGCCCTATGGGTTGTAAACTGCTTTTATGCGGGGATAAAGTGAGGGACGTGTCCCTCATTGCAGGTACCGCATGAATAAGGACCGGCTAATTCCGTGCCAGCAGCCGCGGTAATACGGAAGGTCCAGGCGTTATCCGGATTTATTGGGTTTAAAGGGAGCGTAGGCTGCCCCTCAAGCGTGTTGTGAAATGTACCGGCTCAACCGGTGAATTGCAGCGCGAACTGG
GU907824.1.1478	Bacteria	Firmicutes	Clostridia	Clostridiales	Ruminococcaceae	Caproiciproducens	galactitolivorans	Caproiciproducens galactitolivorans strain BS-1 16S ribosomal RNA, partial sequence	96.825	3097	1146059197	NR_145929.1	252	5	1	1	249	319	570	7.19e-117	418	CCTACGGGAGGCAGCAGTGGGGGATATTGCACAATGGAGGAAACTCTGATGCAGCAACGCCGCGTGAGGGAAGACGGTCTTCGGATTGTAAACCTTTGTCCTTGGTGAAGATAATGACGGTAGCCGAGGAGGAAGCTCCGGCTAACTACGTGCCAGCAGCCGCGGTAATACGTAGGGAGCAAGCGTTGTCCGGATTTACTGGGTGTAAAGGGTGCGTAGGCGGCTCTGCAAGTCAGGTGTGAAAACCATCGG
FPLM01000150.4.1469	Archaea	Euryarchaeota	Methanobacteria	Methanobacteriales	Methanobacteriaceae	Methanobrevibacter	acididurans	Methanobrevibacter acididurans strain ATM 16S ribosomal RNA gene, partial sequence	98.013	3080	265678476	NR_028779.1	302	5	1	1	301	323	624	1.8e-148	523	CCTACGGGGGGCAGCAGGCGCGAAACCTCCGCAATGTGAGCAATCGCGACGGGGGGATCCCAAGTGCCATTCTTAACGGGATGGCTTTTCTTAAGTGTAAAGAGCTTTTGGAATAAGAGCTGGGCAAGACCGGTGCCAGCCGCCGCGGTAACACCGGCAGCTCTAGTGGTAGCTGTTTTTATTGGGCCTAAAGCGTTCGTAGCCGGTTTAATAAGTCTTTGGTGAAATCCTGTAGCTTAACTATGGGAATTGCTGAGGATACTGTTAGGCTTGAGGTCGGGAGAGGTTAGCGGTACTCCCA
AM275412.1.1485	Bacteria	Firmicutes	Erysipelotrichia	Erysipelotrichales	Erysipelotrichaceae	Erysipelothrix	rhusiopathiae	Erysipelothrix rhusiopathiae strain ATCC 19414 16S ribosomal RNA gene, partial sequence	91.188	3053	343200150	NR_040837.1	261	19	4	1	259	339	597	8.98e-97	351	CCTACGGGAGGCAGCAGTAAGGAATTTTCGGCAATGGAGGAAACTCTGACCGAGCAACGCCGCGTGAGTGATGAAGGCCTTCGGGTTGTAAAGCTCTGTTGTAAAGGAAGAATGTATAGAAAAGGAAATGTTTCTATAGTGACGGTACTTTACTAGAAAGTCACGGCTTACTACGTGCCAGCAGCCGCGGTAATACGTAGGTGGCAAGCGTTATCCGGATTTATTGGGCGTAAAGGGTGCGCAGGCGGATTGTTAAGTTCGAGGTGAAAGCGTTGGGCTCAACCCAATATAGCCTTAAATA
GQ132660.1.1349	Bacteria	Spirochaetes	Spirochaetia	Spirochaetales	Spirochaetaceae	Pleomorphochaeta	caudata	Pleomorphochaeta caudata strain SEBR 4223 16S ribosomal RNA, partial sequence	88.148	3027	1384992334	NR_156083.1	270	30	2	1	269	332	600	2.53e-87	320	CCTACGGGAGGCAGCAGCAAAGAATCTTCCGCAATGGACGAAAGTCTGACGGAGCGACGCCGCGTGAGCGATGAAGGCCGCAAGGTTGTAAAGCTCTTTTCGGGGGGAAGAATAATGCCGGCAGGGAATGGCCGGCGGATGACATCAACCCCGGAATAAGGTCCGGCTAACTACGTGCCAGCAGCCGCGGTAACACGTAGGGACCTAACGTTGTTCGGAATTATTGGGCGTAAAGGGCGCGCAGGCGGCCGCTCAAGTCTGGTGTTAAATGGTCGGGCTCAACCCGATCATGCGCTGGAAA
KU363902.1.1385	Bacteria	Bacteroidetes	Bacteroidia	Bacteroidales	Dysgonamonadaceae	Dysgonomonas	gadei	Dysgonomonas gadei strain JCM 16698 16S ribosomal RNA gene, partial sequence	96.346	3008	631251936	NR_113134.1	301	11	0	1	301	336	636	3.92e-140	496	CCTACGGGAGGCAGCAGTGAGGAATATTGGTCAATGGACGCAAGTCTGAACCAGCCAAATCGCGTGAAGGAAGACTGCCTTATGGGTTGTAAACTTCTTTTATACAGGAATAAAAAAAGTTACGTGTAACTTATTGCATGTACTGTATGAATAAGCATCGGCTAACTCCGTGCCAGCAGCCGCGGTAATACGGAGGATGCGAGCGTTATCCGGATTTATTGGGTTTAAAGGGTGCGCAGGCGGGCTTTTAAGTCAGCGGTGAAATCCCGACGCTTAACGTCGGCACTGCCGTTGAAACTGG
AJWZ01002193.94.1618	Bacteria	Bacteroidetes	Bacteroidia	Bacteroidales	Prevotellaceae	Prevotella	copri	Prevotella copri strain JCM 13464 16S ribosomal RNA gene, partial sequence	99.003	2988	631252213	NR_113411.1	301	3	0	1	301	341	641	1.79e-153	540	CCTACGGGAGGCAGCAGTGAGGAATATTGGTCAATGGGCGAGAGCCTGAACCAGCCAAGTAGCGTGCAGGACGACGGCCCTATGGGTTGTAAACTGCTTTTATAAGGGAATAAAGTGAGTCTCGTGAGACTTTTTGCATGTACCTTATGAATAAGGACCGGCTAATTCCGTGCCAGCAGCCGCGGTAATACGGAAGGTCCGGGCGTTATCCGGATTTATTGGGTTTAAAGGGAGCGTAGGCCGGAGATTAAGCGTGTTGTGAAATGTAGACGCTCAACGTCTGCACTGCAGCGCGAACTGG
ACBX02000017.22857.24376	Bacteria	Bacteroidetes	Bacteroidia	Bacteroidales	Prevotellaceae	Prevotella	copri	Prevotella copri strain JCM 13464 16S ribosomal RNA gene, partial sequence	97.342	2954	631252213	NR_113411.1	301	8	0	1	301	341	641	3.89e-145	512	CCTACGGGAGGCAGCAGTGAGGAATATTGGTCAATGGGCGAGAGCCTGAACCAGCCAAGTAGCGTGCAGGATGACGGCCCTATGGGTTGTAAACTGCTTTTATAAGGGAATAAAGTGGGTCACGTGTGACTTTTTGCATGTACCTTATGAATAAGGACCGGCTAATTCCGTGCCAGCAGCCGCGGTAATACGGAAGGTCCGGGCGTTATCCGGATTTATTGGGTTTAAAGGGAGCGTAGGCCGGAGATTAAGCGTGTTGTGAAATGTAGTGGCTCAACCTCTGCACTGCAGCGCGAACTGG
HE861352.1.1583	Bacteria	Firmicutes	Bacilli	Lactobacillales	Leuconostocaceae	Weissella	paramesenteroides	Weissella paramesenteroides strain NRIC 1542 16S ribosomal RNA gene, partial sequence	100	2934	558508644	NR_104568.1	301	0	0	1	301	335	635	1.77e-158	556	CCTACGGGAGGCAGCAGTAGGGAATCTTCCACAATGGGCGCAAGCCTGATGGAGCAACGCCGCGTGTGTGATGAAGGGTTTCGGCTCGTAAAACACTGTTATAAGAGAAGAACGGCACTGAGAGTAACTGTTCAGTGTGTGACGGTATCTTACCAGAAAGGAACGGCTAAATACGTGCCAGCAGCCGCGGTAATACGTATGTTCCAAGCGTTATCCGGATTTATTGGGCGTAAAGCGAGCGCAGACGGTTATTTAAGTCTGAAGTGAAAGCCCTCAGCTCAACTGAGGAATGGCTTTGGAA
AF155147.1.1534	Bacteria	Proteobacteria	Betaproteobacteria	Burkholderiales	Alcaligenaceae	Alcaligenes	aquatilis	Alcaligenes aquatilis strain LMG 22996 16S ribosomal RNA gene, partial sequence	100	2932	559795384	NR_104977.1	301	0	0	1	301	316	616	1.77e-158	556	CCTACGGGAGGCAGCAGTGGGGAATTTTGGACAATGGGGGAAACCCTGATCCAGCCATCCCGCGTGTATGATGAAGGCCTTCGGGTTGTAAAGTACTTTTGGCAGAGAAGAAAAGGTATCTCCTAATACGAGATACTGCTGACGGTATCTGCAGAATAAGCACCGGCTAACTACGTGCCAGCAGCCGCGGTAATACGTAGGGTGCAAGCGTTAATCGGAATTACTGGGCGTAAAGCGTGTGTAGGCGGTTCGGAAAGAAAGATGTGAAATCCCAGGGCTCAACCTTGGAACTGCATTTTTA
DQ777883.1.1517	Bacteria	Firmicutes	Clostridia	Clostridiales	Ruminococcaceae	Faecalibacterium	prausnitzii	Faecalibacterium prausnitzii strain ATCC 27768 16S ribosomal RNA gene, partial sequence	99.668	2931	265678656	NR_028961.1	301	1	0	1	301	327	627	8.25e-157	551	CCTACGGGAGGCAGCAGTGGGGAATATTGCACAATGGGGGAAACCCTGATGCAGCGACGCCGCGTGGAGGAAGAAGGTCTTCGGATTGTAAACTCCTGTTGTTGAGGAAGATAATGACGGTACTCAACAAGGAAGTGACGGCTAACTACGTGCCAGCAGCCGCGGTAAAACGTAGGTCACAAGCGTTGTCCGGAATTACTGGGTGTAAAGGGAGCGCAGGCGGGAAGACAAGTTGGAAGTGAAATCCATGGGCTCAACCCATGAACTGCTTTCAAAACTGTTTTTCTTGAGTAGTGCAGAG
AB506311.1.1496	Bacteria	Firmicutes	Clostridia	Clostridiales	Peptostreptococcaceae	Terrisporobacter	petrolearius	Terrisporobacter petrolearius strain LAM0A37 16S ribosomal RNA, partial sequence	98.671	2913	1040567059	NR_137408.1	301	4	0	1	301	290	590	8.31e-152	534	CCTACGGGAGGCAGCAGTGGGGAATATTGCACAATGGGCGAAAGCCTGATGCAGCAACGCCGCGTGAGCGATGAAGGCCTTCGGGTCGTAAAGCTCTGTCCTCAAGGAAGATAATGACGGTACTTGAGGAGGAAGCCCCGGCTAACTACGTGCCAGCAGCCGCGGTAATACGTAGGGGGCTAGCGTTATCCGGATTTACTGGGCGTAAAGGGTGCGTAGGTGGTTTCTTAAGTCAGGAGTGAAAGGCTACGGCTTAACCGTAGTAAGCTCTTGAAACTGGGAAACTTGAGTGCAGGAGAGG
AY230217.1.1440	Bacteria	Spirochaetes	Spirochaetia	Spirochaetales	Spirochaetaceae	Treponema	berlinense	Treponema berlinense strain 7CPL208 16S ribosomal RNA gene, partial sequence	100	2889	343198526	NR_042797.1	301	0	0	1	301	258	558	1.77e-158	556	CCTACGGGAGGCAGCAGCTAAGAATATTCCGCAATGGAGGAAACTCTGACGGAGCAACGCCGCGTGGACGATGAAGGCCGGAAGGTTGTAAAGTCCTTTTATAATTGAGGAATAAGCGGGACAGGGAATGGTTCCGCGGTGACTGTAGATTATGAATAAGCACCGGCTAATTACGTGCCAGCAGCCGCGGTAACACGTAAGGTGCGAGCGTTATTCGGAATTATTGGGCGTAAAGGGCACGCAGGCGGCTTTGCAAGCTTGGTGTGAAATCTCAGGGCTCAACCCTGAAACTGCATTGAGA
GU559776.1.1391	Bacteria	Firmicutes	Clostridia	Clostridiales	Clostridiaceae	Falcatimonas	natans	Falcatimonas natans strain WN011 16S ribosomal RNA, partial sequence	94.389	2870	1315204019	NR_152688.1	303	13	4	1	301	348	648	3.98e-130	462	CCTACGGGAGGCAGCAGTGGGGAATATTGCACAATGGGCGAAAGCCTGATGCAGCGACGCCGCGTGAGTGATGAAGTATTTCGGTATGTAAAGCTCTATCAGCAGGGAAGAAAATGACGGTACCTGACTAAGAAGCTCCGGCTAAATACGTGCCAGCAGCCGCGGTAATACGTATGGAGCAAGCGTTATCCGGATTTACTGGGTGTAAAGGGAGTGTAGGCGGTCTAGAAAGTCTGATGTGAAAACCCGGGGCTCAACCGCGGGATTGCATTGGAAACTTTTAGACTAGAGTATCGGAGAG
GQ896697.1.1491	Bacteria	Firmicutes	Clostridia	Clostridiales	Oscillospiraceae	Oscillibacter	ruminantium	Oscillibacter ruminantium strain GH1 16S ribosomal RNA gene, partial sequence	93.377	2855	645321110	NR_118156.1	302	18	2	1	301	304	604	4e-125	446	CCTACGGGAGGCAGCAGTGGGGAATATTGGGCAATGGGCGCAAGCCTGACCCAGCAACGCCGCGTGAAGGAAGAAGGCTTTCGGGTTGTAAACTTCTTTTGTCAGGGACGAGTAGAAGACGGTACCTGACGAATAAGCCACGGCTAACTACGTGCCAGCAGCCGCGGTAATACGTAGGTGGCAAGCGTTGTCCGGATTTACTGGGTGTAAAGGGCGTGTAGCCGGGAGGGCAAGTCAGATGTGAAATCCACGGGCTTAACTCGTGAACTGCATTTGAAACTGTTCTTCTTGAGTATCGGAG
FJ375387.1.1597	Bacteria	Firmicutes	Bacilli	Lactobacillales	Streptococcaceae	Streptococcus	equinus	Streptococcus equinus strain NBRC 12553 16S ribosomal RNA gene, partial sequence	100	2851	631252396	NR_113594.1	249	0	0	1	249	320	568	1.16e-129	460	CCTACGGGAGGCAGCAGTAGGGAATCTTCGGCAATGGGGGCAACCCTGACCGAGCAACGCCGCGTGAGTGAAGAAGGTTTTCGGATCGTAAAGCTCTGTTGTAAGAGAAGAACGTGTGTGAGAGTGGAAAGTTCACACAGTGACGGTAACTTACCAGAAAGGGACGGCTAACTACGTGCCAGCAGCCGCGGTAATACGTAGGTCCCGAGCGTTGTCCGGATTTATTGGGCGTAAAGCGAGCGCAGGCGG
HQ158718.1.1498	Bacteria	Proteobacteria	Gammaproteobacteria	Pseudomonadales	Moraxellaceae	Acinetobacter	johnsonii	Acinetobacter johnsonii strain ATCC 17909 16S ribosomal RNA, partial sequence	97.342	2824	645320413	NR_117624.1	301	8	0	1	301	328	628	3.89e-145	512	CCTACGGGAGGCAGCAGTGGGGAATATTGGACAATGGGCGAAAGCCTGATCCAGCCATGCCGCGTGTGTGAAGAAGGCCTTTTGGTTGTAAAGCACTTTAAGTGGGGAGGAGGCTACCAAGATTAATACTCTTGGATAGTGGACGTTACCCACAGAATAAGCACCGGCTAACTCTGTGCCAGCAGCCGCGGTAATACAGAGGGTGCGAGCGTTAATCGGATTTACTGGGCGTAAAGCGTGCGTAGGCGGCTTTTTAAGTCGGATGTGAAATCCCTGAGCTTAACTTAGGAATTGCATTCGA
AM930367.1.1478	Bacteria	Firmicutes	Clostridia	Clostridiales	Clostridiaceae	Clostridium	saudiense	Clostridium saudiense strain JCC 16S ribosomal RNA, partial sequence	98.062	2769	1116030238	NR_144696.1	258	5	0	1	258	333	590	2.67e-126	449	CCTACGGGGGGCAGCAGTGGGGAATATTGCACAATGGGGGAAACCCTGATGCAGCAACGCCGCGTGAGTGATGACGGCCTTCGGGTTGTAAAGCTCTGTCTTCAGGGACGATAATGACGGTACCTGAGGAGGAAGCCACGGCTAACTACGTGCCAGCAGCCGCGGTAATACGTAGGTGGCGAGCGTTGTCCGGATTTACTGGGCGTAAAGGGAGCGGAGGCGGATTTTTAAGTGAGATGTGAAATACTCGGGCTTAACCTGAG
KX672469.1.1394	Bacteria	Firmicutes	Clostridia	Clostridiales	Eubacteriaceae	Pseudoramibacter	alactolyticus	Pseudoramibacter alactolyticus strain ATCC 23263 16S ribosomal RNA, partial sequence	97.651	2718	631250900	NR_112097.1	298	7	0	1	298	359	656	3.89e-145	512	CCTACGGGGGGCAGCAGTGGGGAATATTGCGCAATGGGGGAAACCCTGACGCAGCAATACCGCGTGAGTGAAGAAGGTTTTCGGATCGTAAAGCTCTGTTATTGGGGAAGAAGAAGTGACGGTACCCAATGAGGAAGTCCCGGCTAACTACGTGCCAGCAGCCGCGGTAATACGTAGGGGACAAGCGTTGTCCGGAATCACTGGGCGTAAAGGGCGCGTAGGCGGTTATATAAGTCAGATGTGAAAGGTACCGGCTCAACCGGTGACATGCATTTGAAACTGTAAAACTTGAGTACTGGAG
LT635455.1790635.1792129	Bacteria	Actinobacteria	Coriobacteriia	Coriobacteriales	Atopobiaceae	Olsenella	uli	Olsenella uli strain DSM 7084 16S ribosomal RNA, partial sequence	94.966	2696	444303990	NR_074414.1	298	15	0	1	298	331	628	8.54e-132	468	CCTACGGGAGGCAGCAGTGGGGAATATTGCGCAATGGGCGAAAGCCTGACGCAGCGACGCCGCGTGCGGGACGAAGGCCTTCGGGTCGTAAACCGCTTTCAGCAGGGACGAGGCCGCGAGGTGACGGTACCTGCAGAAGAAGCCCCGGCTAACTACGTGCCAGCAGCCGCGGTAATACGTAGGGGGCGAGCGTTATCCGGATTCATTGGGCGTAAAGCGCTCGTAGGCGGTCCGTTTGGTCGGGTGTCAAATCCGGGGGCTCAACCCCCGTTCGCATCCGATACCGGCGGACTTGAGTTTG
EU313789.1.1483	Bacteria	Proteobacteria	Gammaproteobacteria	unclassified	unclassified	Ignatzschineria	indica	Ignatzschineria indica strain FFA1 16S ribosomal RNA gene, partial sequence	98.276	2687	636560060	NR_116120.1	290	5	0	1	290	335	624	4.83e-144	508	CCTACGGGGGGCAGCAGTGGGGAATATTGGACAATGGGCGAAAGCCTGATCCAGCAATACCGCGTGTGTGAAGAAGGCCCTAGGGTTGTAAAGCACTTTTGTTAGGGAGAAAGGGTTTTGTAGTTAATACCTACAGGATCTGATGTTACCTAAAGAATAAGCACCGGCTAACTCCGTGCCAGCAGCCGCGGTAATACGGAGGGTGCAAGCGTTAATCGGAATTACTGGGCGTAAAGGGCGCGTAGGTGGTAACTTAAGTTGGGTGTGAAATCCCCGGGCTCAACCTGGGA
CCPS01000022.154.1916	Bacteria	Proteobacteria	Gammaproteobacteria	Enterobacterales	Enterobacteriaceae	Escherichia	fergusonii	Escherichia fergusonii strain ATCC 35469 16S ribosomal RNA, complete sequence	100	2650	444439587	NR_074902.1	301	0	0	1	301	341	641	1.77e-158	556	CCTACGGGAGGCAGCAGTGGGGAATATTGCACAATGGGCGCAAGCCTGATGCAGCCATGCCGCGTGTATGAAGAAGGCCTTCGGGTTGTAAAGTACTTTCAGCGGGGAGGAAGGGAGTAAAGTTAATACCTTTGCTCATTGACGTTACCCGCAGAAGAAGCACCGGCTAACTCCGTGCCAGCAGCCGCGGTAATACGGAGGGTGCAAGCGTTAATCGGAATTACTGGGCGTAAAGCGCACGCAGGCGGTTTGTTAAGTCAGATGTGAAATCCCCGGGCTCAACCTGGGAACTGCATCTGAT
DQ115999.1.1504	Bacteria	Firmicutes	Clostridia	Clostridiales	Lachnospiraceae	Anaerocolumna	cellulosilytica	Anaerocolumna cellulosilytica strain SN021 16S ribosomal RNA, partial sequence	96.678	2643	1277396184	NR_151895.1	301	10	0	1	301	336	636	8.42e-142	501	CCTACGGGGGGCAGCAGTGGGGAATATTGCACAATGGGCGAAAGCCTGATGCAGCGACGCCGCGTGAGTGAAGAAGTATTTCGGTACGTAAAGCTCTATCAGCAAGGAAGAAAATGACGGTACTTGACTAAGAAGCCCCGGCTAACTACGTGCCAGCAGCCGCGGTAATACGTAGGGGGCAAGCGTTATCCGGATTTACTGGGTGTAAAGGGAGCGTAGACGGTATGGTAAGTCAGATGTGAAAGCCCGGGGCTCAACCCCGGGACTGCATTTGAAACTATCAGACTAGAGTGCAGGAGAG
KX672219.1.1394	Bacteria	Firmicutes	Clostridia	Clostridiales	Lachnospiraceae	Butyrivibrio	hungatei	Butyrivibrio hungatei strain JK 615 16S ribosomal RNA gene, partial sequence	94.295	2637	219878386	NR_025525.1	298	9	8	1	295	318	610	3.09e-126	449	CCTACGGGGGCAGCAGTGGGGGATATTGCACAATGGAGGAAACTCTGATGCAGCGACGCCGCGTGAGTGAAGAAGTATTTCGGTATGTAAAGCTCTATCAGCAGGGAAGAAAGACCTCTAAGGAGGGGATGACGGTACCTGAATAAGAAGCCCCGGCTAACTACGTGCCAGCAGCCGCGGTAATACGTAGGGGGCAAGCGTTATCCGGATTTACTGGGTGTAAAGGGAGCGCAGACGGAATGACAAGTCTGGAGTGAAAGCCCGCGGCTCAACCGCGGGACTGCTTTGGAAACTGCCATTC
CDZG01045131.1374.2902	Bacteria	Firmicutes	Clostridia	Clostridiales	Ruminococcaceae	Anaerobacterium	chartisolvens	Anaerobacterium chartisolvens strain T-1-35 16S ribosomal RNA gene, partial sequence	86.379	2630	672238876	NR_125464.1	301	40	1	1	300	325	625	1.51e-89	327	CCTACGGGAGGCAGCAGTCGGGAATATTGCGCAATGGAGGAAACTCTGACGCAGTGACGCCGCGTGCAGGAAGAAGGTTTTCGGATTGTAAACTGCTTTAGACAGGGAAGAGAAAGGACAGTACCTGTAGAATAAGCTCCGGCTAACTACGTGCCAGCAGCCGCGGTAATACGTAGGGAGCGAGCGTTATCCGGATTTATTGGGTGTAAAGGGTGCGTAGACGGGAATACAAGTTAGTTGTGAAATACCTCGGCTTAACTGAGGAACTGCAACTAAAACTATATTTCTTGAGTGCAGGAGG
HK555962.10.1514	Bacteria	Actinobacteria	Actinobacteria	Corynebacteriales	Corynebacteriaceae	Corynebacterium	amycolatum	Corynebacterium amycolatum strain CCUG 35685 16S ribosomal RNA gene, partial sequence	100	2619	645320388	NR_117605.1	301	0	0	1	301	276	576	1.77e-158	556	CCTACGGGAGGCAGCAGTGGGGAATATTGCACAATGGGCGGAAGCCTGATGCAGCGACGCCGCGTGGGGGATGACGGCCTTCGGGTTGTAAACTCCTTTCACCATCGACGAAGGGTTTCTGACGGTAGATGGAGAAGAAGCACCGGCTAACTACGTGCCAGCAGCCGCGGTAATACGTAGGGTGCGAGCGTTGTCCGGAATTACTGGGCGTAAAGAGCTCGTAGGTGGTTTGTCGCGTCGTCTGTGAAATTCCGGGGCTTAACTCCGGGCGTGCAGGCGATACGGGCATAACTTGAGTACT
GQ133724.1.1392	Bacteria	Firmicutes	Clostridia	Clostridiales	Clostridiaceae	Clostridium	saudiense	Clostridium saudiense strain JCC 16S ribosomal RNA, partial sequence	97.674	2597	1116030238	NR_144696.1	301	7	0	1	301	333	633	8.36e-147	518	CCTACGGGAGGCAGCAGTGGGGAATATTGCACAATGGGGGAAACCCTGATGCAGCAACGCCGCGTGAGTGATGACGGCCTTCGGGTTGTAAAGCTCTGTCTTCAGGGACGATAATGACGGTACCTGAGGAGGAAGCCACGGCTAACTACGTGCCAGCAGCCGCGGTAATACGTAGGTGGCGAGCGTTGTCCGGATTTACTGGGCGTAAAGGGAGCGTAGGCGGATTTTTAAGTGAGATGTGAAATACTCGGGCTTAACCTGAGTGCTGCATTTCAAACTGGATATCTAGAGTGCAGGAGAG
BBAD01000157.80.1625	Bacteria	Firmicutes	Bacilli	Lactobacillales	Lactobacillaceae	Lactobacillus	pentosiphilus	Lactobacillus pentosiphilus strain IWT25 16S ribosomal RNA, partial sequence	99.668	2558	1445136020	NR_158060.1	301	1	0	1	301	338	638	8.25e-157	551	CCTACGGGAGGCAGCAGTAGGGAATCTTCCACAATGGACGAAAGTCTGATGGAGCAACGCCGCGTGAGTGAAGAAGGGTTTCGGCTCGTAAAACTCTGTTGTTGAAGAAGAACACACCTGAGAGTAACTGTTCAGGTGTTGACGGTATTTAACCAGAAAGCCACGGCTAACTACGTGCCAGCAGCCGCGGTAATACGTAGGTGGCAAGCGTTGTCCGGATTTATTGGGCGTAAAGCGAGCGCAGGCGGTTTCTTAAGTCTGATGTGAAAGCCTTCGGCTTAACCGGAGAAGTGCATCGGAA
AF371750.1.1452	Bacteria	Firmicutes	Clostridia	Clostridiales	Ruminococcaceae	Ruminococcus	champanellensis	Ruminococcus champanellensis strain 18P13 16S ribosomal RNA, partial sequence	93.069	2549	507148077	NR_102884.1	303	17	4	1	301	331	631	1.86e-123	440	CCTACGGGGGGCAGCAGTGGGGAATATTGCACAATGGAGGAAACTCTGATGCAGCGATGCCGCGTGAGTGAAGAAGGTCTTCGGATTGTAAAACTCTGTCTTCAGGGACGATAATGACGGTACCTGAGGAGGAAGCTCCGGCTAACTACGTGCCAGCAGCCGCGGTAATACGTAGGGAGCGAGCGTTGTCCGGAATTACTGGGTGTAAAGGGAGCGTAGGCGGGATGGTAAGTTAGGTGTGAAAACTATGGGCTTAACCCATAGACTGCACTTAAAACTGCTGTTCTTGAGTGAAGTAGAG
AYTB01000002.62877.64412	Bacteria	Firmicutes	Bacilli	Bacillales	Planococcaceae	Kurthia	huakuii	Kurthia huakuii strain LAM0618 16S ribosomal RNA gene, partial sequence	100	2547	645321660	NR_118574.1	301	0	0	1	301	306	606	1.77e-158	556	CCTACGGGAGGCAGCAGTAGGGAATCTTCCACAATGGACGAAAGTCTGATGGAGCAACGCCGCGTGAGTGATGAAGGTTTTCGGATCGTAAAACTCTGTTGTAAGGGAAGAACAAGTGCGTTAGGTAATGAACGCGCCTTGACGGTACCTTATTAGAAAGCCACGGCTAACTACGTGCCAGCAGCCGCGGTAATACGTAGGTGGCAAGCGTTGTCCGGATTTATTGGGCGTAAAGCGCGCGCAGGTGGTTTCTTAAGTCTGATGTGAAAGCCCACGGCTCAACCGTGGAGGGTCATTGGAA
AY337519.1.1512	Bacteria	Firmicutes	Clostridia	Clostridiales	Clostridiaceae	Clostridium	chartatabidum	Clostridium chartatabidum strain 163 16S ribosomal RNA gene, partial sequence	98.007	2515	1237079451	NR_029239.3	301	6	0	1	301	306	606	1.8e-148	523	CCTACGGGGGGCAGCAGTGGGGAATATTGCACAATGGGGGAAACCCTGATGCAGCAACGCCGCGTGAGTGATGACGGTCTTCGGATTGTAAAACTCTGTCTTTAGGGACGATAATGACGGTACCTAAGGAGGAAGCCACGGCTAACTACGTGCCAGCAGCCGCGGTAATACGTAGGTGGCAAGCGTTGTCCGGATTTACTGGGCGTAAAGGGAGCGTAGGCGGACTTTTAAGTGGGATGTGAAATACCCGGGCTTAACCTGGGTGCTGCATTCCAAACTGGAAGTCTAGAGTGCAGGAGGG
AF276640.1.1510	Bacteria	Actinobacteria	Actinobacteria	Corynebacteriales	Corynebacteriaceae	Corynebacterium	variabile	Corynebacterium variabile strain DSM 20132 16S ribosomal RNA gene, partial sequence	99.669	2485	219878175	NR_025314.1	302	0	1	1	301	307	608	8.25e-157	551	CCTACGGGAGGCAGCAGTGGGGAATATTGCACAATGGGCGCAAGCCTGATGCAGCGACGCCGCGTGGGGGATGAAGGCCTTCGGGTTGTAAACTCCTTTCAACCATGACGAAGCATTATGTGACGGTAGTGGTAGAAGAAGCACCGGCTAACTACGTGCCAGCAGCCGCGGTAATACGTAGGGTGCGAGCGTTGTCCGGAATTACTGGGCGTAAAGAGCTCGTAGGTGGTTTGTCGCGTCGTCTGTGAAATTCCGGGGCTTAACTCCGGGCGTGCAGGCGATACGGGCATAACTTGAGTGC
EU598274.1.1499	Bacteria	Bacteroidetes	Bacteroidia	Bacteroidales	Dysgonamonadaceae	Dysgonomonas	gadei	Dysgonomonas gadei strain JCM 16698 16S ribosomal RNA gene, partial sequence	93.023	2427	631251936	NR_113134.1	301	21	0	1	301	336	636	1.86e-123	440	CCTACGGGGGGCAGCAGTGAGGAATATTGGTCAATGGGCGAGAGCCTGAACCAGCCAAATCGCGTGAAGGAAGACTGCCCTATGGGTTGTAAACTTCTTTTATACAGGAATAAAAAGGATCACGTGTGGTCTATTGCATGTACTGTATGAATAAGCATCGGCTAACTCCGTGCCAGCAGCCGCGGTAATACGGAGGATGCGAGCGTTATCCGGATTTATTGGGTTTAAAGGGTGCGCAGGCGGCCTTTTAAGTCAGTGGTGAAATCCCGAAGCTTAACTTCGGACTTGCCATTGAAACTGG
LT635772.902596.904103	Bacteria	Firmicutes	Tissierellia	Tissierellales	Peptoniphilaceae	Anaerococcus	prevotii	Anaerococcus prevotii strain DSM 20548 16S ribosomal RNA, partial sequence	98.98	2412	444304151	NR_074575.1	294	3	0	1	294	347	640	1.35e-149	527	CCTACGGGAGGCAGCAGTGGGGAATTTTGCACAATGGGGGAAACCCTGATGCAGCGACGCCGCGTGATTTAGAAGGCCTTCGGGTTGTAAAAATCTTTTGTATGGGAAGAAAATGACAGTACCATACGAATAAGGACCGGCTAATTACGTGCCAGCAGCCGCGGTAATACGTAAGGTCCGAGCGTTGTCCGGAATCATTGGGCGTAAAGGGTACGTAGGCGGGTAAGCAAGTTAGAAGTGAAATCCTATAGCTCAACTATAGTAAGCTTTTAAAACTGTTTATCTTGAGGTATG
LC055585.1.1507	Bacteria	Firmicutes	Clostridia	Clostridiales	Clostridiaceae	Caloramator	boliviensis	Caloramator boliviensis strain 45B 16S ribosomal RNA gene, partial sequence	94.718	2392	566084912	NR_108460.1	284	11	4	1	282	328	609	6.29e-123	438	CCTACGGGGGGCAGCAGTGGGGAATATTGCACAATGGGGGGAACCCTGATGCAGCAACGCCGCGTGAGCGATGAAGGTCTTCGGATTGTAAAGCTCTGTCTTCGCTGACGATAATGACGGTAAGCGAGGAGGAAGCCACGGCTAACTACGTGCCAGCAGCCGCGGTAATACGTAGGTGGCGAGCGTTGTCCGGAATTACTGGGCGTAAAGGGTGCGTAGGCGGTTTTCTAAGTGGGATGTGAAATCCTGAGGCTTAACTTCAGAATTGCATTTCAAACTGGAAG
KP894100.1.1551	Bacteria	Firmicutes	Bacilli	Lactobacillales	Lactobacillaceae	Lactobacillus	silagincola	Lactobacillus silagincola strain IWT5 16S ribosomal RNA, partial sequence	100	2389	1445136019	NR_158059.1	301	0	0	1	301	338	638	1.77e-158	556	CCTACGGGAGGCAGCAGTAGGGAATCTTCCACAATGGACGAAAGTCTGATGGAGCAACGCCGCGTGAGTGAAGAAGGGTTTCGGCTCGTAAAACTCTGTTGTTGAAGAAGAACACATCTGAGAGTAACTGTTCAGGTGTTGACGGTATTTAACCAGAAAGCCACGGCTAACTACGTGCCAGCAGCCGCGGTAATACGTAGGTGGCAAGCGTTGTCCGGATTTATTGGGCGTAAAGCGAGCGCAGGCGGTTTCTTAAGTCTGATGTGAAAGCCTTCGGCTTAACCGGAGAAGTGCATCGGAA
JN644571.1.1553	Bacteria	Firmicutes	Bacilli	Lactobacillales	Aerococcaceae	Aerococcus	viridans	Aerococcus viridans strain NBRC 12219 16S ribosomal RNA gene, partial sequence	100	2385	559795122	NR_104708.1	301	0	0	1	301	321	621	1.77e-158	556	CCTACGGGAGGCAGCAGTAGGGAATCTTCCGCAATGGGCGAAAGCCTGACGGAGCAATGCCGCGTGAGTGAAGAAGGCCTTCGGGTCGTAAAACTCTGTTATAAGAGAAGAACAAATTGTAGAGTAACTGCTACAGTCTTGACGGTATCTTATCAGAAAGCCACGGCTAACTACGTGCCAGCAGCCGCGGTAATACGTAGGTGGCAAGCGTTGTCCGGATTTATTGGGCGTAAAGGGAGCGCAGGTGGTTTCTTAAGTCTGATGTGAAAGCCCACGGCTTAACCGTGGAGGGTCATTGGAA
JN977328.1.1506	Bacteria	Firmicutes	Clostridia	Clostridiales	Clostridiaceae	Clostridium	ventriculi	Sarcina ventriculi strain DSM 286 16S ribosomal RNA gene, partial sequence	99.668	2377	219846554	NR_026146.1	301	0	1	1	301	311	610	2.97e-156	549	CCTACGGGAGGCAGCAGTGGGGAATATTGCACAATGGGGGAAACCCTGATGCAGCAACGCCGCGTGAGTGATGAAGGTCTTCGGATTGTAAAGCTCTGTCTTTAGGGACGATAATGACGGTACCTAAGGAGGAAGCCACGGCTAACTACGTGCCAGCAGCCGCGGTAATACGTAGGTGGCAAGCGTTATCCGGATTTACTGGGCGTAAAGGGAGCGTAGGCGGATATTTAAGTGGGATGTGAAATACCCGAGCTTAACTTGGGAGCTGCATTCCAAACTGGATATCTAGAGTGCAGGAGAG
KC163095.1.1526	Bacteria	Firmicutes	Clostridia	Clostridiales	Lachnospiraceae	Agathobacter	ruminis	Agathobacter ruminis strain JK623 16S ribosomal RNA, partial sequence	98.947	2347	1227086116	NR_148619.1	285	1	2	1	284	301	584	4.73e-144	508	CCTACGGGAGGCAGCAGTGGGGAATATTGCACAATGGGCGAAAGCCTGATGCAGCGACGCCGCGTGAGCGAAGAAGTATTTCGGTATGTAAAGCTCTATCAGCAGGGAAGAAGAAATGACGGTACCTGACTAAGAAGCACCGGCTAAATACGTGCCAGCAGCCGCGGTAATACGTATGGTGCAAGCGTTATCCGGATTTACTGGGTGTAAAGGGAGCGCAGGCGGTACGGCAAGTCTGATGTGAAAGCCCGGGGCTCAACCCCGGTATTGCATTGGAAACTGTC
LTZP01000072.4.1533	Bacteria	Actinobacteria	Actinobacteria	Corynebacteriales	Corynebacteriaceae	Corynebacterium	xerosis	Corynebacterium xerosis strain DSM 20743 16S ribosomal RNA gene, partial sequence	100	2341	645322430	NR_119180.1	301	0	0	1	301	317	617	1.77e-158	556	CCTACGGGAGGCAGCAGTGGGGAATATTGCACAATGGGCGGAAGCCTGATGCAGCGACGCCGCGTGGGGGATGACGGCCTTCGGGTTGTAAACTCCTTTCACCATCGACGAAGGTTTTCTGACGGTAGATGGAGAAGAAGCACCGGCTAACTACGTGCCAGCAGCCGCGGTAATACGTAGGGTGCGAGCGTTGTCCGGAATTACTGGGCGTAAAGAGCTCGTAGGTGGTTTGTCGCGTCGTCTGTGAAATTCCGGGGCTTAACTCCGGGCGTGCAGGCGATACGGGCATAACTTGAGTACT
AB506191.1.1506	Bacteria	Firmicutes	Clostridia	Clostridiales	Ruminococcaceae	Gemmiger	formicilis	Gemmiger formicilis strain X2-56 16S ribosomal RNA gene, partial sequence	98.955	2338	559795255	NR_104846.1	287	3	0	1	287	288	574	1.03e-145	514	CCTACGGGGGGCAGCAGTGGGGGATATTGCACAATGGGGGAAACCCTGATGCAGCGACGCCGCGTGGAGGAAGAAGGTTTTCGGATTGTAAACTCCTGTCGTTAGGGACGATAATGACGGTACCTAACAAGAAAGCACCGGCTAACTACGTGCCAGCAGCCGCGGTAAAACGTAGGGTGCAAGCGTTGTCCGGAATTACTGGGTGTAAAGGGAGCGCAGGCGGACCGGCAAGTTGGAAGTGAAAACCATGGGCTCAACCCATGAATTGCTTTCAAAACTGCTGGCCT
JVMD01000036.3460.4960	Bacteria	Actinobacteria	Actinobacteria	Corynebacteriales	Corynebacteriaceae	Corynebacterium	xerosis	Corynebacterium xerosis strain DSM 20743 16S ribosomal RNA gene, partial sequence	100	2315	645322430	NR_119180.1	285	0	0	1	285	317	601	1.31e-149	527	CCTACGGGAGGCAGCAGTGGGGAATATTGCACAATGGGCGGAAGCCTGATGCAGCGACGCCGCGTGGGGGATGACGGCCTTCGGGTTGTAAACTCCTTTCACCATCGACGAAGGTTTTCTGACGGTAGATGGAGAAGAAGCACCGGCTAACTACGTGCCAGCAGCCGCGGTAATACGTAGGGTGCGAGCGTTGTCCGGAATTACTGGGCGTAAAGAGCTCGTAGGTGGTTTGTCGCGTCGTCTGTGAAATTCCGGGGCTTAACTCCGGGCGTGCAGGCGATACGG
CP001726.749856.751352	Bacteria	Actinobacteria	Coriobacteriia	Eggerthellales	Eggerthellaceae	Eggerthella	sinensis	Eggerthella sinensis strain HKU14 16S ribosomal RNA gene, partial sequence	98.951	2302	343198543	NR_042840.1	286	3	0	1	286	311	596	3.68e-145	512	CCTACGGGGGGCAGCAGTGGGGAATTTTGCGCAATGGGGGAAACCCTGACGCAGCAACGCCGCGTGCGGGATGACGGCCTTCGGGTTGTAAACCGCTTTCAGCAGGGAAGAAGATCGACGGTACCTGCAGAAGAAGCTCCGGCTAACTACGTGCCAGCAGCCGCGGTAATACGTAGGGAGCGAGCGTTATCCGGATTCATTGGGCGTAAAGAGCGCGTAGGCGGCCTTTCAAGCGGGATCTCTAATCCGAGGGCTCAACCCCCGGCCGGATCCCGAACTGGGAGGC
EU531925.1.1561	Bacteria	Firmicutes	Negativicutes	Acidaminococcales	Acidaminococcaceae	Phascolarctobacterium	succinatutens	Phascolarctobacterium succinatutens strain YIT 12067 16S ribosomal RNA gene, partial sequence	98.671	2267	631251704	NR_112902.1	301	4	0	1	301	427	727	8.31e-152	534	CCTACGGGAGGCAGCAGTGGGGAATCTTCCGCAATGGGCGAAAGCCTGACGGAGCAATGCCGCGTGAGTGATGAAGGAATTCGTTCCGTAAAGCTCTTTTGTTTATGACGAATGTGCAGGTTGTGAATAATGACTTGTAATGACGGTAGTAAACGAATAAGCCACGGCTAACTACGTGCCAGCAGCCGCGGTAATACGTAGGTGGCGAGCGTTGTCCGGAATTATTGGGCGTAAAGAGCATGTAGGCGGTTTTTTAAGTCTGGAGTGAAAATGCGGGGCTCAACCCCGTATGGCTCTGGAT
CP002631.1129479.1131009	Bacteria	Spirochaetes	Spirochaetia	Spirochaetales	Spirochaetaceae	Treponema	succinifaciens	Treponema succinifaciens strain DSM 2489 16S ribosomal RNA, partial sequence	99.336	2266	444439440	NR_074755.1	301	2	0	1	301	336	636	3.84e-155	545	CCTACGGGGGGCAGCAGCTAAGAATATTCCGCAATGGGGGGAACCCTGACGGAGCGACGCCGCGTGGGCGAGGAAGGCCGGAAGGTTGTAAAGCCCTTTTGCGCGCGAGGAATAAGGGGAGGAGGGAATGCCTTCCCGGTGACTGTAGCGCGCGAATAAGCGCCGGCTAATTACGTGCCAGCAGCCGCGGTAACACGTAAGGCGCGAGCGTTGTTCGGAATCATTGGGCGTAAAGGGCGTGTAGGCGGCCCTGCAAGCCTGGCGTGAAATCCCGGGGCTCAACCCCGGAACCGCGCTGGGA
BAJO01000064.219.1727	Bacteria	Bacteroidetes	Bacteroidia	Bacteroidales	Bacteroidaceae	Bacteroides	propionicifaciens	Bacteroides propionicifaciens strain JCM 14649 16S ribosomal RNA gene, partial sequence	97.02	2256	631251743	NR_112941.1	302	8	1	1	301	328	629	1.81e-143	507	CCTACGGGGGGCAGCAGTGAGGAATATTGGTCAATGGACGAGAGTCTGAACCAGCCAAGTAGCGTGAAGGATGACTGCCCTATGGGTTGTAAACTTCTTTTGTTAGGGAATAAAATGCACCACGTGTGGTGTTTTGTATGTACCTTTCGAATAAGGATCGGCTAACTCCGTGCCAGCAGCCGCGGTAATACGGAGGATCCGAGCGTTATCCGGATTTATTGGGTTTAAAGGGTGCGTAGGCGGACTAATAAGTCAGCTGTGAAAGTTTACGGCTCAACCGTGAAATTGCAGTTGAAACTGT
KP233810.1.1523	Bacteria	Bacteroidetes	Bacteroidia	Bacteroidales	Porphyromonadaceae	Fermentimonas	caenicola	Fermentimonas caenicola strain ING2-E5B 16S ribosomal RNA, partial sequence	99.668	2237	1230874648	NR_148809.1	301	1	0	1	301	342	642	8.25e-157	551	CCTACGGGAGGCAGCAGTGAGGAATATTGGTCAATGGAGGCAACTCTGAACCAGCCACGTCGCGTGAAGGATGACGGCCCTACGGGTTGTAAACTTCTTTTATACAGGAATAAAGTGAGTCACGTGTGATTTTTTGCATGTACTGTATGAATAAGGATCGGCTAACTCCGTGCCAGCAGCCGCGGTAATACGGAGGATCCAAGCGTTATCCGGATTTATTGGGTTTAAAGGGTGCGCAGGCGGAAGATTAAGTCGGCGGTGAAATTTTGCAGCTCAACTGTAAAAGTGCCATCGATACTGG
FPLM01000917.10.1538	Bacteria	Proteobacteria	Deltaproteobacteria	Desulfovibrionales	Desulfovibrionaceae	Desulfovibrio	intestinalis	Desulfovibrio intestinalis strain KMS2 16S ribosomal RNA gene, partial sequence	100	2234	219846821	NR_026413.1	301	0	0	1	301	320	620	1.77e-158	556	CCTACGGGAGGCAGCAGTGGGGAATATTGCGCAATGGGCGAAAGCCTGACGCAGCGACGCCGCGTGAGGGATGAAGGTTTTCGGATCGTAAACCTCTGTCAGAAGGGAAGAAACCGCACCGTGCTAATCAGCGGTGCATTGACGGTACCTTCAAAGGAAGCACCGGCTAACTCCGTGCCAGCAGCCGCGGTAATACGGAGGGTGCAAGCGTTAATCGGAATTACTGGGCGTAAAGCGCACGTAGGCTGCTTTGTAAGTCAGGGGTGAAATCCCACGGCTCAACCGTGGAACTGCCTTTGAT
FPLO01000391.10.1530	Bacteria	Firmicutes	Erysipelotrichia	Erysipelotrichales	Erysipelotrichaceae	Holdemanella	biformis	Holdemanella biformis strain DSM 3989 16S ribosomal RNA, partial sequence	98.671	2205	602269354	NR_044731.2	301	4	0	1	301	347	647	2.31e-152	536	CCTACGGGAGGCAGCAGTAGGGAATTTTCGTCAATGGGGGGAACCCTGAACGAGCAATGCCGCGTGAGTGAGGAAGGTCTTCGGATCGTAAAGCTCTGTTGTAAGAGAAAAACGGCACTCATAGGGAATGATGAGTGAGTGATGGTATCTTACCAGAAAGTCACGGCTAACTACGTGCCAGCAGCCGCGGTAATACGTAGGTGGCGAGCGTTATCCGGAATGATTGGGCGTAAAGGGTGCGTAGGTGGCAGATCAAGTCTGGAGTAAAAGGTATGGGCTCAACCCGTACTGGCTCTGGAAA
LT598568.1.1472	Bacteria	Actinobacteria	Coriobacteriia	Eggerthellales	Eggerthellaceae	Eggerthella	sinensis	Eggerthella sinensis strain HKU14 16S ribosomal RNA gene, partial sequence	99.336	2191	343198543	NR_042840.1	301	2	0	1	301	311	611	3.84e-155	545	CCTACGGGAGGCAGCAGTGGGGAATTTTGCGCAATGGGGGAAACCCTGACGCAGCAACGCCGCGTGCGGGATGACGGCCTTCGGGTTGTAAACCGCTTTCAGCAGGGAAGAAGATCGACGGTACCTGCAGAAGAAGCTCCGGCTAACTACGTGCCAGCAGCCGCGGTAATACGTAGGGAGCGAGCGTTATCCGGATTCATTGGGCGTAAAGAGCGCGTAGGCGGCCTTTCAAGCGGGATCTCTAATCCGAGGGCTCAACCCCCGGCCGGATCCCGAACTGGGAGGCTCGAGTTCGGTAGAG
JRRC01006571.1757.3223	Bacteria	Cyanobacteria	unclassified	Oscillatoriales	Microcoleaceae	Arthrospira	platensis	Arthrospira platensis strain PCC 7345 16S ribosomal RNA gene, partial sequence	87.5	2183	672239122	NR_125711.1	304	32	6	1	301	721	421	4.18e-95	346	GACTACTAGGGTATCTAATCCCATTTGCTCCCCTAGCTTTCGTCTCTCAGTGTCAGTGTCGGCCCAGCAGAGTGCTTTCGCCGTTGGTGTTCTTTCCGATCTCAATGCATTTCACCGCTCCACCGGAAATTCCCTCTGCCCCTACCGTACTCCAGCTTGGTAGTTTCCACCGCCTGTCCAGGGTTGAGCCCTGGGATTTGACGGCGGACTTGAAAAGCCACCTACAGACGCTTTACGCCCAATCATTCCGGATAACGCTTGCATCCTCTGTCTTACCGCGGCTGCTGGCACAGAGTTAGCC
JX575906.1.1496	Bacteria	Bacteroidetes	Bacteroidia	Bacteroidales	Porphyromonadaceae	Fermentimonas	caenicola	Fermentimonas caenicola strain ING2-E5B 16S ribosomal RNA, partial sequence	94.059	2141	1230874648	NR_148809.1	303	14	4	1	301	342	642	1.85e-128	457	CCTACGGGAGGCAGCAGTGAGGAATATTGGTCAATGGAGGCAACTCTGAACCAGCCAAGTCGCGTGAAGGAAGACTGCCCTAAGGGTTGTAAACTTCTTTTGTAAGGGAATAAAGTGTAGTACGTGTACTATTTTGCATGTACCTTACGAATAAGGATCGGCTAACTCCGTGCCAGCAGCCGCGGTAATACGGAGGATCCGAGTGTTATCCGGATTTATTGGGTTTAAAGGGTGCGCAGGCGGAAGATTAAGTCGGCGGTGAAATTTTGCAGCTCAACTGTAAAAGTGCCTTCGAAACTGG
CCNP01000011.169740.171233	Bacteria	Firmicutes	Clostridia	Clostridiales	Clostridiaceae	Clostridium	saudiense	Clostridium saudiense strain JCC 16S ribosomal RNA, partial sequence	98.671	2101	1116030238	NR_144696.1	301	4	0	1	301	333	633	8.31e-152	534	CCTACGGGAGGCAGCAGTGGGGAATATTGCACAATGGGGGAAACCCTGATGCAGCAATGCCGCGTGAGTGATGACGGCCTTCGGGTTGTAAAGCTCTGTCTTCAGGGACGATAATGACGGTACCTGAGGAGGAAGCCACGGCTAACTACGTGCCAGCAGCCGCGGTAATACGTAGGTGGCAAGCGTTGTCCGGATTTACTGGGCGTAAAGGGAGCGTAGGCGGATTTTTAAGTGAGATGTGAAATACCCGGGCTTAACTTGGGTGCTGCATTTCAAACTGGAAGTCTAGAGTGCAGGAGAG
CDZG01008004.64163.65672	Bacteria	Firmicutes	Clostridia	Clostridiales	unclassified	Flintibacter	butyricus	Flintibacter butyricus strain BLS21 16S ribosomal RNA, partial sequence	93.238	2082	1109168025	NR_144611.1	281	14	3	1	278	282	560	4.82e-114	409	CCTACGGGGGGCAGCAGTGGGGAATATTGGGCAATGGGCGCAAGCCTGACCCAGCAACGCCGCGTGAAGGAAGAAGGCTTTCGGGTTGTAAACTTCTTTTGTCAGGGACGAGTAGAAGACGGTACCTGACGAATAAGCCACGGCTAACTACGTGCCAGCAGCCGCGGTAATACGTAGGTGGCAAGCGTTGTCCGGATTTACTGGGTGTAAAGGGCGTGTAGCCGGGAGGGCAAGTCAGATGTGAAATCCACGGGCTTAACTCGTGAACTGCATTTGAA
AY518274.1.1426	Bacteria	Spirochaetes	Spirochaetia	Spirochaetales	Spirochaetaceae	Treponema	porcinum	Treponema porcinum strain 14V28 16S ribosomal RNA gene, partial sequence	99.668	2080	343198573	NR_042942.1	301	1	0	1	301	241	541	8.25e-157	551	CCTACGGGAGGCAGCAGCTAAGAATATTCCGCAATGGGGGAAACCCTGACGGAGCGACGCCGCGTGGATGATGAAGGCCGGAAGGTTGTAAAGTCCTTTTGGGCGCAAAGAATAAGTACGCGAGGAAATGCGCGTGCGGTGACGGTAGCGCCTGAATAAGCAACGGCTAATTACGTGCCAGCAGCCGCGGTAACACGTAAGTTGCGAGCGTTGTTCGGAATTATTGGGCGTAAAGGGCATGTAGGCGGTCGTGCAAGCTTGGTGTGAAATCCCGGGGCTCAACTCCGGGACTGCGTTGAGA
KM244891.1.1490	Bacteria	Firmicutes	Clostridia	Clostridiales	Clostridiaceae	Clostridium	saudiense	Clostridium saudiense strain JCC 16S ribosomal RNA, partial sequence	99.668	2059	1116030238	NR_144696.1	301	1	0	1	301	333	633	8.25e-157	551	CCTACGGGAGGCAGCAGTGGGGAATATTGCACAATGGGGGAAACCCTGATGCAGCAACGCCGCGTGAGTGATGACGGCCTTCGGGTTGTAAAGCTCTGTCTTCAGGGACGATAATGACGGTACCTGAGGAGGAAGCCACGGCTAACTACGTGCCAGCAGCCGCGGTAATACGTAGGTGGCGAGCGTTGTCCGGATTTACTGGGCGTAAAGGGAGCGTAGGCGGATTTTTAAGTGAGATGTGAAATACCCGGGCTCAACTTGGGTGCTGCATTTCAAACTGGAAGTCTAGAGTGCAGGAGAG
AB490812.1.1611	Bacteria	Firmicutes	Negativicutes	Acidaminococcales	Acidaminococcaceae	Phascolarctobacterium	succinatutens	Phascolarctobacterium succinatutens strain YIT 12067 16S ribosomal RNA gene, partial sequence	99.639	2042	631251704	NR_112902.1	277	1	0	1	277	427	703	1.65e-143	507	CCTACGGGGGGCAGCAGTGGGGAATCTTCCGCAATGGGCGAAAGCCTGACGGAGCAATGCCGCGTGAGTGATGAAGGAATTCGTTCCGTAAAGCTCTTTTGTTTATGACGAATGTGCAGATTGTAAATAATGATCTGTAATGACGGTAGTAAACGAATAAGCCACGGCTAACTACGTGCCAGCAGCCGCGGTAATACGTAGGTGGCGAGCGTTGTCCGGAATTATTGGGCGTAAAGAGCATGTAGGCGGTTTTTTAAGTCTGGAGTGAAAATGCGGG
AB506188.1.1515	Bacteria	Firmicutes	Clostridia	Clostridiales	Clostridiaceae	Butyricicoccus	pullicaecorum	Butyricicoccus pullicaecorum strain 25-3 16S ribosomal RNA gene, partial sequence	94.352	2036	343205971	NR_044490.1	301	16	1	1	300	348	648	1.43e-129	460	CCTACGGGAGGCAGCAGTGGGGAATATTGCGCAATGGGGGAAACCCTGACGCAGCAACGCCGCGTGATCGAAGAAGGTCTTCGGATTGTAAAGATCTTTTATCAGGGACGAAGAAAGTGACGGTACCTGATGAATAAGCTCCGGCTAACTACGTGCCAGCAGCCGCGGTAATACGTAGGGAGCGAGCGTTATCCGGATTTACTGGGTGTAAAGGGCGAGTAGGCGGGCTGGTAAGTTGGAAGTGAAATGTCGGGGCTTAACCCCGGAACTGCTTTCAAAACTGCTGGTCTTGAGTGATGGG
JQCN01000019.62.1605	Bacteria	Firmicutes	Bacilli	Lactobacillales	Lactobacillaceae	Lactobacillus	pobuzihii	Lactobacillus pobuzihii strain E100301 16S ribosomal RNA gene, partial sequence	99.336	2023	631251497	NR_112694.1	301	2	0	1	301	336	636	3.84e-155	545	CCTACGGGAGGCAGCAGTAGGGAATCTTCCACAATGGACGCAAGTCTGATGGAGCAACGCCGCGTGTATGAAGAAGGTCTTCGGATCGTAAAATACTGTTGTCAGAGAAGAACACGGGATAAAGTAACTGTTGTCCCGCTGACGGTATCTGACCAGCAAGTCACGGCTAACTACGTGCCAGCAGCCGCGGTAATACGTAGGTGGCAAGCGTTGTCCGGATTTATTGGGCGTAAAGGGAACGCAGGCGGTCTTTTAAGTCTGATGTGAAAGCCTTCGGCTTAACCGGAGAAGTGCATTGGAA
ACGC01000107.40.1553	Bacteria	Firmicutes	Tissierellia	Tissierellales	Peptoniphilaceae	Anaerococcus	prevotii	Anaerococcus prevotii strain DSM 20548 16S ribosomal RNA, partial sequence	99.611	1999	444304151	NR_074575.1	257	1	0	1	257	347	603	2e-132	470	CCTACGGGGGGCAGCAGTGGGGAATTTTGCACAATGGGGGAAACCCTGATGCAGCGACGCCGCGTGATTTAGAAGGCCTTCGGGTTGTAAAAATCTTTTGTATGGGAAGAAAATGACAGTACCATACGAATAAGGACCGGCTAATTACGTGCCAGCAGCCGCGGTAATACGTAAGGTCCGAGCGTTGTCCGGAATCATTGGGCGTAAAGGGTACGTAGGCGGATAAGCAAGTTAGAAGTGAAATCCTATAGCTCAAC
KT337629.1.1526	Bacteria	Firmicutes	Clostridia	Clostridiales	Ruminococcaceae	Caproiciproducens	galactitolivorans	Caproiciproducens galactitolivorans strain BS-1 16S ribosomal RNA, partial sequence	90.164	1988	1146059197	NR_145929.1	305	26	2	1	301	319	623	1.47e-109	394	CCTACGGGAGGCAGCAGTGGGGGATATTGCACAATGGAGGGAACTCTGATGCAGCAACGCCGCGTGAAGGAAGACGGTCTTCGGATTGTAAACTTATGTCCTCAGGGACGATAATGACGGTACCTGAGGAGGAAGCTCCGGCTAACTACGTGCCAGCAGCCGCGGTAATACGTAGGGAGCGAGCGTTGTCCGGATTTACTGGGTGTAAAGGGTGCGTAGGCGGCTGTTTAAGTCAGGTGTGAAAACCATCGGCTCAACTGATGGATTGCATTTGAAACTGAGCAGCTTGAGTGGAGCAGAG
GQ139187.1.1384	Bacteria	Firmicutes	Clostridia	Clostridiales	Clostridiaceae	Clostridium	saudiense	Clostridium saudiense strain JCC 16S ribosomal RNA, partial sequence	98.062	1971	1116030238	NR_144696.1	258	5	0	1	258	333	590	2.63e-126	449	CCTACGGGGGGCAGCAGTGGGGAATATTGCACAATGGGGGAAACCCTGATGCAGCAACGCCGCGTGAGTGATGACGGCCTTCGGGTTGTAAAGCTCTGTCTTCAGGGACGATAATGACGGTACCTGAGGAGGAAGCCACGGCTAACTACGTGCCAGCAGCCGCGGTAATACGTAGGTGGCGAGCGTTGTCCGGATTTACTGGGCGTAAAGGGAGCGTAGGCGGCTTTTTAAGTGAGATGTGAAATACTCGGGCTTAACC
AB559586.1.1502	Bacteria	Firmicutes	Clostridia	Clostridiales	Clostridiaceae	Clostridium	ventriculi	Sarcina ventriculi strain DSM 286 16S ribosomal RNA gene, partial sequence	99.645	1955	219846554	NR_026146.1	282	0	1	1	282	311	591	1.01e-145	514	CCTACGGGAGGCAGCAGTGGGGAATATTGCACAATGGGGGAAACCCTGATGCAGCAACGCCGCGTGAGTGATGAAGGTCTTCGGATTGTAAAGCTCTGTCTTTAGGGACGATAATGACGGTACCTAAGGAGGAAGCCACGGCTAACTACGTGCCAGCAGCCGCGGTAATACGTAGGTGGCAAGCGTTATCCGGATTTACTGGGCGTAAAGGGAGCGTAGGCGGATATTTAAGTGGGATGTGAAATACCCGAGCTTAACTTGGGAGCTGCATTCCAAACTGGA
AB506161.1.1510	Bacteria	Firmicutes	Clostridia	Clostridiales	Clostridiales Family XIII. Incertae Sedis	Mogibacterium	neglectum	Mogibacterium neglectum strain P9a-h 16S ribosomal RNA gene, partial sequence	93	1922	224581422	NR_027203.1	300	21	0	2	301	346	645	6.7e-123	438	CCTACGGGAGGCAGCAGTAGGGAATCTTGCACAATGGGCGAAAGCCTGATGCAGCAACGCCGCGTGAAGGATGAAGGCCTTCGGGTTGTAAACTTCTGTTCTTAGGGAAGAAGAAAGTGACGGTACCTAAGGAGAAAGCCCCGGCTAACTACGTGCCAGCAGCCGCGGTAATACGTAGGGGGCAAGCGTTATCCGGAATTATTGGGCGTAAAGAGTGCGTAGGTGGTTATCTAAGCGTAAGGTTTAAGCGTGCAGCTCAACTGCATCTCGCCTTGCGAACTGGACTACTTGAGTGCAGGAG
HQ716448.1.1470	Bacteria	Bacteroidetes	Bacteroidia	Bacteroidales	Prevotellaceae	Paraprevotella	xylaniphila	Paraprevotella xylaniphila strain JCM 14860 16S ribosomal RNA gene, partial sequence	89.404	1915	631251880	NR_113078.1	302	26	6	1	299	339	637	5.33e-104	375	CCTACGGGAGGCAGCAGTGAGGAATATTGGTCAATGGGCGCGAGCCTGAACCAGCCAAGTAGCGTGCAGGATGACGGCCCTATGGGTTGTAAACTGCTTTAGCCGGGGAATAAAGTGGGCCACGTGTGGCCTATTGCATGTACCCGGAGAATAAGCATCGGCTAATTCCGTGCCAGCAGCCGCGGTAATACGGAAGATGCGAGCGTTATCCGGATTTATTGGGTTTAAAGGGAGCGTAGGCGGGATGGTAAGTCAGCGGTCAAATGTCCGTGCCCAACGCGGTCATGCCGTTGATACTGCC
MTVP01000004.29.1526	Bacteria	Firmicutes	Clostridia	Clostridiales	Peptostreptococcaceae	Intestinibacter	bartlettii	Intestinibacter bartlettii strain WAL 16138 16S ribosomal RNA gene, partial sequence	98.601	1895	228718376	NR_027573.1	286	4	0	1	286	303	588	1.71e-143	507	CCTACGGGGGGCAGCAGTGGGGAATATTGCACAATGGGCGAAAGCCTGATGCAGCAACGCCGCGTGAGCGATGAAGGCCTTCGGGTCGTAAAGCTCTGTCCTCAAGGAAGATAATGACGGTACTTGAGGAGGAAGCCCCGGCTAACTACGTGCCAGCAGCCGCGGTAATACGTAGGGGGCTAGCGTTATCCGGATTTACTGGGCGTAAAGGGTGCGTAGGCGGTCTTTTAAGTCAGAAGTGAAAGGCTACGGCTTAACCGTAGTAAGCTTTTGAAACTGGAGGACT
KR029414.1.1497	Bacteria	Proteobacteria	Betaproteobacteria	Burkholderiales	Alcaligenaceae	Oligella	ureolytica	Oligella ureolytica strain DSM 18253 16S ribosomal RNA, partial sequence	97.342	1886	343201272	NR_041998.1	301	8	0	1	301	314	614	3.89e-145	512	CCTACGGGGGGCAGCAGTGGGGAATTTTCGACAATGGGGGGAACCCTGATCGAGCCATCCCGCGTGTGGGACGAAGGCCTTCGGGTTGTAAACCACTTTTCTCAACGAAGAAAAGCCTTAGACTAATACTCTGAGGTGCTGACGGTAGTTGAGGAATAAGCACCGGCTAACTATGTGCCAGCAGCCGCGGTAATACATAGGGTGCAAGCGTTAATCGGAATTACTGGGCGTAAAGGGTGCGCAGGCGGCTTGGAAAGAACGGTGTGAAATCCCGGGGCTCAACCCCGGAACTGCACTATTA
EU358682.1.1483	Bacteria	Firmicutes	Clostridia	Clostridiales	Clostridiaceae	Clostridium	saudiense	Clostridium saudiense strain JCC 16S ribosomal RNA, partial sequence	99.184	1875	1116030238	NR_144696.1	245	2	0	1	245	333	577	4.14e-124	442	CCTACGGGAGGCAGCAGTGGGGAATATTGCACAATGGGGGAAACCCTGATGCAGCAACGCCGCGTGAGTGATGACGGCCTTCGGGTTGTAAAGCTCTGTCTTCAGGGACGATAATGACGGTACCTGAGGAGGAAGCCACGGCTAACTACGTGCCAGCAGCCGCGGTAATACGTAGGTGGCGAGCGTTGTCCGGATTTACTGGGCGTAAAGGGAGCGTAGGCGGATTTTTAAGTGAGCTGTGAAAT
AB506362.1.1528	Bacteria	Firmicutes	Erysipelotrichia	Erysipelotrichales	Erysipelotrichaceae	Holdemania	filiformis	Holdemania filiformis strain J1-31B-1 16S ribosomal RNA gene, partial sequence	89.761	1872	265679027	NR_029335.1	293	30	0	1	293	250	542	5.33e-104	375	CCTACGGGAGGCAGCAGTAAGGAATTTTCGGCAATGGGGGCAACCCTGACCGAGCAACGCCGCGTGAGTGATGAAGGTCTTCGGATCGTAAAACTCTGTTGTAAAGGAAGAATGTCATATATAGGAAATGATATATGAGTGACGGTACTTTACTAGAAAGTCACGGCTTACTACGTGCCAGCAGCCGCGGTAATACGTAGGTGGCAAGCGTTATCCGGATTTATTGGGCGTAAAGGGTGCGCAGGCGGTCTGTTAAGTTTGGTGTGAAAGCGTGGGGCTCAACCCCATACAGCATCGAATA
GEMH01089401.105.1918	Bacteria	Cyanobacteria	unclassified	Oscillatoriales	Microcoleaceae	Tychonema	bourrellyi	Tychonema bourrellyi strain CCAP 1459/11B 16S ribosomal RNA gene, partial sequence	87.5	1852	631250926	NR_112123.1	304	33	5	1	301	232	533	4.18e-95	346	CCTACGGGAGGCAGCAGTGGGGAATTTTCCGCAATGGGCGAAAGCCTGACGGAGCAATGCCGCGTGGAGGTGGAAGGCCTACGGGTCGTCAACTTCTTTTCTCGGAGAAGAAACAATGACGGTATCTGAGGAATAAGCATCGGCTAACTCTGTGCCAGCAGCCGCGGTAAGACAGAGGATGCAAGCGTTATCCGGAATGATTGGGCGTAAAGCGTCTGTAGGTGGCTTTTCAAGTCCGCCGTCAAATCCCAGGGCTCAACCCTGGACAGGCGGTGGAAACTACCAAGCTGGAGTACGGTAG
MCNX01000001.1164303.1165839	Bacteria	Actinobacteria	Actinobacteria	Corynebacteriales	Corynebacteriaceae	Corynebacterium	pollutisoli	Corynebacterium pollutisoli strain VDS11 16S ribosomal RNA, partial sequence	100	1839	1277396236	NR_151947.1	301	0	0	1	301	279	579	1.77e-158	556	CCTACGGGAGGCAGCAGTGGGGAATATTGCACAATGGGCGGAAGCCTGATGCAGCGACGCCGCGTGGGGGATGACGGCCTTCGGGTTGTAAACCTCTTTCGCTAGGGACGAAGCTTTTGTGACGGTACCTAGATAAGAAGCACCGGCTAACTACGTGCCAGCAGCCGCGGTAATACGTAGGGTGCGAGCGTTGTCCGGAATTACTGGGCGTAAAGAGCTCGTAGGTGGTTTGTCGCGTCGTCTGTGAAATTCCGGGGCTTAACTTCGGGCGTGCAGGCGATACGGGCAATACTTGAGTGCT
JX290307.1.1514	Bacteria	Actinobacteria	Actinobacteria	Corynebacteriales	Corynebacteriaceae	Corynebacterium	terpenotabidum	Corynebacterium terpenotabidum strain Y-11 16S ribosomal RNA, complete sequence	99.668	1828	1269785369	NR_121699.2	301	1	0	1	301	345	645	8.25e-157	551	CCTACGGGAGGCAGCAGTGGGGAATATTGCACAATGGGCGCAAGCCTGATGCAGCGACGCCGCGTGGGGGATGAAGGCCTTCGGGTTGTAAACTCCTTTCAACCATGACGAAGCGTAAGTGACGGTAGTGGTAGAAGAAGCACCGGCTAACTACGTGCCAGCAGCCGCGGTAATACGTAGGGTGCGAGCGTTGTCCGGAATTACTGGGCGTAAAGAGCTCGTAGGTGGTTTGTCGCGTCGTCTGTGAAATTCCGGGGCTTAACTCCGGGCGTGCAGGCGATACGGGCATAACTTGAGTGCT
GQ135911.1.1373	Bacteria	Firmicutes	Clostridia	Clostridiales	Clostridiaceae	Clostridium	saudiense	Clostridium saudiense strain JCC 16S ribosomal RNA, partial sequence	98.007	1826	1116030238	NR_144696.1	301	6	0	1	301	333	633	1.8e-148	523	CCTACGGGAGGCAGCAGTGGGGAATATTGCACAATGGGGGAAACCCTGATGCAGCAACGCCGCGTGAGTGATGACGGCCTTCGGGTTGTAAAGCTCTGTCTTCAGGGACGATAATGACGGTACCTGAGGAGGAAGCCACGGCTAACTACGTGCCAGCAGCCGCGGTAATACGTAGGTGGCGAGCGTTGTCCGGATTTACTGGGCGTAAAGGGAGCGTAGGCGGATTTTTAAGTGAGATGTGAAATACTCGGGCTTAACCTGAGTGCTGCATTTCAAACTGGAAGTCGAGAGTGCAGGAGAG
CBXK010002535.1192.2697	Bacteria	Firmicutes	Clostridia	Clostridiales	Ruminococcaceae	Faecalibacterium	prausnitzii	Faecalibacterium prausnitzii strain ATCC 27768 16S ribosomal RNA gene, partial sequence	99.003	1815	265678656	NR_028961.1	301	3	0	1	301	327	627	1.79e-153	540	CCTACGGGGGGCAGCAGTGGGGAATATTGCACAATGGGGGAAACCCTGATGCAGCGACGCCGCGTGGAGGAAGAAGGTCTTCGGATTGTAAACTCCTGTTGTTGAGGAAGATAATGACGGTACTCAACAAGGAAGTGACGGCTAACTACGTGCCAGCAGCCGCGGTAAAACGTAGGTCACAAGCGTTGTCCGGAATTACTGGGTGTAAAGGGAGCGCAGGCGGGAGGACAAGTTGGAAGTGAAATCCATGGGCTCAACCCATGAACTGCTTTCAAAACTGTTTTTCTTGAGTAGTGCAGAG
JQ820147.1.1493	Bacteria	Bacteroidetes	Bacteroidia	Bacteroidales	Prevotellaceae	Paraprevotella	clara	Paraprevotella clara strain JCM 14859 16S ribosomal RNA gene, partial sequence	90.033	1815	631251879	NR_113077.1	301	27	3	1	300	329	627	2.46e-107	387	CCTACGGGGGGCAGCAGTGAGGAATATTGGTCAATGGGCGGGAGCCTGAACCAGCCAAGTCGCGTGAGGGAAGACGGCCCTACGGGTTGTAAACCTCTTTTACAAGGGAATAAAGGACACCATGCGTGGTGTTTTGCATGTACCTTGTGAATAAGCATCGGCTAACTCCGTGCCAGCAGCCGCGGTAATACGGAGGATGCGAGCGTTATCCGGATTCATTGGGTTTAAAGGGTGCGTAGGTGGCCCCTTAAGTCAGCGGTGAAAGTCAGTGGCTCAACCATTGAACTGCCGTTGAAACTGG
AB559667.1.1517	Bacteria	Firmicutes	Tissierellia	Tissierellales	Peptoniphilaceae	Peptoniphilus	harei	Peptoniphilus harei strain DSM 10020 16S ribosomal RNA gene, partial sequence	99.668	1800	219846766	NR_026358.1	301	1	0	1	301	328	628	8.25e-157	551	CCTACGGGAGGCAGCAGTGGGGAATATTGCACAATGGAGGAAACTCTGATGCAGCGACGCCGCGTGAACGATGAAGGCTTTCGAGTCGTAAAGTTCTTTTATATGGGAAGATAATGACGGTACCATAAGAAAAAGCCCCGGCTAACTACGTGCCAGCAGCCGCGGTAATACGTAGGGGGCTAGCGTTGTCCGGAATCACTGGGCGTAAAGGGTTCGCAGGCGGAAATGCAAGTCAGATGTAAAAGGCAGTAGCTTAACTACTGTAAGCATTTGAAACTGCATATCTTGAGAAGAGTAGAGG
DQ860048.1.1530	Bacteria	Firmicutes	Negativicutes	Veillonellales	Veillonellaceae	Veillonella	magna	Veillonella magna strain lac18 16S ribosomal RNA gene, partial sequence	96.013	1786	343199044	NR_044400.1	301	12	0	1	301	314	614	1.82e-138	490	CCTACGGGAGGCAGCAGTGGGGAATCTTCCGCAATGGACGAAAGTCTGACGGAGCAACGCCGCGTGAGTGATGAAGGTCTTCGGATTGTAAAGCTCTGTTAATCGGGACGAAAGAGCCTAGTGTGAATAATGCTAGGAAGTGACGGTACCGGAATAGAAAGCCACGGCTAACTACGTGCCAGCAGCCGCGGTAATACGTAGGTGGCAAGCGTTGTCCGGAATTATTGGGCGTAAAGCGCGCGCAGGCGGATCTGCCAGTCTGTCTTAAAAGTTCGGGGCTTAACCCCGTGATGGGATGGAA
AF371872.1.1452	Bacteria	Bacteroidetes	Bacteroidia	Bacteroidales	Prevotellaceae	Prevotella	oralis	Prevotella oralis strain JCM 12251 16S ribosomal RNA gene, partial sequence	95.017	1778	631251919	NR_113117.1	301	15	0	1	301	344	644	1.84e-133	473	CCTACGGGGGGCAGCAGTGAGGAATATTGGTCAATGGACGTAAGTCTGAACCAGCCAAGTAGCGTGCAGGATGACGGCCCTATGGGTTGTAAACTGCTTTTATGCGGGGATAAAGTTGGGGACGTGTCCCTTTTTGCAGGTACCGCATGAATAAGGACCGGCTAATTCCGTGCCAGCAGCCGCGGTAATACGGAAGGTCCGGGCGTTATCCGGATTTATTGGGTTTAAAGGGAGCGTAGGCCGGCTTTTAAGCGTGTTGTGAAATGCCGCGGCTCAACCGTGGCACTGCAGCGCGAACTGG
JX223507.1.1474	Bacteria	Firmicutes	Clostridia	Clostridiales	Clostridiaceae	Clostridium	saudiense	Clostridium saudiense strain JCC 16S ribosomal RNA, partial sequence	97.887	1768	1116030238	NR_144696.1	284	6	0	1	284	333	616	4.76e-139	492	CCTACGGGAGGCAGCAGTGGGGAATATTGCACAATGGGGGAAACCCTGATGCAGCAACGCCGCGTGAGTGATGACGGCCTTCGGGTTGTAAAGCTCTGTCTTCAGGGACGATAATGACGGTACCTGAGGAGGAAGCCACGGCTAACTACGTGCCAGCAGCCGCGGTAATACGTAGGTGGCGAGCGTTGTCCGGATTTACTGGGCGTAAAGGGAGCGTAGGCGGATTTTTAAGTGAGAGGTGAAATACTCGGGCTTAACCTGAGTGCTGCATTTCAAACTGGAAG
KJ734849.1.1491	Bacteria	Firmicutes	Clostridia	Clostridiales	Clostridiaceae	Keratinibaculum	paraultunense	Keratinibaculum paraultunense strain KD-1 16S ribosomal RNA gene, partial sequence	95.385	1760	645321623	NR_118544.1	260	10	2	1	259	348	606	3.45e-115	412	CCTACGGGAGGCAGCAGTGGGGAATATTGCACAATGGAGGAAACTCTGATGCAGCGACGCCGCGTGAGCGATGAAGGCCTTCGGGTCGTAAAGCTCTGTCCTATGGGACGATAATGACGGTACCATAGGAGGAAGCCCCGGCTAACTACGTGCCAGCAGCCGCGGTAATACGTAGGGGGCGAGCGTTGTCCGGATTTATTGGGCGTAAAGGGTACGTAGGCGGCTATGCAAGTCAGATGTGAAAGATCACGGCTTAACC
AB506250.1.1525	Bacteria	Firmicutes	Clostridia	Clostridiales	unclassified	Flintibacter	butyricus	Flintibacter butyricus strain BLS21 16S ribosomal RNA, partial sequence	92.568	1756	1109168025	NR_144611.1	296	22	0	1	296	282	577	5.22e-119	425	CCTACGGGGGGCAGCAGTGGGGAATATTGGGCAATGGGGGAAACCCTGACCCAGCAACGCCGCGTGAAGGAAGAAGGCTTTCGGGTTGTAAACTTCTTTTACCAGGGACGAAGGACGTGACGGTACCTGGAGAAAAAGCCACGGCTAACTACGTGCCAGCAGCCGCGGTAATACGTAGGTGGCAAGCGTTGTCCGGATTTACTGGGTGTAAAGGGCGTGTAGGCGGGAGAGCAAGTCAGAAGTGAAATCCATGGGCTTAACCCATGAACTGCTTTTGAAACTGTTCTTCTTGAGTATCGGA
KC755076.1.1485	Bacteria	Firmicutes	Tissierellia	Tissierellales	Tissierellaceae	Tissierella	creatinini	Tissierella creatinini strain DSM 9508 16S ribosomal RNA gene, partial sequence	92.278	1753	645319790	NR_117155.1	259	20	0	1	259	346	604	8.91e-102	368	CCTACGGGAGGCAGCAGTGGGGGATTTTGCACAATGGAGGAAACTCTGATGCAGCGACGTCGCGTGAACGATGAAGGCCTTCGGGTTGTAAAGTTCTGTCCTAGAGGAAGATAATGACAGTACTCTAGGAGGAAGCCCCGGCTAAATACGTGCCAGCAGCCGCGGTAATACGTATGGGGCGAGCGTTGTCCGGAATGATTGGGCGTAAAGGGTACGTAGGCGGTTAATTAAGTCGAGTGTGAAAGGTTGGGGCTCAACCCCATAAAGCATTCGAAACTAGTTGACTTGAGATGTGGAGAGG
AM500795.1.1488	Bacteria	Firmicutes	Erysipelotrichia	Erysipelotrichales	Erysipelotrichaceae	Catenibacterium	mitsuokai	Catenibacterium mitsuokai strain DSM 15897 16S ribosomal RNA gene, partial sequence	96.667	1718	228715354	NR_027526.1	300	9	1	2	301	329	627	1.09e-140	497	CCTACGGGGGGCAGCAGTAGGGAATTTTCGGCAATGGGGGAAACCCTGACCGAGCAACGCCGCGTGAGCGAAGAAGGCCTTCGGGTCGTAAAGCTCTGTTGTAAAGGAAGAACGTCGCATGCAGGAAATGGTGTGCGAGTGACGGTACTTTACCAGAAAGCCACGGCTAACTACGTGCCAGCAGCCGCGGTAATACGTAGGTGGCGAGCGTTATCCGGAATCATTGGGCGTAAAGAGGGAGCAGGCGGCCGCAAGGGTCTGTGGTGAAAGACCGAAGCTAAACTTCGGTGAGCCATGGAAA
LIYL01000010.256727.258364	Bacteria	Firmicutes	Bacilli	Bacillales	Bacillaceae	Lysinibacillus	telephonicus	Lysinibacillus telephonicus strain S5H2222 16S ribosomal RNA, partial sequence	99.003	1711	1441204222	NR_157637.1	301	3	0	1	301	343	643	1.79e-153	540	CCTACGGGAGGCAGCAGTAGGGAATCTTCCACAATGGACGAAAGTCTGATGGAGCAACGCCGCGTGAGTGAAGAAGGTTTTCGGATCGTAAAACTCTGTTGTAAGGGAAGAACAAGTACAGTAGTAACTGGCTGTACCTTGACGGTACCTTATTAGAAAGCCACGGCTAACTACGTGCCAGCAGCCGCGGTAATACGTAGGTGGCAAGCGTTGTCCGGAATTATTGGGCGTAAAGCGCGCGCAGGCGGTCCTTTAAGTCTGATGTGAAAGCCCACGGCTCAACCGTGGAAGGTCATTGGAA
KT834746.1.1482	Bacteria	Firmicutes	Clostridia	Clostridiales	Clostridiaceae	Clostridium	saudiense	Clostridium saudiense strain JCC 16S ribosomal RNA, partial sequence	98.007	1693	1116030238	NR_144696.1	301	6	0	1	301	333	633	1.8e-148	523	CCTACGGGAGGCAGCAGTGGGGAATATTGCACAATGGGGGAAACCCTGATGCAGCAACGCCGCGTGAGTGATGACGGTCTTCGGATTGTAAAGCTCTGTCTTCAGGGACGATAATGACGGTACCTGAGGAGGAAGCCACGGCTAACTACGTGCCAGCAGCCGCGGTAATACGTAGGTGGCGAGCGTTGTCCGGATTTACTGGGCGTAAAGGGAGCGTAGGCGGACTTTTAAGTGAGATGTGAAATACTCGGGCTTAACCTGAGTGCTGCATTTCAAACTGGAAGTCTAGAGTGCAGGAGAG
AYZJ01000044.144.1698	Bacteria	Firmicutes	Bacilli	Lactobacillales	Lactobacillaceae	Lactobacillus	camelliae	Lactobacillus camelliae strain MCH3-1 16S ribosomal RNA, partial sequence	99.668	1679	343200770	NR_041457.1	301	1	0	1	301	328	628	8.25e-157	551	CCTACGGGAGGCAGCAGTAGGGAATCTTCCACAATGGACGCAAGTCTGATGGAGCAACGCCGCGTGAGTGAAGAAGGCTTTCGGGTCGTAAAACTCTGTTGTTGGAGAAGAACACGTTTGAGAGTAACTGTTCAGACGTTGACGGTATCCAACCAGAAAGCCACGGCTAACTACGTGCCAGCAGCCGCGGTAATACGTAGGTGGCAAGCGTTATCCGGATTTATTGGGCGTAAAGCGAGCGCAGGCGGTTTTTTAAGTCTGATGTGAAAGCCTTCGGCTTAACCGAAGAAGTGCATCGGAA
KM251051.1.1461	Bacteria	Bacteroidetes	Bacteroidia	Bacteroidales	Porphyromonadaceae	Fermentimonas	caenicola	Fermentimonas caenicola strain ING2-E5B 16S ribosomal RNA, partial sequence	98.98	1673	1230874648	NR_148809.1	294	3	0	1	294	342	635	1.35e-149	527	CCTACGGGAGGCAGCAGTGAGGAATATTGGTCAATGGAGGCAACTCTGAACCAGCCACGTCGCGTGAAGGATGACGGCCCTATGGGTTGTAAACTTCTTTTATACAGGAATAAAGTGAGTCACGTGTGATTTTTTGCATGTACTGTATGAATAAGGATCGGCTAACTCCGTGCCAGCAGCCGCGGTAATACGGAGGATCCGAGCGTTATCCGGATTTATTGGGTTTAAAGGGTGCGCAGGCGGAAGATTAAGTCGGCGGTGAAATTTTGCAGCTCAACTGTAAAAGTGCCATCG
HQ400259.1.1494	Bacteria	Firmicutes	Clostridia	Clostridiales	Ruminococcaceae	Ruminococcus	bromii	Ruminococcus bromii strain ATCC 27255 16S ribosomal RNA gene, partial sequence	97.682	1668	219846340	NR_025930.1	302	6	1	1	301	296	597	8.36e-147	518	CCTACGGGAGGCAGCAGTGGGGGATATTGCGCAATGGGGGCAACCCTGACGCAGCAACGCCGCGTGAAGGATGAAGGTTTTCGGATTGTAAACTTCTTTTATTAAGGACGAATAATGACGGTACTTAATGAATAAGCTCCGGCTAACTACGTGCCAGCAGCCGCGGTAATACGTAGGGAGCAAGCGTTGTCCGGATTTACTGGGTGTAAAGGGTGCGTAGGCGGCTAAGCAAGTCAGATGTGAAATCTATGGGCTCAACCCATAAACTGCATTTGAAACTGCATAGCTTGAGTGAAGTAGA
CP011312.2228705.2230240	Bacteria	Actinobacteria	Actinobacteria	Corynebacteriales	Corynebacteriaceae	Corynebacterium	pollutisoli	Corynebacterium pollutisoli strain VDS11 16S ribosomal RNA, partial sequence	100	1667	1277396236	NR_151947.1	285	0	0	1	285	279	563	1.31e-149	527	CCTACGGGAGGCAGCAGTGGGGAATATTGCACAATGGGCGGAAGCCTGATGCAGCGACGCCGCGTGGGGGATGACGGCCTTCGGGTTGTAAACCTCTTTCGCTAGGGACGAAGCTTTTGTGACGGTACCTAGATAAGAAGCACCGGCTAACTACGTGCCAGCAGCCGCGGTAATACGTAGGGTGCGAGCGTTGTCCGGAATTACTGGGCGTAAAGAGCTCGTAGGTGGTTTGTCGCGTCGTCTGTGAAATTCCGGGGCTTAACTTCGGGCGTGCAGGCGATACGG
LK392853.1.1489	Bacteria	Bacteroidetes	Flavobacteriia	Flavobacteriales	Flavobacteriaceae	Soonwooa	buanensis	Soonwooa buanensis strain HM0024 16S ribosomal RNA gene, partial sequence	99.668	1640	636560716	NR_116776.1	301	1	0	1	301	318	618	8.25e-157	551	CCTACGGGGGGCAGCAGTGAGGAATATTGGACAATGGGTTAGCGCCTGATCCAGCCATCCCGCGTGAAGGACGACGGTTCTATGGATTGTAAACTTCTTTTATATAGGGATAAACCTACTCTCGTGAGAGTAGCTGAAGGTACTATATGAATAAGCACCGGCTAACTCCGTGCCAGCAGCCGCGGTAATACGGAGGGTGCAAGCGTTATCCGGATTTATTGGGTTTAAAGGGTCCGTAGGCGGGCTTGTAAGTCAGTGGTGAAATCCGGCAGCTCAACTGTCGAACTGCCATTGATACTGC
KC555208.1.1472	Bacteria	Actinobacteria	Coriobacteriia	Eggerthellales	Eggerthellaceae	Raoultibacter	massiliensis	Raoultibacter massiliensis strain Marseille-P2849 16S ribosomal RNA, partial sequence	91.118	1640	1116030293	NR_144751.1	304	20	7	1	301	331	630	6.79e-113	405	CCTACGGGAGGCAGCAGTGGGGAATTTTGCGCAATGGGGGAAACCCTGACGCAGCAACGCCGCGTGCGGGATGACGGCCTTCGGGTTGTAAACCGCTTTCAGTGGGGAAGAATTTAGACGGTACCCACAGAAGAAGCTCCGGCTAACTACGTGCCAGCAGCCGCGGTAATACGTAGGGAGCAAGCGTTATCCGGATTCATTGGGCGTAAAGCGCGCGTAGGCGGCTTGTTAAGTCAGGTGTCAAATCCAGAGGCTCAACCTCTGTCCGCACCTGAAACTGGCAGGCTTGAGTTTGGTAGAG
AF371841.1.1455	Bacteria	Firmicutes	Clostridia	Clostridiales	Clostridiaceae	Clostridium	quinii	Clostridium quinii strain DSM 6736 16S ribosomal RNA gene, partial sequence	96.013	1630	219846557	NR_026149.1	301	12	0	1	301	325	625	1.82e-138	490	CCTACGGGAGGCAGCAGTGGGGAATATTGCACAATGGGGGAAACCCTGATGCAGCAACGCCGCGTGAGTGATGACGGCCTTCGGGTTGTAAAGCTCTGTTTCCAGGGACGATAATGACGGTACCTGGGGAGGAAGCCACGGCTAACTACGTGCCAGCAGCCGCGGTAATACGTAGGTGGCAAGCGTTGTCCGGATTTACTGGGCGTAAAGGGAGCGTAGGCGGATTTTTAAGTGGGATGTGAAATCCCCGGGCTCAACCCGGGGGCTGCATTCCAAACTGGAAATCTAGAGTGTCGGAGAG
AB818589.1.1531	Bacteria	Firmicutes	Clostridia	Clostridiales	Clostridiaceae	Clostridium	jeddahense	Clostridium jeddahense strain JCD 16S ribosomal RNA, partial sequence	93.355	1630	1116030239	NR_144697.1	301	20	0	1	301	249	549	4e-125	446	CCTACGGGAGGCAGCAGTGGGGGATATTGCACAATGGAGGAAACTCTGATGCAGCAACGCCGCGTGAGGGAAGACGGTCTTCGGATTGTAAACCTATGTCCTCGGTGACGATAATGACGGTAGCCGAGGAGGAAGCTCCGGCTAACTACGTGCCAGCAGCCGCGGTAATACGTAGGGAGCGAGCGTTGTCCGGATTTACTGGGTGTAAAGGGTGCGTAGGCGGCTTTTTAAGTCAGGTGTGAAAACCGTGGGCTTAACTCACGGATTGCATTTGAAACTGAGGGGCTTGAGTGGAGCAGAG
AB506388.1.1517	Bacteria	Bacteroidetes	Bacteroidia	Bacteroidales	Barnesiellaceae	Coprobacter	secundus	Coprobacter secundus strain 177 16S ribosomal RNA, partial sequence	88.119	1626	1146059151	NR_145883.1	303	30	6	1	300	284	583	6.94e-98	355	CCTACGGGAGGCAGCAGTGAGGAATATTGGTCAATGGGCGAAAGCCTGAACCAGCCATGCCGCGTGAAGGAATAAGGCCCTATGGGTCGTAAACTTCTTTTGTATCGGAGCAATAAGGGCCACGAGTGGTCCGATGAGATTACGATACGAATAAGCATCGGCTAACTCCGTGCCAGCAGCCGCGGTAATACGGAGGATGCAAGCGTTATCCGGATTTATTGGGTTTAAAGGGTGCGTAGGCTGTTCTGCAAGTCAGCGGTGAAAGCCCGGGGCTCAACCCCGGAAATGCCGTTGATACTGC
AB746594.1.1526	Bacteria	Firmicutes	Clostridia	Clostridiales	unclassified	Intestinimonas	butyriciproducens	Intestinimonas butyriciproducens strain SRB-521-5-I 16S ribosomal RNA gene, partial sequence	93.333	1620	645321636	NR_118554.1	300	20	0	1	300	329	628	1.44e-124	444	CCTACGGGAGGCAGCAGTGGGGAATATTGGGCAATGGGCGAAAGCCTGACCCAGCAACGCCGCGTGAAGGAAGAAGGTCTTCGGATTGTAAACTTCTTTTATGAGGGACGAAGGACGTGACGGTACCTCATGAATAAGCCACGGCTAACTACGTGCCAGCAGCCGCGGTAATACGTAGGTGGCAAGCGTTATCCGGATTTACTGGGTGTAAAGGGCGCGTAGGCGGGGATGCAAGTCAGATGTGAAATCTATGGGCTTAACTCATAAACTGCATTTGAAACTGTATCTCTTGAGTGCTGGG
CP009251.2653389.2654925	Bacteria	Actinobacteria	Actinobacteria	Corynebacteriales	Corynebacteriaceae	Corynebacterium	casei	Corynebacterium casei strain LMG S-19264 16S ribosomal RNA, complete sequence	99.587	1614	1269785362	NR_121719.2	242	1	0	1	242	337	578	4.08e-124	442	CCTACGGGGGGCAGCAGTGGGGAATATTGCACAATGGGCGCAAGCCTGATGCAGCGACGCCGCGTGGGGGATGAAGGCCTTCGGGTTGTAAACTCCTTTCGCTATCGACGAAGCCACTTGTGGTGACGGTAGGTAGATAAGAAGCACCGGCTAACTACGTGCCAGCAGCCGCGGTAATACGTAGGGTGCAAGCGTTGTCCGGAATTACTGGGCGTAAAGAGCTCGTAGGTGGTTTGTCGCGT
AB506126.1.1514	Bacteria	Firmicutes	Clostridia	Clostridiales	Eubacteriaceae	Intestinibacillus	massiliensis	Intestinibacillus massiliensis strain Marseille-P3216 16S ribosomal RNA, partial sequence	93.023	1603	1193829128	NR_147371.1	301	20	1	1	301	277	576	6.7e-123	438	CCTACGGGAGGCAGCAGTGGGGAATATTGCGCAATGGGGGAAACCCTGACGCAGCAACGCCGCGTGATTGAAGAAGGTCTTCGGATTGTAAAAATCTTTTATCAAGGACGAAGAAGTGACGGTACTTGATGAATAAGCTCCGGCTAACTACGTGCCAGCAGCCGCGGTAATACGTAGGGAGCAAGCGTTATCCGGATTTACTGGGTGTAAAGGGCGAGTAGGCGGATTGGCAAGTTGGGAGTGAAATGTCGGGGCTTAACCCCGGAACTGCTTCCAAAACTGTTGATCTTGAGTGATGGAG
KJ957746.1.1453	Bacteria	Bacteroidetes	Bacteroidia	Bacteroidales	Bacteroidaceae	Bacteroides	clarus	Bacteroides clarus strain JCM 16067 16S ribosomal RNA gene, partial sequence	93.443	1600	631251867	NR_113065.1	244	16	0	1	244	338	581	3.3e-100	363	CCTACGGGAGGCAGCAGTGAGGAATATTGGTCAATGAGCGAAAGCTTGAACCAGCCAAGTCGCGTGAAGGATGAATGTCCTAAGGATTGTAAACTTCTTTTATACAGGAATAAAGTTAGCCACGTGTGGTTATTTGCATGTACTGTATGAATAAGGATCGGCTAACTCCGTGCCAGCAGCCGCGGTAATACGGAGGATCCAAGCGTTATCCGGATTTATTGGGTTTAAAGGGTGCGCAGGCGGG
MVKW01000002.302055.303600	Bacteria	Proteobacteria	Gammaproteobacteria	Pseudomonadales	Moraxellaceae	Acinetobacter	baumannii	Acinetobacter baumannii strain DSM 30007 16S ribosomal RNA gene, partial sequence	98.339	1597	645320481	NR_117677.1	301	5	0	1	301	308	608	3.86e-150	529	CCTACGGGGGGCAGCAGTGGGGAATATTGGACAATGGGGGGAACCCTGATCCAGCCATGCCGCGTGTGTGAAGAAGGCCTTTTGGTTGTAAAGCACTTTAAGCGAGGAGGAGGCTACTTTGGTTAATACCTAAAGATAGTGGACGTTACTCGCAGAATAAGCACCGGCTAACTCTGTGCCAGCAGCCGCGGTAATACAGAGGGTGCGAGCGTTAATCGGATTTACTGGGCGTAAAGCGTGCGTAGGCGGCTTTTTAAGTCGGATGTGAAATCCCCGAGCTTAACTTGGGAATTGCATTCGA
AB506279.1.1563	Bacteria	Firmicutes	Clostridia	Clostridiales	Peptococcaceae	Peptococcus	simiae	Peptococcus simiae strain M108 16S ribosomal RNA, partial sequence	92.027	1592	1341394038	NR_153710.1	301	24	0	1	301	337	637	1.88e-118	424	CCTACGGGAGGCAGCAGTGGGGAATCTTCCGCAATGGGCGAAAGCCTGACGGAGCAATGCCGCGTGAGTGAAGAAGGCCTTCGGGTTGTAAAGCTCTATCCTTGTCCAAGAGAGCAGAGTATAGTAACTGATAGTCTGAGGACGGTAGACAAGAAGGAAGCCCCGGCTAACTATGTGCCAGCAGCCGCGGTAAAACATAGGGGGCAAGCGTTGTCCGGAATCACTGGGCGTAAAGGGCGCGTAGGCGGTCTGTTAAGTCGGATGTGAAATGTAAGGGCTCAACCCTTAACGTGCATCTGAT
CP003211.2321716.2323228	Bacteria	Actinobacteria	Actinobacteria	Corynebacteriales	Corynebacteriaceae	Corynebacterium	pollutisoli	Corynebacterium pollutisoli strain VDS11 16S ribosomal RNA, partial sequence	99.668	1583	1277396236	NR_151947.1	301	1	0	1	301	279	579	8.25e-157	551	CCTACGGGGGGCAGCAGTGGGGAATATTGCACAATGGGCGGAAGCCTGATGCAGCGACGCCGCGTGGGGGATGACGGCCTTCGGGTTGTAAACCTCTTTCGCTAGGGACGAAGCTTTTGTGACGGTACCTAGATAAGAAGCACCGGCTAACTACGTGCCAGCAGCCGCGGTAATACGTAGGGTGCGAGCGTTGTCCGGAATTACTGGGCGTAAAGAGCTCGTAGGTGGTTTGTCGCGTCGTCTGTGAAATTCCGGGGCTTAACTTCGGGCGTGCAGGCGATACGGGCAATACTTGAGTGCT
AM500798.1.1491	Bacteria	Firmicutes	Clostridia	Clostridiales	Ruminococcaceae	Fastidiosipila	sanguinis	Fastidiosipila sanguinis strain CCUG 47711 16S ribosomal RNA, partial sequence	92.929	1581	343201460	NR_042186.1	297	17	4	1	295	289	583	4.03e-120	429	CCTACGGGAGGCAGCAGTGGGGAATATTGGGCAATGGGCGAAAGCCTGACCCAGCAACGCCGCGTGAAGGAAGAAGGTCTTCGGACTGTAAACTTCTTTAGACAGGGACGAAGGAAGTGACGGTACCTGTAGAATAAGCCACGGCTAACTACGTGCCAGCAGCCGCGGTAATACGTAGGTGGCGAGCGTTATCCGGATTTACTGGGTGTAAAGGGCGTGTAGGCGGTCTTGTAAGTCAGATGTGAAATCTCCCGGCTCAACTGGGAGTGTGCATCTGAAACTATGAGACTTGAGTACTGGG
HE582783.1.1486	Archaea	Euryarchaeota	Methanobacteria	Methanobacteriales	Methanobacteriaceae	Methanosphaera	cuniculi	Methanosphaera cuniculi strain 1R7 16S ribosomal RNA gene, partial sequence	98.27	1549	559795283	NR_104874.1	289	3	2	1	288	326	613	6.21e-143	505	CCTACGGGGGGCAGCAGGCGCGAAACCTCCACAATGTACGAAAGTGCGATGGGGGGATCCCAAGTGCTATTCTTAACAGAATAGCTTTTCATTAGTGTAAAAAGCTTTTAGAATAAGAGCTGGGCAAGACCGGTGCCAGCCGCCGCGGTAATACCGGCAGCTCAAGTGGTAGCTGTTTTTATTGGGCCTAAAGCGTTCGTAGCCGGTTTAATAAGTCTTTGGTGAAAGCTTGTAGCTTAACTATAAGAATTGCTGGAGATACTATTAGACTTGAAGTCGGGAGAGGTT
AB506215.1.1522	Bacteria	Firmicutes	Clostridia	Clostridiales	Oscillospiraceae	Oscillibacter	ruminantium	Oscillibacter ruminantium strain GH1 16S ribosomal RNA gene, partial sequence	93.662	1549	645321110	NR_118156.1	284	14	4	1	282	304	585	6.36e-118	422	CCTACGGGAGGCAGCAGTGGGGAATATTGGGCAATGGACGCAAGTCTGACCCAGCAACGCCGCGTGAAGGAAGAAGGCTTTCGGGTTGTAAACTTCTTTGACAGGGGAAGAGTAGAAGACGGTACCCTGAAAACAAGCCACGGCTAACTACGTGCCAGCAGCCGCGGTAATACGTAGGTGGCAAGCGTTGTCCGGATTTACTGGGTGTAAAGGGCGTGCAGCCGGGCTGACAAGTCAGATGTGAAAACTAGAGGCTCAACCTCTAGATTGCATTTGAAACTGTTG
DQ339702.1.1444	Bacteria	Firmicutes	Clostridia	Clostridiales	Ruminococcaceae	Ruminiclostridium	[Clostridium] cellobioparum	[Clostridium] cellobioparum strain DSM 1351 16S ribosomal RNA gene, partial sequence	85.43	1546	219846512	NR_026104.1	302	42	1	1	300	312	613	4.24e-85	313	CCTACGGGAGGCAGCAGTCGGGAATATTGCGCAATGGAGGAAACTCTGACGCAGTGACGCCGCGTGCAGGAAGAAGGTTTTCGGATTGTAAACTGCTTTAGACAGGGAAGAAACAAGACAGTACCTGTAAAATAAGCTCCGGCTAACTACGTGCCAGCAGCCGCGGTAATACGTAGGGAGCAAGCGTTATCCGGATTTATTGGGTGTAAAGGGTGCGTAGACGGGAAGACAAGTTGGTTGTGAAATCCCTCGGCTTAACCGAGGAACTGCAACCAAAACTATCTTTCTTGAGTGTTGGAGG
AB506296.1.1510	Bacteria	Firmicutes	Clostridia	Clostridiales	Clostridiales Family XIII. Incertae Sedis	unclassified	[Eubacterium] infirmum	[Eubacterium] infirmum strain W 1471 16S ribosomal RNA gene, partial sequence	88.525	1543	645321917	NR_118780.1	305	31	2	1	301	326	630	3.21e-101	366	CCTACGGGAGGCAGCAGTGGAGAATCTTGCACAATGGGGGAAACCCTGATGCAGCAACGCCGCGTGAAGGAAGACGGCCCTTGGGTTGTAAACTTCTGTTCTAAGGGAAGATAGTGACGGTACCTTAGGAGCAAGTCCCGGCTAACTACGTGCCAGCAGCCGCGGTAATACGTAGGGGGCGAGCGTTATCCGGAATTATTGGGCGTAAAGAGTACGTAGGTGGTTTCCTAAGCATGGGGTTTAAGGCAACGGCTTAACCATTGTTCGCCCCATGAACTGGGTTACTTGAGTGCTGGAGGGG
HK556113.9.1512	Bacteria	Firmicutes	Clostridia	Clostridiales	Eubacteriaceae	Eubacterium	aggregans	Eubacterium aggregans strain SR12 16S ribosomal RNA gene, partial sequence	99.336	1534	219857338	NR_024926.1	301	2	0	1	301	341	641	3.84e-155	545	CCTACGGGGGGCAGCAGTGGGGAATATTGCGCAATGGGGGAAACCCTGACGCAGCAATACCGCGTGAGTGAAGAAGGTTTTCGGATCGTAAAACTCTTTTATTGGGGAAGAAGAAGTGACGGTACCCAATGAAGAAGTCCCGGCTAACTACGTGCCAGCAGCCGCGGTAATACGTAGGGGACAAGCGTTGTCCGGAATCACTGGGCGTAAAGGGCGCGTAGGCGGTTTTATAAGTCAGATGTGAAAGGTACCGGCTCAACCGGTGACGTGCATTTGAAACTGTAAGACTTGAGTACTGGAG
JXKD01000005.3135.4672	Bacteria	Firmicutes	Bacilli	Lactobacillales	Enterococcaceae	Enterococcus	eurekensis	Enterococcus eurekensis strain PC4B 16S ribosomal RNA gene, partial sequence	99.668	1532	636558592	NR_114649.1	301	1	0	1	301	349	649	8.25e-157	551	CCTACGGGAGGCAGCAGTAGGGAATCTTCGGCAATGGACGAAAGTCTGACCGAGCAACGCCGCGTGAGTGAAGAAGGTTTTCGGATCGTAAAACTCTGTTGTTAGAGAAGAATAAGGATGAGAGTAGAAAGTTCATCCCTTGACGGTATCTAACCAGAAAGCCACGGCTAACTACGTGCCAGCAGCCGCGGTAATACGTAGGTGGCAAGCGTTGTCCGGATTTATTGGGCGTAAAGCGAGCGCAGGCGGTTTCTTAAGTCTGATGTGAAAGCCCCCGGCTTAACCGGGGAGGGTCATTGGA
AB507603.1.1518	Bacteria	Firmicutes	Clostridia	Clostridiales	Eubacteriaceae	Pseudoramibacter	alactolyticus	Pseudoramibacter alactolyticus strain ATCC 23263 16S ribosomal RNA, partial sequence	99.003	1532	631250900	NR_112097.1	301	3	0	1	301	359	659	1.79e-153	540	CCTACGGGAGGCAGCAGTGGGGAATATTGCGCAATGGGGGCAACCCTGACGCAGCAATACCGCGTGAGTGAAGAAGGTTTTCGGATCGTAAAGCTCTGTTATTGGGGAAGAAGAAGTGACGGTACCCAATGAGGAAGTCCCGGCTAATTACGTGCCAGCAGCCGCGGTAATACGTAAGGGACGAGCGTTGTCCGGAATCACTGGGCGTAAAGGGCGCGTAGGCGGTTTTATAAGTCAGATGTGAAAGGTACCGGCTCAACCGGTGACGTGCATTTGAAACTGTAAGACTTGAGTACTGAAG
AELK01000240.178.1727	Bacteria	Firmicutes	Bacilli	Lactobacillales	Lactobacillaceae	Lactobacillus	bifermentans	Lactobacillus bifermentans strain CIP 102811 16S ribosomal RNA, partial sequence	100	1530	559795333	NR_104926.1	301	0	0	1	301	306	606	1.77e-158	556	CCTACGGGAGGCAGCAGTAGGGAATCTTCCACAATGGACGAAAGTCTGATGGAGCAACGCCGCGTGAGTGAAGAAGGTTTTCGGATCGTAAAACTCTGTTGTTGGAGAAGAACAGGGACTAGAGTAACTGTTAGTCCTTTGACGGTATCCAACCAGAAAGCCACGGCTAACTACGTGCCAGCAGCCGCGGTAATACGTAGGTGGCAAGCGTTGTCCGGATTTATTGGGCGTAAAGCGAGCGCAGGCGGTTTCTTAAGTCTGATGTGAAAGCCTTCGGCTTAACCGAAGAAGTGCATCAGAT
HQ716545.1.1449	Bacteria	Bacteroidetes	Bacteroidia	Bacteroidales	Muribaculaceae	Muribaculum	intestinale	Muribaculum intestinale strain YL27 16S ribosomal RNA, partial sequence	89.701	1528	1109168036	NR_144616.1	301	28	3	1	299	280	579	1.15e-105	381	CCTACGGGGGGCAGCAGTGAGGAATATTGGTCAATGGGCGAGAGCCTGAACCAGCCAAGTCGCGTGAGGGAAGACGGTCCTACGGATTGTAAACCTCTTTTGTCGGGGAGTAATAGGCGGGACGTGTCCTGCTGTGAGAGTACCCGAAGAAAAAGCATCGGCTAACTCCGTGCCAGCAGCCGCGGTAATACGGAGGATGCGAGCGTTATCCGGATTTATTGGGTTTAAAGGGTGCGCAGGCGGCGTGCCAAGTCAGCGGTCAAAGTTCCGGGCTCAACCCGGTGATGCCGTTGAAACTGGG
FJ671656.1.1439	Bacteria	Firmicutes	Bacilli	Lactobacillales	Lactobacillaceae	Lactobacillus	rogosae	Lactobacillus rogosae strain ATCC 27753 16S ribosomal RNA gene, partial sequence	96	1521	559795246	NR_104836.1	300	10	2	1	299	333	631	2.36e-137	486	CCTACGGGAGGCAGCAGTGGGGAATATTGCACAATGGAGGAAACTCTGATGCAGCGACGCCGCGTGAGTGAAGAAGTATTTCGGTATGTAAAGCTCTATCAGCAGGGAAGATAGTGACGGTACCTGACTAAGAAGCACCGGCTAAATACGTGCCAGCAGCCGCGGTAATACGTATGGTGCAAGCGTTATCCGGATTTACTGGGTGTAAAGGGAGTGTAGGTGGTCTGACAAGTCAGAGGTGAAAGCCCGGGGCTCAACCCCGGGACTGCCTTTGAAACTGTCAGACTAGAGTGCAGGAGAG
JN867416.1.1488	Bacteria	Firmicutes	Clostridia	Clostridiales	Clostridiaceae	Clostridium	saudiense	Clostridium saudiense strain JCC 16S ribosomal RNA, partial sequence	98.671	1517	1116030238	NR_144696.1	301	4	0	1	301	333	633	8.31e-152	534	CCTACGGGAGGCAGCAGTGGGGAATATTGCACAATGGGGGAAACCCTGATGCAGCAACGCCGCGTGAGTGATGACGGCCTTCGGGTTGTAAAGCTCTGTCTTCAGGGACGATAATGACGGTACCTGAGGAGGAAGCCACGGCTAACTACGTGCCAGCAGCCGCGGTAATACGTAGGTGGCGAGCGTTGTCCGGATTTACTGGGCGTAAAGGGAGCGTAGGCGGACTTTTAAGTGAGATGTGAAATACTCGGGCTTAACCTGAGTGCTGCATTTCAAACTGGAAGTCTAGAGTGCAGGAGAG
AB506342.1.1507	Bacteria	Firmicutes	Clostridia	Clostridiales	Ruminococcaceae	Ruminiclostridium	thermocellum	Ruminiclostridium thermocellum strain ATCC 27405 16S ribosomal RNA, partial sequence	91.892	1517	444304204	NR_074629.1	296	22	2	1	295	341	635	4.06e-115	412	CCTACGGGAGGCAGCAGTGGGGAATATTGGGCAATGGGGGAAACCCTGACCCAGCAACGCCGCGTGAAGGAAGAAGGCCTTCGGGTTGTAAACTTCTTTTACCAGGGACGAAGGACGTGACGGTACCTGGAGAAAAAGCAACGGCTAACTACGTGCCAGCAGCCGCGGTAATACGTAGGTTGCAAGCGTTGTCCGGATTTACTGGGTGTAAAGGGCGTGTAGGCGGAGGAGCAAGTCAGATGTGAAATCCCGGGGCTTAACCCCGGAACTGCATTTGAAACTGTTTCCCTTGAGTATCGGG
FXDJ01000009.1407067.1408576	Bacteria	Bacteroidetes	Bacteroidia	Bacteroidales	Tannerellaceae	Parabacteroides	gordonii	Parabacteroides gordonii strain MS-1 16S ribosomal RNA gene, partial sequence	94.684	1511	631251637	NR_112835.1	301	14	2	1	301	336	634	3.07e-131	466	CCTACGGGGGGCAGCAGTGAGGAATATTGGTCAATGGGCGCGAGCCTGAACCAGCCAAGTCGCGTGAAGGATGACGGATCTATGGTTTGTAAACTTCTTTTATACGGGAATAAAGTGCAGTACGTGTACTGTTTTGTATGTACCGTTTTGAATAAGCATCGGCTAACTCCGTGCCAGCAGCCGCGGTAATACGGAGGATGCGAGCGTTATCCGGATTTATTGGGTTTAAAGGGTGCGTAGGTGGTAGATTAAGTCAGCGGTGAAAGTTTGTCGCTCAACGATAAAATTGCCGTTGAAACTG
EU998995.1.1614	Bacteria	Proteobacteria	Betaproteobacteria	Burkholderiales	Alcaligenaceae	Alcaligenes	aquatilis	Alcaligenes aquatilis strain LMG 22996 16S ribosomal RNA gene, partial sequence	98.671	1503	559795384	NR_104977.1	301	4	0	1	301	316	616	8.31e-152	534	CCTACGGGAGGCAGCAGTGGGGAATTTTGGACAATGGGGGAAACCCTGATCCAGCCATCCCGCGTGTATGATGAAGGCCTTCGGGTTGTAAAGTACTTTTGGCAGAGAAGAAAAGGCATCCCCTAATACGGGATGCTGCTGACGGTATCTGCAGAATAAGCACCGGCTAACTACGTGCCAGCAGCCGCGGTAATACGTAGGGTGCAAGCGTTAATCGGAATTACTGGGCGTAAAGCGTGTGTAGGCGGTTCGGAAAGAAAGATGTGAAATCCCAGGGCTCAACCTTGGAACTGCATTTTTA
GQ135512.1.1393	Bacteria	Bacteroidetes	Bacteroidia	Bacteroidales	Porphyromonadaceae	Fermentimonas	caenicola	Fermentimonas caenicola strain ING2-E5B 16S ribosomal RNA, partial sequence	98.592	1497	1230874648	NR_148809.1	284	4	0	1	284	342	625	2.2e-142	503	CCTACGGGGGGCAGCAGTGAGGAATATTGGTCAATGGAGGCAACTCTGAACCAGCCACGTCGCGTGAAGGATGACGGCCCTATGGGTTGTAAACTTCTTTTATACAGGAATAAAGTGAGTCACGTGTGATTTTTTGCATGTACTGTATGAATAAGGATCGGCTAACTCCGTGCCAGCAGCCGCGGTAATACGGAGGATCCGAGCGTTATCCGGATTTATTGGGTTTAAAGGGTGCGCAGGCGGAAGATTAAGTCGGCGGTGAAATTTTGCAGCTCAACTGTAAA
MBSV01000087.92.1617	Bacteria	Firmicutes	Clostridia	Clostridiales	Clostridiaceae	Clostridium	jeddahense	Clostridium jeddahense strain JCD 16S ribosomal RNA, partial sequence	95.089	1495	1116030239	NR_144697.1	224	11	0	1	224	249	472	1.91e-97	353	CCTACGGGGGGCAGCAGTGGGGGATATTGCACAATGGAGGAAACTCTGATGCAGCAACGCCGCGTGAGGGAAGAAGGTTTTCGGATTGTAAACCTCTGTCCCCGGGGACGATAATGACGGTACCCGGGGAGGAAGCTCCGGCTAACTACGTGCCAGCAGCCGCGGTAATACGTAGGGAGCAAGCGTTGTCCGGATTTACTGGGTGTAAAGGGTGCGTAGGCGGCAAAGCAAGTCAG
AM500762.1.1489	Bacteria	Firmicutes	Clostridia	Clostridiales	unclassified	Flintibacter	butyricus	Flintibacter butyricus strain BLS21 16S ribosomal RNA, partial sequence	93.919	1494	1109168025	NR_144611.1	296	17	1	1	295	282	577	4e-125	446	CCTACGGGAGGCAGCAGTGGGGAATATTGGGCAATGGGCGCAAGCCTGACCCAGCAACGCCGCGTGAAGGAAGAAGGCTTTCGGGTTGTAAACTTCTTTTGTCAGGGACGAGCAGAAGACGGTACCTGACGAATAAGCCACGGCTAACTACGTGCCAGCAGCCGCGGTAATACGTAGGTGGCAAGCGTTGTCCGGATTTACTGGGTGTAAAGGGCGTGTAGCCGGGAGGGCAAGTCAGATGTGAAATCCACGGGCTTAACTCGTGAACTGCATTTGAAACTGTTCTTCTTGAGTATCGGAG
AB506127.1.1523	Bacteria	Firmicutes	Clostridia	Clostridiales	Lachnospiraceae	Blautia	wexlerae	Blautia wexlerae strain DSM 19850 16S ribosomal RNA gene, partial sequence	100	1490	343205678	NR_044054.1	301	0	0	1	301	297	597	1.77e-158	556	CCTACGGGAGGCAGCAGTGGGGAATATTGCACAATGGGGGAAACCCTGATGCAGCGACGCCGCGTGAAGGAAGAAGTATCTCGGTATGTAAACTTCTATCAGCAGGGAAGATAGTGACGGTACCTGACTAAGAAGCCCCGGCTAACTACGTGCCAGCAGCCGCGGTAATACGTAGGGGGCAAGCGTTATCCGGATTTACTGGGTGTAAAGGGAGCGTAGACGGTGTGGCAAGTCTGATGTGAAAGGCATGGGCTCAACCTGTGGACTGCATTGGAAACTGTCATACTTGAGTGCCGGAGGG
GQ138539.1.1377	Bacteria	Firmicutes	Clostridia	Clostridiales	Clostridiaceae	Clostridium	saudiense	Clostridium saudiense strain JCC 16S ribosomal RNA, partial sequence	97.674	1489	1116030238	NR_144696.1	301	7	0	1	301	333	633	8.36e-147	518	CCTACGGGGGGCAGCAGTGGGGAATATTGCACAATGGGGGAAACCCTGATGCAGCAACGCCGCGTGAGTGATGACGGCCTTCGGGTTGTAAAGCTCTGTCTTCAGGGACGATAATGACGGTACCTGAGGAGGAAGCCACGGCTAACTACGTGCCAGCAGCCGCGGTAATACGTAGGTGGCGAGCGTTGTCCGGATTTACTGGGCGTAAAGGGAGCGTAGGCGGATTTTTAAGTGAGATGTGAAATACTCGGGCTTAACCGGAGTGCTGCATTTCAAACTGGAAGTCTAGAGTGCAGGAGAG
AB034143.1.1540	Bacteria	Firmicutes	Negativicutes	Selenomonadales	Selenomonadaceae	Schwartzia	succinivorans	Schwartzia succinivorans strain S1-1 16S ribosomal RNA gene, partial sequence	90.254	1489	265679017	NR_029325.1	236	21	2	1	235	327	561	1.97e-83	307	CCTACGGGGGGCAGCAGTGGGGAATCTTCCGCAATGGGCGAAAGCCTGACGGAGCAACGCCGCGTGAGTGATGAAGTTCTTCGGAACGTAAAACTCTGTTGTTCACGACGAACGGGGGGACCAGGAAATGGGTTTCCAGTGACGGTAGTGAACGAGGAAGCCACGGCTAACTACGTGCCAGCAGCCGCGGTAATACGTAGGTGGCAAGCGTTGTCCGGAATTATTGGGCGTAAAGCGCATGTAGGCGGTTCCTTAAGTCGGTCGTGAAAATGCGGTGCTTAACGCCGTATGGCGATCGAAA
AB506426.1.1525	Bacteria	Firmicutes	Clostridia	Clostridiales	Eubacteriaceae	Eubacterium	coprostanoligenes	Eubacterium coprostanoligenes strain HL 16S ribosomal RNA gene, partial sequence	92.691	1484	559795314	NR_104907.1	301	21	1	1	301	315	614	3.12e-121	433	CCTACGGGAGGCAGCAGTGGGGAATATTGCACAATGGGCGAAAGCCTGATGCAGCAACGCCGCGTGAGGGAAGACGGTTTTCGGATTGTAAACCTCTGTTTTCGGTGACGAACAAATGACGGTAACCGAGTAGGAAGCCACGGCTAACTACGTGCCAGCAGCCGCGGTAATACGTAGGTGGCAAGCGTTATCCGGAATTACTGGGTGTAAAGGGAGCGCAGGCGGGATAGCAAGTCAGCTGTGAAAACTATGGGCTCAACCCATAAACTGCAGTTGAAACTGTTATTCTTGAGTGGAGTAG
GQ138926.1.1388	Bacteria	Firmicutes	Clostridia	Clostridiales	Oscillospiraceae	Oscillibacter	ruminantium	Oscillibacter ruminantium strain GH1 16S ribosomal RNA gene, partial sequence	89.86	1471	645321110	NR_118156.1	286	22	7	1	283	304	585	1.4e-99	361	CCTACGGGAGGCAGCAGTGGGGAATATTGGGCAATGGAGGCAACTCTGACCCAGCAATACCGCGTGAAGGAAGAAGGCCTTCGGGTTGTAAACTTCTTTAGACAGGGAAGAAAGAAATGACATTACCTGTAGAATAAGCCACGGCTAACTACGTGCCAGCAGCCGCGGTAATACGTAGGTGGCAAGCGTTATCCGGAATTACTGGGTGTAAAGGGCGCGTAGGCGGGTGTGCAAGTTAGATGTGAAAACCTGGAGCTCAACTCCAGACTGGCATCTAAAACTGT
AB506391.1.1515	Bacteria	Bacteroidetes	Flavobacteriia	Flavobacteriales	Flavobacteriaceae	Galbibacter	mesophilus	Galbibacter mesophilus strain NBRC 101624 16S ribosomal RNA gene, partial sequence	84.967	1470	631252811	NR_114009.1	306	36	8	1	301	311	611	9.17e-82	302	CCTACGGGAGGCAGCAGTGAGGAATATTGGTCAATGGGCGGAAGCCTGAACCAGCCATGCCGCGTGAAGGACTAAGGCCCTATGGGTCGTAAACTTCTTTAGACGCAGAGCAATAAGGGTCTCGTGAGATCCGATGAGAGTATGCGTAGAATAAGCATCGGCTAACTCCGTGCCAGCAGCCGCGGTAATACGGGGGATGCGAGCGTTATCCGGATTTATTGGGTTTAAAGGGTGCGTAGGCGGAAGTGCAAGTCAGCGGTGAAATCCCCGCGCTCAACGCGGGAGTTGCCGTTGATACTGT
DQ800540.1.1374	Bacteria	Firmicutes	Clostridia	Clostridiales	Clostridiaceae	Clostridium	saudiense	Clostridium saudiense strain JCC 16S ribosomal RNA, partial sequence	97.887	1468	1116030238	NR_144696.1	284	6	0	1	284	333	616	4.76e-139	492	CCTACGGGAGGCAGCAGTGGGGAATATTGCACAATGGGGGAAACCCTGATGCAGCAACGCCGCGTGAGTGATGACGGCCTTCGGGTTGTAAAGCTCTGTCTTCAGGGACGATAATGACGGTACCTGAGGAGGAAGCCACGGCTAACTACGTGCCAGCAGCCGCGGTAATACGTAGGTGGCGAGCGTTGTCCGGATTTACTGGGCGTAAAGGGAGCGTAGGCGGATTTTTAAGTGAGATGGGAAATACTCGGGCTTAACCTGAGTGCTGCATTTCAAACTGGAAG
AZDT01000040.48.1593	Bacteria	Firmicutes	Bacilli	Lactobacillales	Lactobacillaceae	Lactobacillus	spicheri	Lactobacillus spicheri strain LTH 5753 16S ribosomal RNA gene, partial sequence	100	1448	219878440	NR_025579.1	301	0	0	1	301	337	637	1.77e-158	556	CCTACGGGAGGCAGCAGTAGGGAATCTTCCACAATGGACGAAAGTCTGATGGAGCAATGCCGCGTGAGTGAAGAAGGGTTTCGGCTCGTAAAACTCTGTTGTTGAAGAAGAACGGGTGTCAGAGTAACTGTTGACATCGTGACGGTATTCAACCAGAAAGCCACGGCTAACTACGTGCCAGCAGCCGCGGTAATACGTAGGTGGCAAGCGTTGTCCGGATTTATTGGGCGTAAAGCGAGCGCAGGCGGTTTTTTAAGTCTGATGTGAAAGCCTTCGGCTTAACCGAAGAAGTGCATCGGAA
HM573442.1.1262	Archaea	Euryarchaeota	Methanobacteria	Methanobacteriales	Methanobacteriaceae	Methanosphaera	cuniculi	Methanosphaera cuniculi strain 1R7 16S ribosomal RNA gene, partial sequence	97.682	1437	559795283	NR_104874.1	302	5	2	1	301	326	626	8.36e-147	518	CCTACGGGTGGCTGCAGGCGCGAAACCTCCACAATGTACGAAAGTGCGATGGGGGGATCCCAAGTGCTATTCTTAACAGAATAGCTTTTCATTAGTGTAAAAAGCTTTTAGAATAAGAGCTGGGCAAGACCGGTGCCAGCCGCCGCGGTAATACCGGCAGCTCAAGTGGTAGCTGTTTTTATTGGGCCTAAAGCGTTCGTAGCCGGTTTAATAAGTCTTTGGTGAAAGCTTGTAGCTTAACTATAAGAATTGCTGGAGATACTATTAGACTTGAAGTCGGGAGAGGTTAGAGGTACTACCG
AB746640.1.1539	Bacteria	Firmicutes	Clostridia	Clostridiales	Lachnospiraceae	Lachnoclostridium	[Clostridium] xylanolyticum	[Clostridium] xylanolyticum strain DSM 6555 16S ribosomal RNA gene, partial sequence	96.259	1435	310975204	NR_037068.1	294	11	0	1	294	341	634	2.97e-136	483	CCTACGGGAGGCAGCAGTGGGGAATATTGGACAATGGGGGAAACCCTGATCCAGCGACGCCGCGTGAGTGAAGAAGTATTTCGGTATGTAAAGCTCTATCAGCAAGGAAGAAAATGACGGTACTTGACTAAGAAGCCCCGGCTAACTACGTGCCAGCAGCCGCGGTAATACGTAGGGGGCAAGCGTTATCCGGATTTACTGGGTGTAAAGGGAGCGTAGACGGCAAAGCAAGTCTGAAGTGAAAGCCCCGGGCTCAACCCGGGAACTGCTTTGGAAACTGTTTAGCTAGAGTGC
GQ505044.1.1479	Bacteria	Firmicutes	Clostridia	Clostridiales	Ruminococcaceae	Caproiciproducens	galactitolivorans	Caproiciproducens galactitolivorans strain BS-1 16S ribosomal RNA, partial sequence	94.754	1433	1146059197	NR_145929.1	305	12	2	1	301	319	623	6.6e-133	472	CCTACGGGAGGCAGCAGTGGGGGATATTGCACAATGGAGGAAACTCTGATGCAGCAACGCCGCGTGAGGGAAGAAGGTCTTCGGATTGTAAACCTTTGTCCTTGGTGACGATAATGACGGTAGCCAAGGAGGAAGCTCCGGCTAACTACGTGCCAGCAGCCGCGGTAATACGTAGGGAGCGAGCGTTGTCCGGATTTACTGGGTGTAAAGGGTGCGTAGGCGGCTCTGCAAGTCAGGTGTGAAACCCATCGGCTTAACTGATGGACTGCATTTGAAACTGTGGGGCTTGAGTGGAGCAGAG
EU137603.1.1470	Bacteria	Firmicutes	Clostridia	Clostridiales	Ruminococcaceae	Ruminococcus	albus	Ruminococcus albus strain 7 16S ribosomal RNA, partial sequence	92.691	1433	444303976	NR_074399.1	301	22	0	1	301	333	633	8.67e-122	435	CCTACGGGAGGCAGCAGTGGGGAATATTGCACAATGGAGGAAACTCTGATGCAGCGATGCCGCGTGAGGGAAGAAGGTTTTCGGATTGTAAACCTCTGTCTTCAGGGACGAAAATGACGGTACCTGAGGAGGAAGCTCCGGCTAACTACGTGCCAGCAGCCGCGGTAATACGTAGGGAGCGAGCGTTGTCCGGAATTACTGGGTGTAAAGGGAGCGTAGGCGGGGCTTTAAGTCAGGTGTGAAATGTATGGGCTCAACCCGTAAACTGCACTTGAAACTGAGGCTCTTGAGTGAAGTAGAG
FLKG01000008.748.2260	Bacteria	Firmicutes	Clostridia	Clostridiales	Lachnospiraceae	Coprococcus	comes	Coprococcus comes strain ATCC 27758 16S ribosomal RNA gene, partial sequence	99.668	1428	343198924	NR_044048.1	301	1	0	1	301	328	628	8.25e-157	551	CCTACGGGGGGCAGCAGTGGGGAATATTGCACAATGGGGGAAACCCTGATGCAGCGACGCCGCGTGAGCGAAGAAGTATTTCGGTATGTAAAGCTCTATCAGCAGGGAAGAAAATGACGGTACCTGACTAAGAAGCACCGGCTAAATACGTGCCAGCAGCCGCGGTAATACGTATGGTGCAAGCGTTATCCGGATTTACTGGGTGTAAAGGGAGCGTAGACGGCTGTGTAAGTCTGAAGTGAAAGCCCGGGGCTCAACCCCGGGACTGCTTTGGAAACTATGCAGCTAGAGTGTCGGAGAG
AY693825.1.1489	Bacteria	Bacteroidetes	Bacteroidia	Bacteroidales	Bacteroidaceae	Bacteroides	stercoris	Bacteroides stercoris strain JCM 9496 16S ribosomal RNA gene, partial sequence	90.365	1426	631251745	NR_112943.1	301	27	2	1	300	326	625	1.47e-109	394	CCTACGGGAGGCAGCAGTGAGGAATATTGGTCAATGGACGGAAGTCTGAACCAGCCAAGTAGCGTGCAGGAAGACGGCCCTATGGGTTGTAAACTGCTTTTATACGAGGGTAAAGTGTGCCACGTGTGGCATATTGCAAGTATCGTAAGAAAAAGGATCGGCTAATTCCGTGCCAGCAGCCGCGGTAATACGGAAGATCCGAGCGTTATCCGGATTTATTGGGTTTAAAGGGAGCGTAGGCGGAAGTTCAAGTCAGTTGTGAAAGTCTGTGGCTTAACCATAGAATTGCAGTTGAAACTGA
CP012601.1905340.1906898	Bacteria	Firmicutes	Bacilli	Bacillales	Bacillaceae	Lysinibacillus	telephonicus	Lysinibacillus telephonicus strain S5H2222 16S ribosomal RNA, partial sequence	98.339	1420	1441204222	NR_157637.1	301	5	0	1	301	343	643	3.86e-150	529	CCTACGGGAGGCAGCAGTAGGGAATCTTCCACAATGGACGAAAGTCTGATGGAGCAACGCCGCGTGAGTGAAGAAGGTTTTCGGATCGTAAAACTCTGTTGTAAGGGAAGAACAAGTACGGTAGTAACTGGCCGTACCTTGACGGTACCTTATTAGAAAGCCACGGCTAACTACGTGCCAGCAGCCGCGGTAATACGTAGGTGGCAAGCGTTGTCCGGAATTATTGGGCGTAAAGCGCGCGCAGGCGGTCCTTTAAGTCTGATGTGAAAGCCCACGGCTCAACCGTGGAAGGTCATTGGAA
FXKF01000001.682.2244	Bacteria	Firmicutes	Bacilli	Lactobacillales	Enterococcaceae	Enterococcus	hirae	Enterococcus hirae strain LMG 6399 16S ribosomal RNA, partial sequence	99.336	1408	694190101	NR_114783.2	301	2	0	1	301	348	648	3.84e-155	545	CCTACGGGGGGCAGCAGTAGGGAATCTTCGGCAATGGACGAAAGTCTGACCGAGCAACGCCGCGTGAGTGAAGAAGGTTTTCGGATCGTAAAACTCTGTTGTTAGAGAAGAACAAGGATGAGAGTAACTGTTCATCCCTTGACGGTATCTAACCAGAAAGCCACGGCTAACTACGTGCCAGCAGCCGCGGTAATACGTAGGTGGCAAGCGTTGTCCGGATTTATTGGGCGTAAAGCGAGCGCAGGCGGTTTCTTAAGTCTGATGTGAAAGCCCCCGGCTTAACCGGGGAGGGTCATTGGAA
AGYT01000011.738.2240	Bacteria	Firmicutes	Clostridia	Clostridiales	Clostridiaceae	Clostridium	butyricum	Clostridium butyricum strain JCM 1391 16S ribosomal RNA gene, partial sequence	99.644	1396	631252046	NR_113244.1	281	1	0	1	281	331	611	1e-145	514	CCTACGGGAGGCAGCAGTGGGGAATATTGCACAATGGGGGAAACCCTGATGCAGCAACGCCGCGTGAGTGATGACGGTCTTCGGATTGTAAAGCTCTGTCTTTAGGGACGATAATGACGGTACCTAAGGAGGAAGCCACGGCTAACTACGTGCCAGCAGCCGCGGTAATACGTAGGTGGCAAGCGTTGTCCGGATTTACTGGGCGTAAAGGGAGCGTAGGTGGATATTTAAGTGGGATGTGAAATACCCGGGCTTAACCTGGGGGCTGCATTCCAAACTGG
HQ716426.1.1490	Bacteria	Bacteroidetes	Bacteroidia	Bacteroidales	Muribaculaceae	Muribaculum	intestinale	Muribaculum intestinale strain YL27 16S ribosomal RNA, partial sequence	89.701	1395	1109168036	NR_144616.1	301	29	2	1	300	280	579	3.18e-106	383	CCTACGGGAGGCAGCAGTGAGGAATATTGGTCAATGGCCGCAAGGCTGAACCAGCCAAGTCGCGTGAGGGAATAAGGCCCTATGGGTCGTAAACCTCTTTTGTCAGGGAGCAAAGCCGCACACGAGTGAGCGGAAGGAGAGTACCTGAAGAAAAAGCATCGGCTAACTCCGTGCCAGCAGCCGCGGTAATACGGAGGATGCGAGCGTTATCCGGATTTATTGGGTTTAAAGGGTGCGCAGGCGGAGAGACAAGTCAGCGGTAAAATTTCGGGGCTTAACCCCGGCGAGCCGTTGAAACTGT
KF193147.1.1480	Bacteria	Bacteroidetes	Bacteroidia	Bacteroidales	Dysgonamonadaceae	Dysgonomonas	oryzarvi	Dysgonomonas oryzarvi strain Dy73 16S ribosomal RNA gene, partial sequence	92.905	1394	631251865	NR_113063.1	296	13	7	1	292	317	608	1.82e-118	424	CCTACGGGAGGCAGCAGTGAGGAATATTGGTCAATGGGCGAGAGCCTGAACCAGCCAAGTCGCGTGAAGGAAGACTGCCCTATGGGTTGTAAACTTCTTTTATAGGAGAGTAAAAAACATTACGTGTAATGTATTGCAAGTATCCTATGAATAAGCATCGGCTAACTCCGTGCCAGCAGCCGCGGTAATACGGAGGATGCGAGCGTTATCCGGATTTATTGGGTTTAAAGGGTGCGCAGGCGGATTTGTAAGTCAGCGGTGAAATCTCCAGGCTCAACCTGGAACCTGCCGT
HM990965.1.1566	Bacteria	Firmicutes	Negativicutes	Veillonellales	Veillonellaceae	Megasphaera	elsdenii	Megasphaera elsdenii strain DSM 20460 16S ribosomal RNA gene, partial sequence	99.336	1387	631252108	NR_113306.1	301	2	0	1	301	215	515	1.07e-155	547	CCTACGGGAGGCAGCAGTGGGGAATCTTCCGCAATGGACGAAAGTCTGACGGAGCAACGCCGCGTGAACGATGACGGCCTTCGGGTTGTAAAGTTCTGTTATACGGGACGAATGGTACGACGGTCAATACCCGCCGTAAGTGACGGTACCGTAAGAGAAAGCCACGGCTAACTACGTGCCAGCAGCCGCGGTAATACGTAGGTGGCAAGCGTTGTCCGGAATTATTGGGCGTAAAGGGCGCGCAGGCGGCGTCGTAAGTCGGTCTTAAAAGTGCGGGGCTTAACCCCGTGAGGGGACCGAA
AB506573.1.1493	Bacteria	Proteobacteria	Gammaproteobacteria	Aeromonadales	Succinivibrionaceae	Succinivibrio	dextrinosolvens	Succinivibrio dextrinosolvens strain 0554 16S ribosomal RNA gene, partial sequence	96.013	1383	219846884	NR_026476.1	301	9	1	1	301	314	611	2.36e-137	486	CCTACGGGGGGCAGCAGTAGGGAATATTGCACAATGGAGGAAACTCTGATGCAGCCATGCCGCGTGTGTGAAGAAGGCCTTCGGGTTGTAAAGCACTTTCGGAGGGGAGGAAAAAAATGACGTTACCCTCAGAAGAAGCACCGGCTAACTCCGTGCCAGCAGCCGCGGTAATACGGAGGGTGCAAGCGTTAATCGGAATAACTGGGCGTAAAGGGCATGCAGGCGGTTCATCAAGTAGGATGTGAAATCCCCGGGCTCAACCTGGGAACAGCATACTAAACTGGTGGACTAGAGTATTGCA
FJ196716.1.1536	Bacteria	Proteobacteria	Gammaproteobacteria	Chromatiales	Chromatiaceae	Rheinheimera	muenzenbergensis	Rheinheimera muenzenbergensis strain E49 16S ribosomal RNA, partial sequence	94.352	1382	959494985	NR_133839.1	301	15	2	1	300	293	592	1.43e-129	460	CCTACGGGAGGCAGCAGTGGGGAATATTGGACAATGGGGGCAACCCTGATCCAGCCATGCCGCGTGTGTGAAGAAGGCCTTCGGGTTGTAAAGCACTTTCAGTGAGGAGAAAGGTGGTTGTGTTAATAGCGCAACTAATTGATGTTACTCACAGAAGAAGCACCGGCTAACTCCGTGCCAGCAGCCGCGGTAATACGGAGGGTGCAAGCGTTAATCGGAATTACTGGGCGTAAAGCGCACGCAGGCGGTTAATTAAGTTGGGTGTGAAAGCCCCGGGCTCAACCTGGGAATTGCATTCAAG
GQ897259.1.1487	Bacteria	Firmicutes	Clostridia	Clostridiales	Ruminococcaceae	Faecalibacterium	prausnitzii	Faecalibacterium prausnitzii strain ATCC 27768 16S ribosomal RNA gene, partial sequence	94.371	1377	265678656	NR_028961.1	302	15	2	1	301	327	627	3.98e-130	462	CCTACGGGGGGCAGCAGTGGGGAATATTGCACAATGGGGGAAACCCTGATGCAGCGACGCCGCGTGGAGGAAGAAGGTCTTCGGATTGTAAACTCCTGTCGTTGGGGACGATAATGACGGTACCCAACAAGAAAGCCACGGCTAACTACGTGCCAGCAGCCGCGGTAAAACGTAGGTGGCAAGCGTTGTCCGGAATTACTGGGTGTAAAGGGAGCGCAGGCGGAAGGACAAGTTGGAAGTGAAACCCACGGGCTCAACCCGTGAACTGCTTTCAAAACTGTTTTTCTTGAGTGGTGTAGAG
JN867418.1.1490	Bacteria	Firmicutes	Clostridia	Clostridiales	Clostridiaceae	Clostridium	saudiense	Clostridium saudiense strain JCC 16S ribosomal RNA, partial sequence	98.671	1376	1116030238	NR_144696.1	301	4	0	1	301	333	633	8.31e-152	534	CCTACGGGAGGCAGCAGTGGGGAATATTGCACAATGGGGGAAACCCTGATGCAGCAACGCCGCGTGAGTGATGACGGCCTTCGGGTTGTAAAGCTCTGTCTTCAGGGACGATAATGACGGTACCTGAGGAGGAAGCCACGGCTAACTACGTGCCAGCAGCCGCGGTAATACGTAGGTGGCGAGCGTTGTCCGGATTTACTGGGCGTAAAGGGAGCGTAGGCGGATTTTTAAGTGAGATGTGAAATACTCGGGCTCAACCTGAGTGCTGCATTTCAAACTGGAAGTCTAGAGTGCAGGAGAG
ARNN01000006.646.2167	Bacteria	Proteobacteria	Betaproteobacteria	Neisseriales	Neisseriaceae	Vitreoscilla	stercoraria	Vitreoscilla stercoraria strain Gottingen 1488-6 16S ribosomal RNA gene, partial sequence	98.339	1364	219846304	NR_025894.1	301	5	0	1	301	340	640	2.99e-151	532	CCTACGGGAGGCAGCAGTGGGGAATTTTGGACAATGGGCGCAAGCCTGATCCAGCAATGCCGCGTGTATGAAGAAGGCCTTCGGGTTGTAAAGTACTTTTGTTAGGGAAGAAAAGCTTTTGGCTAATATCCAGAAGTGATGACGGTACCTAAAGAATAAGCACCGGCTAACTACGTGCCAGCAGCCGCGGTAATACGTAGGGTGCAAGCGTTAATCGGAATTACTGGGCGTAAAGCGAGCGCAGGCGGTTATTTAAGTCAGGTGTGAAAGCCCCGAGCTCAACTTGGGACGTGCATTTGAA
KX672656.1.1394	Bacteria	Actinobacteria	Coriobacteriia	Coriobacteriales	Atopobiaceae	Olsenella	profusa	Olsenella profusa strain DSM 13989 16S ribosomal RNA gene, partial sequence	95.804	1344	645319531	NR_116938.1	286	10	2	1	284	311	596	1.34e-129	460	CCTACGGGAGGCAGCAGTGGGGAATCTTGCGCAATGGGCGAAAGCCTGACGCAGCGACGCCGCGTGCGGGACGAAGGCCTTCGGGTCGTAAACCGCTTTCAGCAGGGACGAGGCGAAAGTGACGGTACCTGCAGAAGAAGCCCCGGCTAACTACGTGCCAGCAGCCGCGGTAATACGTAGGGGGCAAGCGTTATCCGGATTCATTGGGCGTAAAGCGCGCGTAGGCGGCTTGTTTGGTCGGGAGTTAAAACCGGGGGCTCAACCCCCGTCCGCTTCCGATACCG
CDYR01021417.343.1851	Bacteria	Firmicutes	Clostridia	Clostridiales	Oscillospiraceae	Oscillibacter	ruminantium	Oscillibacter ruminantium strain GH1 16S ribosomal RNA gene, partial sequence	93.377	1344	645321110	NR_118156.1	302	18	2	1	301	304	604	4e-125	446	CCTACGGGGGGCAGCAGTGGGGAATATTGGGCAATGGGCGCAAGCCTGACCCAGCAACGCCGCGTGAAGGAAGAAGGCTTTCGGGTTGTAAACTTCTTTTGTCAGGGACGAGTAGAAGACGGTACCTGACGAATAAGCCACGGCTAACTACGTGCCAGCAGCCGCGGTAATACGTAGGTGGCAAGCGTTGTCCGGATTTACTGGGTGTAAAGGGCGTGTAGCCGGGAGGGCAAGTCAGATGTGAAATCCACGGGCTCAACTCGTGAACTGCATTTGAAACTACTCTTCTTGAGTATCGGAG
DQ071473.1.1477	Bacteria	Actinobacteria	Coriobacteriia	Coriobacteriales	Atopobiaceae	Olsenella	profusa	Olsenella profusa strain DSM 13989 16S ribosomal RNA gene, partial sequence	95.486	1342	645319531	NR_116938.1	288	13	0	1	288	311	598	1.37e-129	460	CCTACGGGAGGCAGCAGTGGGGAATATTGCGCAATGGGCGAAAGCCTGACGCAGCGACGCCGCGTGCGGGACGAAGGCCTTCGGGTCGTAAACCGCTTTCAGCAGGGACGAGGCCGCGAGGTGACGGTACCTGCAGAAGAAGCCCCGGCTAACTACGTGCCAGCAGCCGCGGTAATACGTAGGGGGCGAGCGTTATCCGGATTCATTGGGCGTAAAGCGCTCGTAGGCGGTCCGTTTGGTCGGGTGTCAAATCCGGGGGCTCAACCCCCGTTCGCATCCGATACCGGCGG
FJ375805.1.1488	Bacteria	Firmicutes	Clostridia	Clostridiales	unclassified	Colidextribacter	massiliensis	Colidextribacter massiliensis strain Marseille-P3083 16S ribosomal RNA, partial sequence	98.007	1340	1193829132	NR_147375.1	301	6	0	1	301	347	647	1.8e-148	523	CCTACGGGAGGCAGCAGTGGGGAATATTGGGCAATGGGCGCAAGCCTGACCCAGCAACGCCGCGTGAAGGAAGAAGGCTTTCGGGTTGTAAACTTCTTTTATTAGGGACGATAATGACGGTACCTATTGAATAAGCTCCGGCTAACTACGTGCCAGCAGCCGCGGTAATACGTAGGGAGCAAGCGTTATCCGGATTTACTGGGTGTAAAGGGCGTGTAGGCGGGACTGCAAGTCAGATGTGAAAACTATGGGCTCAACTCATAGCCTGCATTTGAAACTGTAGTTCTTGAGTGCTGGAGAG
AB555420.1.1528	Bacteria	Proteobacteria	Gammaproteobacteria	Aeromonadales	Succinivibrionaceae	Succinivibrio	dextrinosolvens	Succinivibrio dextrinosolvens strain 0554 16S ribosomal RNA gene, partial sequence	97.719	1336	219846884	NR_026476.1	263	4	1	1	263	314	574	7.43e-127	451	CCTACGGGGGGCAGCAGTAGGGAATATTGCACAATGGGGGAAACCCTGATGCAGCCATGCCGCGTGTGTGAAGAAGGCCTTCGGGTTGTAAAGCACTTTCGGAGGGGAGGAACAAATGACGTTACCCTCAGAAGAAGCACCGGCTAACTCCGTGCCAGCAGCCGCGGTAATACGGAGGGTGCAAGCGTTAATCGGAATAACTGGGCGTAAAGGGCATGCAGGCGGTTAAACAAGTAGGATGTGAAATCCCCGGGCTCAACCTG
FJ675394.1.1386	Bacteria	Bacteroidetes	Bacteroidia	Bacteroidales	Bacteroidaceae	Bacteroides	caccae	Bacteroides caccae strain JCM 9498 16S ribosomal RNA gene, partial sequence	92.491	1322	631251734	NR_112932.1	293	18	4	1	291	328	618	3.03e-116	416	CCTACGGGAGGCAGCAGTGAGGAATATTGGTCAATGGACGCAAGTCTGAACCAGCCACTTAGCGTGAAGGAAGACTGCCCTATGGGTTGTAAACTTCTTTTATAAGAGAATAAAGTGCGTTACGTGTAACGCATTGCATGTATCTTATGAATAAGGATCGGCTAACTCCGTGCCAGCAGCCGCGGTAATACGGAGGATCCAAGCGTTATCCGGATTTATTGGGTTTAAAGGGTGCGTAGGCGGACTGGTAAGTCAGCTGTGAAAGTTTGCGGCTCAACCGTAAAATTGCAG
GU559833.1.1401	Bacteria	Firmicutes	Clostridia	Clostridiales	Oscillospiraceae	Oscillibacter	ruminantium	Oscillibacter ruminantium strain GH1 16S ribosomal RNA gene, partial sequence	97.01	1298	645321110	NR_118156.1	301	9	0	1	301	304	604	1.81e-143	507	CCTACGGGAGGCAGCAGTGGGGAATATTGGGCAATGGGCGCAAGCCTGACCCAGCAACGCCGCGTGAAGGAAGAAGGCTTTCGGGTTGTAAACTTCTTTTGCCAGGGAAGAGTAGAAGACTGTACCTGGCGAATAAGCCACGGCTAACTACGTGCCAGCAGCCGCGGTAATACGTAGGTGGCAAGCGTTGTCCGGATTTACTGGGTGTAAAGGGCGTGTAGCCGGGAAGGCAAGTCAGATGTGAAATCTGGAGGCTCAACCTCCAAACTGCATTTGAAACTGTTTTTCTTGAGTATCGGAG
AAQL01011552.755.2265	Bacteria	Firmicutes	Clostridia	Clostridiales	Eubacteriaceae	Eubacterium	[Eubacterium] hallii	[Eubacterium] hallii strain ATCC 27751 16S ribosomal RNA gene, partial sequence	98.671	1288	645321789	NR_118673.1	301	4	0	1	301	354	654	4.96e-154	542	CCTACGGGAGGCAGCAGTGGGGAATATTGCACAATGGGGGAAACCCTGATGCAGCAACGCCGCGTGAGTGAAGAAGTATTTCGGTATGTAAAGCTCTATCAGCAGGGAAGATAATGACGGTACCTGACTAAGAAGCTCCGGCTAAATACGTGCCAGCAGCCGCGGTAATACGTATGGAGCAAGCGTTATCCGGATTTACTGGGTGTAAAGGGTGCGTAGGTGGCAGTGCAAGTCAGATGTGAAAGGCCGGGGCTCAACCCCGGAGCTGCATTTGAAACTGCTCGGCTAGAGTACAGGAGAG
KU961712.1.1527	Bacteria	Firmicutes	Bacilli	Lactobacillales	Lactobacillaceae	Lactobacillus	acidipiscis	Lactobacillus acidipiscis strain FS60-1 16S ribosomal RNA gene, partial sequence	98.239	1283	219856899	NR_024718.1	284	5	0	1	284	331	614	2.84e-141	499	CCTACGGGGGGCAGCAGTAGGGAATCTTCCACAATGGATGCAAGTCTGATGGAGCAACGCCGCGTGTATGAAGAAGGTCTTCGGATCGTAAAATACTGTTGTCAGAGAAGAACACGTGATAAAGTAACTGTTATCGCGCTGACGGTATCTGACCAGCAAGTCACGGCTAACTACGTGCCAGCAGCCGCGGTAATACGTAGGTGGCAAGCGTTGTCCGGATTTATTGGGCGTAAAGGGAACGCAGGCGGTCTTTTAAGTCTGATGTGAAAGCCTTCGGCTTAACC
EU844697.1.1539	Bacteria	Firmicutes	Clostridia	Clostridiales	unclassified	Natranaerovirga	hydrolytica	Natranaerovirga hydrolytica strain APP2 16S ribosomal RNA gene, partial sequence	88.095	1277	566085043	NR_108630.1	252	26	4	1	249	335	585	3.9e-80	296	CCTACGGGGGGCAGCAGTCGGGAATATTGCGCAATGGAGGAAACTCTGACGCAGTGACGCCGCGTGCAGGAAGAAGGTTTTCGGATTGTAAACTGCTTTAGACAGGGAAGATAAAAGACAGTACCTGTAAAATAAGCTCCGGCTAACTACGTGCCAGCAGCCGCGGTAATACGTAGGGAGCAAGCGTTATCCGGATTTATTGGGTGTAAAGGGTGCGTAGACGGTAATGCAAGTTAGTTGTGAAATCCCTCGGCTTAACTGAGGAACTGCAACTAAA
KM456081.1.1455	Bacteria	Bacteroidetes	Bacteroidia	Bacteroidales	Porphyromonadaceae	Fermentimonas	caenicola	Fermentimonas caenicola strain ING2-E5B 16S ribosomal RNA, partial sequence	91.391	1272	1230874648	NR_148809.1	302	24	2	1	301	342	642	4.06e-115	412	CCTACGGGAGGCAGCAGTGAGGAATATTGGTCAATGAGGGCAACCTTGAACCAGCCAAGTCGCGTGAAGGATGACTGTCCTAAGGATTGTAAACTTCTTTTATATGGGAATAATTGTAGCCACGTGTGGTTATTTGCATGTACCATATGAATAAGGATCGGCTAACTCCGTGCCAGCAGCCGCGGTAATACGGAGGATCCAAGCGTTATCCGGATTTATTGGGTTTAAAGGGTGCGCAGGCGGGAGATTAAGTCGGTGGTGAAATTTTGCGGCTCAACCGTAAGAGTGCCATCGAAACTGG
AB506384.1.1514	Bacteria	Bacteroidetes	Flavobacteriia	Flavobacteriales	Flavobacteriaceae	Cellulophaga	tyrosinoxydans	Cellulophaga tyrosinoxydans strain EM41 16S ribosomal RNA gene, partial sequence	88.372	1271	343199075	NR_044502.1	301	31	4	1	299	329	627	5.37e-99	359	CCTACGGGGGGCAGCAGTGAGGAATATTGGTCAATGGGCGAAAGCCTGAACCAGCCATGCCGCGTGAAGGAATAAGGCCCTATGGGTCGTAAACTTCTTTTGACGGGGAGCAATAAGGTCTACGTGTAGGCCGATGAGAGTACTCGTCGAATAAGCATCGGCTAACTCCGTGCCAGCAGCCGCGGTAATACGGAGGATGCGAGCGTTATCCGGAATTATTGGGTTTAAAGGGTGCGTAGGCTGTTTGTTAAGTCAGGGGTGAAATACCGCAGCTCAACTGTGGAATTGCCTTTGATACTAG
AB627462.1.1497	Bacteria	Firmicutes	Clostridia	Clostridiales	Peptostreptococcaceae	Terrisporobacter	petrolearius	Terrisporobacter petrolearius strain LAM0A37 16S ribosomal RNA, partial sequence	98.339	1270	1040567059	NR_137408.1	301	5	0	1	301	290	590	3.86e-150	529	CCTACGGGGGGCAGCAGTGGGGAATATTGCACAATGGGCGAAAGCCTGATGCAGCAACGCCGCGTGAGCGATGAAGGCCTTCGGGTCGTAAAGCTCTGTCCTCAAGGAAGATAATGACGGTACTTGAGGAGGAAGCCCCGGCTAACTACGTGCCAGCAGCCGCGGTAATACGTAGGGGGCTAGCGTTATCCGGATTTACTGGGCGTAAAGGGTGCGTAGGTGGTTTCTTAAGTCAGGAGTGAAAGGCTACGGCTCAACCGTAGTAAGCTCTTGAAACTGGGGAACTTGAGTGCAGGAGAGG
KF842742.1.1385	Bacteria	Firmicutes	Clostridia	Clostridiales	Ruminococcaceae	Ruminiclostridium	[Eubacterium] siraeum	[Eubacterium] siraeum strain ATCC 29066 16S ribosomal RNA gene, partial sequence	97.342	1270	645321791	NR_118675.1	301	8	0	1	301	339	639	8.36e-147	518	CCTACGGGGGGCAGCAGTGGGGGATATTGGACAATGGGGGCAACCCTGATCCAGCGACGCCGCGTGAGGGAAGAAGGTTTTCGGATTGTAAACCTCTGTTGACGGAGAAAAAGATGATGGTATCCGTTTAGAAAGCCACGGCTAACTACGTGCCAGCAGCCGCGGTAATACGTAGGTGGCAAGCGTTGTCCGGAATTACTGGGTGTAAAGGGAGTGTAGGCGGGATTTTAAGTCAGAAGTGAAAATTACGGGCTCAACTCGTAACCTGCTTTTGAAACTGAAATTCTTGAGTGAAGTAGAG
AB818630.1.1402	Bacteria	Firmicutes	Tissierellia	Tissierellales	unclassified	Sporanaerobacter	acetigenes	Sporanaerobacter acetigenes strain DSM 13106 16S ribosomal RNA gene, partial sequence	95.324	1270	645320092	NR_117381.1	278	11	2	1	277	347	623	1.7e-123	440	CCTACGGGAGGCAGCAGTGGGGAATATTGCACAATGGAGGGAACTCTGATGCAGCGACGCCGCGTGAGCGATGAAGGTCTTCGGATCGTAAAGCTCTGTCCTAAGGGACGATAATGACGGTACCTTAGGAGGAAGCCCCGGCTAACTACGTGCCAGCAGCCGCGGTAATACGTAGGGGGCAAGCGTTGTCCGGAATTACTGGGCGTAAAGGGTACGCAGGCGGCTTTGTAAGTCAGATGTGAAAGACTATGGCTTAACTGTAGTAAGCATTTGAAAC
HQ716666.1.1494	Bacteria	Firmicutes	Clostridia	Clostridiales	Clostridiaceae	Clostridium	saccharoperbutylacetonicum	Clostridium saccharoperbutylacetonicum strain N1-4(HMT) 16S ribosomal RNA, partial sequence	98.635	1263	485099121	NR_102516.1	293	4	0	1	293	331	623	2.26e-147	520	CCTACGGGGGGCAGCAGTGGGGAATATTGCACAATGGGGGAAACCCTGATGCAGCAACGCCGCGTGAGTGATGACGGCCTTCGGGTTGTAAAGCTCTGTCTTCAGGGACGATAATGACGGTACCTGAGGAGGAAGCCACGGCTAACTACGTGCCAGCAGCCGCGGTAATACGTAGGTGGCAAGCGTTGTCCGGATTTACTGGGCGTAAAGGGAGCGTAGGTGGATATTTAAGTGGGATGTGAAATACCCGGGCTTAACCTGGGTGCTGCATTCCAAACTGGATATCTAGAGTG
AF371883.1.1453	Bacteria	Bacteroidetes	Bacteroidia	Bacteroidales	Prevotellaceae	Prevotella	corporis	Prevotella corporis strain JCM 8529 16S ribosomal RNA gene, partial sequence	93.333	1259	631251901	NR_113099.1	300	20	0	1	300	328	627	1.44e-124	444	CCTACGGGGGGCAGCAGTGAGGAATATTGGTCAATGGGCGAGAGCCTGAACCAGCCAAGTAGCGTGCAGGATGACGGCCCTACGGGTTGTAAACTGCTTTTATGAAGGAATAAAGTCACCCACGTGTGGGTGTTTGCATGTACTTTATGAATAAGGACCGGCTAATTCCGTGCCAGCAGCCGCGGTAATACGGAAGGTCCGGGCGTTATCCGGATTTATTGGGTTTAAAGGGAGCGTAGGCCGCCTGGTAAGCGTGTTGTGAAATGTCGTTGCTCAACAACGTCACTGCAGCGCGAACTGC
AB034064.1.1528	Bacteria	Firmicutes	Clostridia	Clostridiales	Lachnospiraceae	Agathobacter	ruminis	Agathobacter ruminis strain JK623 16S ribosomal RNA, partial sequence	99.007	1258	1227086116	NR_148619.1	302	1	2	1	301	301	601	1.79e-153	540	CCTACGGGGGGCAGCAGTGGGGAATATTGCACAATGGGCGAAAGCCTGATGCAGCGACGCCGCGTGAGCGAAGAAGTATTTCGGTATGTAAAGCTCTATCAGCAGGGAAGAAAAAATGACGGTACCTGACTAAGAAGCACCGGCTAAATACGTGCCAGCAGCCGCGGTAATACGTATGGTGCAAGCGTTATCCGGATTTACTGGGTGTAAAGGGAGCGCAGGCGGTACGGCAAGTCTGATGTGAAAGCCCGGGGCTCAACCCCGGTACTGCATTGGAAACTGTCGAACTAGAGTGTCGGAG
FPLO01005826.10.1522	Bacteria	Bacteroidetes	Bacteroidia	Bacteroidales	Prevotellaceae	Prevotella	copri	Prevotella copri strain JCM 13464 16S ribosomal RNA gene, partial sequence	98.969	1258	631252213	NR_113411.1	291	3	0	1	291	341	631	6.23e-148	521	CCTACGGGAGGCAGCAGTGAGGAATATTGGTCAATGGGCGAGAGCCTGAACCAGCCAAGTAGCGTGCAGGACGACGGCCCTATGGGTTGTAAACTGCTTTTATAAGGGAATAAAGTGAGTCTCGTGAGACTTTTTGCATGTACCTTATGAATAAGGACCGGCTAATTCCGTGCCAGCAGCCGCGGTAATACGGAAGGTCCGGGCGTTATCCGGATTTATTGGGTTTAAAGGGAGCGTAGGCCGGAGATTAAGCGTGTTGTGAAATGTAGACGCTCAACGTCTGCACTGCAG
AB034123.1.1528	Bacteria	Firmicutes	Clostridia	Clostridiales	Lachnospiraceae	Agathobacter	ruminis	Agathobacter ruminis strain JK623 16S ribosomal RNA, partial sequence	99.62	1257	1227086116	NR_148619.1	263	0	1	1	263	301	562	3.41e-135	479	CCTACGGGAGGCAGCAGTGGGGAATATTGCACAATGGGCGAAAGCCTGATGCAGCGACGCCGCGTGAGCGAAGAAGTATTTCGGTATGTAAAGCTCTATCAGCAGGGAAGAAGAAATGACGGTACCTGACTAAGAAGCACCGGCTAAATACGTGCCAGCAGCCGCGGTAATACGTATGGTGCAAGCGTTATCCGGATTTACTGGGTGTAAAGGGAGCGCAGGCGGTACGGCAAGTCTGATGTGAAAGCCCGGGGCTCAACCCC
CP005286.1272742.1274274	Bacteria	Actinobacteria	Actinobacteria	Corynebacteriales	Corynebacteriaceae	Corynebacterium	humireducens	Corynebacterium humireducens strain MFC-5 16S ribosomal RNA gene, partial sequence	99.308	1256	645320059	NR_117357.1	289	1	1	1	289	285	572	6.19e-148	521	CCTACGGGGGGCAGCAGTGGGGAATATTGCACAATGGGCGGAAGCCTGATGCAGCGACGCCGCGTGGGGGATGACGGCCTTCGGGTTGTAAACCTCTTTCGACAGGGACGAAGCCTTTTAGGTGACGGTACCTGTATAAGAAGCACCGGCTAACTACGTGCCAGCAGCCGCGGTAATACGTAGGGTGCGAGCGTTGTCCGGAATTACTGGGCGTAAAGAGCTCGTAGGTGGTTTGTCGCGTCGTCTGTGAAATTCCGGGGCTTAACCTCGGGCGTGCAGGCGATACGGG
CDYQ01034423.590.2075	Bacteria	Firmicutes	Clostridia	Clostridiales	Ruminococcaceae	Ruminiclostridium	[Eubacterium] siraeum	[Eubacterium] siraeum strain ATCC 29066 16S ribosomal RNA gene, partial sequence	91.03	1253	645321791	NR_118675.1	301	27	0	1	301	339	639	4.06e-115	412	CCTACGGGGGGCAGCAGTGGGGGATATTGGACAATGGGGGAAACCCTGATCCAGCGATGCCGCGTGAGGGAAGAAGGTTTTCGGATTGTAAACCTCTGTGGACAGTGACGATAATGACGGTAGCTGTTTAGAAAGCCACGGCTAACTACGTGCCAGCAGCCGCGGTAATACGTAGGTGGCGAGCGTTGTCCGGAATTACTGGGTGTAAAGGGAGTGTAGGCGGGAAGGCAAGTCAGAAGTGAAAATTATGGGCTTAACCCATAACCTGCTTTTGAAACTGTTTTTCTTGAGTGAGGCAGAG
HM254641.1.1350	Bacteria	Firmicutes	Tissierellia	Tissierellales	Peptoniphilaceae	Helcococcus	seattlensis	Helcococcus seattlensis strain F5780 16S ribosomal RNA gene, partial sequence	94.389	1250	645321746	NR_118641.1	303	14	3	1	301	356	657	3.98e-130	462	CCTACGGGAGGCAGCAGTGGGGAATTTTGCACAATGGAGGAAACTCTGATGCAGCGACGCCGCGTGAGTGATGAAGATCTTCGGATTGTAAAACTCTGTCCTTAGTGAAGATAATGACAGTAACTAAGAAGCAAGCCCTGGCTAAATACGTGCCAGCAGCCGCGGTAATACGTATGGGGCAAGCGTTGTCCGGAATTATTGGGCGTAAAGGGTACGTAGGCGGTTTAATAAGTCCTAATTAAAAGGCTATGGCTCAACCATAGTATGGTTAGGAAACTGTTGAACTTGAGTAGATGAGGGG
GQ132767.1.1391	Bacteria	Bacteroidetes	Bacteroidia	Marinilabiliales	Marinilabiliaceae	Carboxylicivirga	flava	Carboxylicivirga flava strain Q15 16S ribosomal RNA, partial sequence	92.027	1239	1341394029	NR_153701.1	301	24	0	1	301	299	599	1.88e-118	424	CCTACGGGAGGCAGCAGTGAGGAATATTGGTCAATGGACGGAAGTCTGAACCAGCCATGTCGCGTGCAGGATGACTGCCCTATGGGTTGTAAACTGCTTTTGTATGGGAAGAAAGTGGGGTACGTGTACCCCTTTGCCGGTACCATACGAATAAGGATCGGCTAACTCCGTGCCAGCAGCCGCGGTAATACGGAGGATCCGAGCGTTATCCGGATTTATTGGGTTTAAAGGGTGCGTAGGCTGGGGATTAAGTCAGTGGTGAAAGTTTGCGGCTCAACCGTAAAATTGCCGTTGATACTGG
AB627663.1.1525	Bacteria	Firmicutes	Clostridia	Clostridiales	Lachnospiraceae	Anaerocolumna	cellulosilytica	Anaerocolumna cellulosilytica strain SN021 16S ribosomal RNA, partial sequence	96.678	1227	1277396184	NR_151895.1	301	10	0	1	301	336	636	8.42e-142	501	CCTACGGGAGGCAGCAGTGGGGAATATTGCACAATGGGGGAAACCCTGATGCAGCGACGCCGCGTGAGTGAAGAAGTATTTCGGTATGTAAAGCTCTATCAGCAGGGAAGATAATGACAGTACCTGACTAAGAAGCCCCGGCTAACTACGTGCCAGCAGCCGCGGTAATACGTAGGGGGCAAGCGTTATCCGGATTTACTGGGTGTAAAGGGAGCGTAGACGGTTTGGCAAGTCAGATGTGAAAGCCTGGGGCTCAACCCTGGAACTGCATTTGAAACTGTCAGACTGGAGTGCAGGAGAG
HQ698216.1.1364	Bacteria	Bacteroidetes	Bacteroidia	Bacteroidales	Porphyromonadaceae	Porphyromonas	somerae	Porphyromonas somerae strain JCM 13867 16S ribosomal RNA gene, partial sequence	94.684	1225	631251892	NR_113090.1	301	16	0	1	301	329	629	8.54e-132	468	CCTACGGGAGGCAGCAGTGAGGAATATTGGTCAATGGAGGCAACTCTGAACCAGCCAAGTCGCGTGAAGGATGACTGTCCTATGGATTGTAAACTTCTTTAGTAGGTGAGTAGAGATAGGCACGTGTGCTTATTGGAAAGTAACCTAAGAATAAGTATCGGCTAACTCCGTGCCAGCAGCCGCGGTAATACGGAGGATACGAGCGTTATCCGGATTTATTGGGTTTAAAGGGTGCGTAGGTGGCTGTTTAAGTCGGTGGTGAAAAGCTGCGGCTCAACCGCAGTCTTGCCATTGATACTGG
BAAZ01002504.304.1797	Bacteria	Firmicutes	Clostridia	Clostridiales	Clostridiaceae	Clostridium	chartatabidum	Clostridium chartatabidum strain 163 16S ribosomal RNA gene, partial sequence	98.671	1220	1237079451	NR_029239.3	301	4	0	1	301	306	606	8.31e-152	534	CCTACGGGAGGCAGCAGTGGGGAATATTGCACAATGGGGGAAACCCTGATGCAGCAACGCCGCGTGAGTGATGACGGTCTTCGGATTGTAAAGCTCTGTCTTTAGGGACGATAATGACGGTACCTAAGGAGGAAGCCACGGCTAACTACGTGCCAGCAGCCGCGGTAATACGTAGGTGGCAAGCGTTGTCCGGATTTACTGGGCGTAAAGGGAGCGTAGGCGGATTTTTAAGTGGGATGTGAAATACTCGGGCTCAACCTGGGTGCTGCATTCCAAACTGGAAGTCTAGAGTACAGGAGGG
DAAP01000007.27694.29191	Bacteria	Bacteroidetes	Bacteroidia	Bacteroidales	Barnesiellaceae	Barnesiella	viscericola	Barnesiella viscericola strain C46 16S ribosomal RNA, complete sequence	87.213	1220	1270532346	NR_121773.2	305	31	8	1	300	348	649	1.94e-93	340	CCTACGGGGGGCAGCAGTGAGGAATATTGGTCAATGGGCGGAAGCCTGAACCAGCCAAGTCGCGTGAGGGAAGACGGCCCTAAGGGTTGTAAACCTCTTTTGCCGGGGAGCAAAAGCGCCGTGCGCGGTGCTATGAGAGTACCCGGAGAAAAAGCATCGGCTAACTCCGTGCCAGCAGCCGCGGTAATACGGAGGATGCGAGCGTTATCCGGATTTATTGGGTTTAAAGGGTGCGTAGGCGGACAGTTAAGTCAGCGGTCAAAACGGGCGGCTCAACCGCCTGCCGCCGTTGAAACTGGCA
AB506417.1.1555	Bacteria	Firmicutes	Negativicutes	Selenomonadales	Selenomonadaceae	Selenomonas	bovis	Selenomonas bovis strain WG 16S ribosomal RNA gene, partial sequence	98.671	1219	343205718	NR_044111.1	301	4	0	1	301	353	653	8.31e-152	534	CCTACGGGGGGCAGCAGTGGGGAATCTTCCGCAATGGGCGAAAGCCTGACGGAGCAACGCCGCGTGAGTGAAGAAGGTCTTCGGATCGTAAAGCTCTGTTGTCGGGGACGAATGTTGAGACCTAGAACATAGGTTTCAAATGACGGTACCTGACGAGGAAGCCACGGCTAACTACGTGCCAGCAGCCGCGGTAATACGTAGGTGGCGAGCGTTGTCCGGAATTATTGGGCGTAAAGGGAGCGCAGGCGGGAAGGTAAGTCTATCTTAAAAGTGCGGGGCTCAACCCCGTGAGGGGATAGAA
HQ716268.1.1449	Bacteria	Bacteroidetes	Bacteroidia	Bacteroidales	Barnesiellaceae	Barnesiella	viscericola	Barnesiella viscericola strain C46 16S ribosomal RNA, complete sequence	85.197	1218	1270532346	NR_121773.2	304	37	8	1	300	348	647	7.09e-83	305	CCTACGGGAGGCAGCAGTGAGGAATATTGGACAATGGAGGCAACTCTGATCCAGCCATGCCGCGTGAAGGACTAAGGCCCTATGGGCTGTAAACTTCTTTAGACGCAGAGCAATAAGGGCCACGCGTGGTCCGATGAGAGTATGCGTAGAATAAGCATCGGCTAACTCCGTGCCAGCAGCCGCGGTAATACGGGGGATGCGAGCGTTATCCGGATTCATTGGGTTTAAAGGGTGCGTAGGCGGCTTTGCAAGTCAGCGGTGAAAGGCCCGGGCTCAACCCGGAAAGTGCCGTTGATACTGT
HQ716661.1.1440	Bacteria	Bacteroidetes	Flavobacteriia	Flavobacteriales	Flavobacteriaceae	Empedobacter	stercoris	Empedobacter stercoris strain 990B6_12ER2A 16S ribosomal RNA, partial sequence	99.668	1216	1040567002	NR_137351.1	301	1	0	1	301	283	583	2.29e-157	553	CCTACGGGAGGCAGCAGTGAGGAATATTGGACAATGGGTGGAAGCCTGATCCAGCCATCCCGCGTGTAGGAAGACGGCCTTATGGGTTGTAAACTACTTTTATCTGGGGATAAACCTATCTACGAGTAGATAGCTGAAGGTACCAGAAGAATAAGCACCGGCTAACTCCGTGCCAGCAGCCGCGGTAATACGGAGGGTGCAAGCGTTATCCGGATTTATTGGGTTTAAAGGGTCCGTAGGCGGATTAATCAGTCAGTGGTGAAATCTCATAGCTTAACTATGAAACTGCCATTGATACTGT
AB627671.1.1565	Bacteria	Firmicutes	Bacilli	Lactobacillales	Lactobacillaceae	Lactobacillus	crispatus	Lactobacillus crispatus strain DSM 20584 16S ribosomal RNA, partial sequence	100	1204	645322550	NR_119274.1	248	0	0	1	248	356	603	4.16e-129	459	CCTACGGGAGGCAGCAGTAGGGAATCTTCCACAATGGACGCAAGTCTGATGGAGCAACGCCGCGTGAGTGAAGAAGGTTTTCGGATCGTAAAGCTCTGTTGTTGGTGAAGAAGGATAGAGGTAGTAACTGGCCTTTATTTGACGGTAATCAACCAGAAAGTCACGGCTAACTACGTGCCAGCAGCCGCGGTAATACGTAGGTGGCAAGCGTTGTCCGGATTTATTGGGCGTAAAGCGAGCGCAGGCGG
DQ256281.1.1484	Bacteria	Proteobacteria	Gammaproteobacteria	Aeromonadales	Succinivibrionaceae	Succinivibrio	dextrinosolvens	Succinivibrio dextrinosolvens strain 0554 16S ribosomal RNA gene, partial sequence	98.113	1199	219846884	NR_026476.1	265	3	1	1	265	314	576	1.24e-129	460	CCTACGGGAGGCAGCAGTAGGGAATATTGCACAATGGGGGAAACCCTGATGCAGCCATGCCGCGTGTGTGAAGAAGGCCTTCGGGTTGTAAAGCACTTTCGGAGGGGAGGAACAAATGACGTTACCCTCAGAAGAAGCACCGGCTAACTCCGTGCCAGCAGCCGCGGTAATACGGAGGGTGCAAGCGTTAATCGGAATAACTGGGCGTAAAGGGCATGCAGGCGGTTAAACAAGTAGGATGTGAAATCCCCGGGCTCAACCTGGG
AB362691.1.1600	Bacteria	Firmicutes	Bacilli	Lactobacillales	Lactobacillaceae	Lactobacillus	suebicus	Lactobacillus suebicus strain CCUG 32233 16S ribosomal RNA gene, partial sequence	100	1194	695134888	NR_114790.2	301	0	0	1	301	264	564	1.77e-158	556	CCTACGGGAGGCAGCAGTAGGGAATCTTCCACAATGGGCGCAAGCCTGATGGAGCAACACCGCGTGAGTGAAGAAGGGTTTCGGCTCGTAAAACTCTGTTGTTAAAGAAGAACGTATCTAAGAGTAACTGCTTAGGTAGTGACGGTATTTAACCAGAAAGCCACGGCTAACTACGTGCCAGCAGCCGCGGTAATACGTAGGTGGCAAGCGTTATCCGGATTTATTGGGCGTAAAGCGAGCGCAGGCGGTTTTTTAAGTCTGATGTGAAAGCCTTCGGCTTAACCGAAGAAGTGCATCGGAA
FJ680507.1.1543	Bacteria	Bacteroidetes	Bacteroidia	Bacteroidales	Barnesiellaceae	Barnesiella	viscericola	Barnesiella viscericola strain C46 16S ribosomal RNA, complete sequence	92.213	1192	1270532346	NR_121773.2	244	17	2	1	243	348	590	1.19e-94	344	CCTACGGGAGGCAGCAGTGAGGAATATTGGTCAATGGGCGCAGGCCTGAACCAGCCAAGTCGCGTGAGGGATGACGGTCCTACGGATTGTAAACCTCTTTTGTCGGGGAGTAACGTGCGGGACGCGTCCCGTATTGAGAGTACCCGAAGAAAAAGCATCGGCTAACTCCGTGCCAGCAGCCGCGGTAATACGGAGGATGCGAGCGTTATCCGGATTTATTGGGTTTAAAGGGTGCGCAGGCGG
AF371513.1.1465	Bacteria	Firmicutes	Erysipelotrichia	Erysipelotrichales	Erysipelotrichaceae	Faecalitalea	cylindroides	[Eubacterium] cylindroides strain JCM 10261 16S ribosomal RNA gene, partial sequence	94.406	1190	631251965	NR_113163.1	286	14	2	1	285	342	626	6.7e-123	438	CCTACGGGAGGCAGCAGTAGGGAATTTTCGTCAATGGGGGGAACCCTGAACGAGCAATGCCGCGTGAGTGAAGACGGTCTTCGGATTGTAAAGCTCTGTTGCGAGAGAAAAAGGACAGGAAGAGGGAATGCTTCCGGTTTGATGGTATCTCGCCAGAAAGTCACGGCTAACTACGTGCCAGCAGCCGCGGTAATACGTAGGTGGCGAGCGTTATCCGGAATGATTGGGCGTAAAGGGTACGTAGGCGGCCAGATAAGTCTGGTGTGAAAGGCTGCAGCTCAACTGCAGCACTGCACTGGAA
GQ134108.1.1337	Bacteria	Firmicutes	Clostridia	Clostridiales	Clostridiaceae	Clostridium	saudiense	Clostridium saudiense strain JCC 16S ribosomal RNA, partial sequence	98.007	1186	1116030238	NR_144696.1	301	6	0	1	301	333	633	1.8e-148	523	CCTACGGGAGGCAGCAGTGGGGAATATTGCACAATGGGGGAAACCCTGATGCAGCAACGCCGCGTGAGTGATGACGGCCTTCGGGTTGTAAAGCTCTGTCTTCAGGGACGATAATGACGGTACCTGAGGAGGAAGCCACGGCTAACTACGTGCCAGCAGCCGCGGTAATACGTAGGTGGCGAGCGTTGTCCGGATTTACTGGGCGTAAAGGGAGCGTAGGCGGATTTTTAAGTGAGATGTGAAATACTCGGGCTTAACCTGAGTGCTGCATTTCAAACTGGAAGTCTTGAGTGCAGGAGAG
MDTN01000010.6210.7771	Bacteria	Firmicutes	Bacilli	Lactobacillales	Lactobacillaceae	Lactobacillus	fornicalis	Lactobacillus fornicalis strain TV1018 16S ribosomal RNA gene, partial sequence	97.351	1184	219846917	NR_026509.1	302	6	2	1	301	325	625	3.89e-145	512	CCTACGGGGGGCAGCAGTAGGGAATCTTCCACAATGGACGCAAGTCTGATGGAGCAACGCCGCGTGAGTGAAGAAGGTTTTCGGATCGTAAAGCTCTGTTGTTGGTGAAGAAGGATAGAGGTAGTAACTGGCCTTTATTTGACGGTAATCAACCAGAAAGTCACGGCTAACTACGTGCCAGCAGCCGCGGTAATACGTAGGTGGCAAGCGTTGTCCGGATTTATTGGGCGTAAAGCGAGCGCAGGCGGTTGCTTAGGTCTGATGTGAAAGCCTTCGGCTTAACCGAAGAAGTGCATCGGAA
CP019323.645011.646595	Bacteria	Firmicutes	Bacilli	Lactobacillales	Lactobacillaceae	Lactobacillus	furfuricola	Lactobacillus furfuricola strain JCM 18764 16S ribosomal RNA gene, partial sequence	99.668	1177	699005324	NR_126193.1	301	1	0	1	301	351	651	8.25e-157	551	CCTACGGGAGGCAGCAGTAGGGAATCTTCCACAATGGACGAAAGTCTGATGGAGCAACGCCGCGTGAGTGAAGAAGGTTTTCGGATCGTAAAACTCTGTTGTTGAAGAAGAACATGCGTGAGAGTAACTGTTCATGTATTGACGGTATTCAACCAGAAAGCCACGGCTAACTACGTGCCAGCAGCCGCGGTAATACGTAGGTGGCAAGCGTTATCCGGATTTATTGGGCGTAAAGCGAGTGCAGGCGGTTTATAAGGTCTGATGTGAAAGCCCTCGGCTCAACCGAGGAAGTGCATCGGAA
CDYI01023850.213.1721	Bacteria	Firmicutes	Clostridia	Clostridiales	unclassified	Flintibacter	butyricus	Flintibacter butyricus strain BLS21 16S ribosomal RNA, partial sequence	93.151	1177	1109168025	NR_144611.1	292	15	3	1	289	282	571	1.79e-118	424	CCTACGGGGGGCAGCAGTGGGGAATATTGGGCAATGGGCGCAAGCCTGACCCAGCAACGCCGCGTGAAGGAAGAAGGCTTTCGGGTTGTAAACTTCTTTTGTCAGGGACGAGTAGAAGACGGTACCTGACGAATAAGCCACGGCTAACTACGTGCCAGCAGCCGCGGTAATACGTAGGTGGCAAGCGTTGTCCGGATTTACTGGGTGTAAAGGGCGTGTAGCCGGGAGGGCAAGTCAGATGTGAAATCCACGGGCTTAACTCGTGAACTGCATTTGAAACTGTTCTTCT
FJ679048.1.1523	Bacteria	Firmicutes	Negativicutes	Acidaminococcales	Acidaminococcaceae	Phascolarctobacterium	succinatutens	Phascolarctobacterium succinatutens strain YIT 12067 16S ribosomal RNA gene, partial sequence	98.462	1175	631251704	NR_112902.1	260	4	0	1	260	427	686	4.44e-129	459	CCTACGGGAGGCAGCAGTGGGGAATCTTCCGCAATGGGCGAAAGCCTGACGGAGCAATGCCGCGTGAGTGATGAAGGAATTCGTTCCGTAAAGCTCTTTTGTTTATGACGAATGTGCAGACTGTGAATAATGGTTTGTAATGACGGTAGTAAACGAATAAGCCACGGCTAACTACGTGCCAGCAGCCGCGGTAATACGTAGGTGGCGAGCGTTGTCCGGAATTATTGGGCGTAAAGAGCATGTAGGCGGTTTTTTAAGTCCGG
KC835925.1.1520	Bacteria	Firmicutes	Negativicutes	Selenomonadales	Selenomonadaceae	Mitsuokella	jalaludinii	Mitsuokella jalaludinii strain M9 16S ribosomal RNA, partial sequence	91.419	1171	265678536	NR_028840.1	303	22	3	1	301	345	645	4.06e-115	412	CCTACGGGAGGCAGCAGTGGGGAATCTTCCGCAATGGACGAAAGTCTGACGGAGCAACGCCGCGTGAGTGAAGAAGGTTTTCGAATCGTAAAGCTCTGTTGTCAGGGACGAGCAGGGGGAGTATCAACAACACTTCCCCATGACGGTACCTGACGAGGAAGCCACGGCTAACTACGTGCCAGCAGCCGCGGTAATACGTAGGTGGCGAGCGTTGTCCGGAATTATTGGGCGTAAAGGGAGCGCAGGTGGGAAAGTAAGTCTGCTTTAAAAGTGCGGGGCTCAACCCCGTGAGGGAGTGGAA
EU266815.1.1478	Bacteria	Firmicutes	Tissierellia	unclassified	unclassified	Sedimentibacter	saalensis	Sedimentibacter saalensis strain ZF2 16S ribosomal RNA gene, partial sequence	95.318	1169	219878359	NR_025498.1	299	8	4	3	296	309	606	2.33e-132	470	CCTACGGGGGGCTGCAGTGGGGAATATTGCACAATGGAGGGAACTCTGATGCAGCGACGCCGCGTGAGTGAAGAAGGTTTTCGGATCGTAAAACTCTGTCCTTGGTGAAGATAATGACGGTAGCCAAGGAGGAAGCCCCGGCTAACTACGTGCCAGCAGCCGCGGTAATACGTAGGGGGCGAGCGTTGTCCGGATTTACTGGGCGTAAAGGGTGAGTAGGCGGTAATATGTGTCAGATGTAAAAGGCTATGGCTTAACTATAGTTAGCATTTGAAACTGTATTACTTGAGTGCAGG
AB507493.1.1538	Bacteria	Firmicutes	Negativicutes	Selenomonadales	Selenomonadaceae	Schwartzia	succinivorans	Schwartzia succinivorans strain S1-1 16S ribosomal RNA gene, partial sequence	90.678	1162	265679017	NR_029325.1	236	20	2	1	235	327	561	3.99e-85	313	CCTACGGGAGGCAGCAGTGGGGAATCTTCCGCAATGGGCGAAAGCCTGACGGAGCAACGCCGCGTGAGTGATGAAGTTCTTCGGAACGTAAAACTCTGTTGTTCACGACGAACGGGGGGACCAGGAAATGGGTTTCCAGTGACGGTAGTGAACGAGGAAGCCACGGCTAACTACGTGCCAGCAGCCGCGGTAATACGTAGGTGGCAAGCGTTGTCCGGAATTATTGGGCGTAAAGCGCATGTAGGCGGTTCCTTAAGTCGGTCGTGAAAATGCGGTGCTTAACGC
FPLO01006289.32.1543	Bacteria	Bacteroidetes	Bacteroidia	Bacteroidales	Prevotellaceae	Prevotella	copri	Prevotella copri strain JCM 13464 16S ribosomal RNA gene, partial sequence	99.336	1143	631252213	NR_113411.1	301	2	0	1	301	341	641	3.84e-155	545	CCTACGGGAGGCAGCAGTGAGGAATATTGGTCAATGGGCGAGAGCCTGAACCAGCCAAGTAGCGTGCAGGATGACGGCCCTATGGGTTGTAAACTGCTTTTATAAGGGAATAAAGTGAGCCTCGTGAGGCTTTTTGCATGTACCTTATGAATAAGGACCGGCTAATTCCGTGCCAGCAGCCGCGGTAATACGGAAGGTCCGGGCGTTATCCGGATTTATTGGGTTTAAAGGGAGCGTAGGCCGGAGATTAAGCGTGTTGTGAAATGTAGATGCTCAACATCTGCACTGCAGCGCGAACTGG
HQ407272.1.1522	Bacteria	Proteobacteria	Gammaproteobacteria	unclassified	unclassified	Ignatzschineria	indica	Ignatzschineria indica strain FFA1 16S ribosomal RNA gene, partial sequence	98.099	1137	636560060	NR_116120.1	263	5	0	1	263	335	597	4.44e-129	459	CCTACGGGGGGCAGCAGTGGGGAATATTGGACAATGGGCGAAAGCCTGATCCAGCAATACCGCGTGTGTGAAGAAGGCCCTAGGGTTGTAAAGCACTTTTGTTAGGGAGAAAGGGTTTTGTAGTTAATACCTACAGGATCTGATGTTACCTAAAGAATAAGCACCGGCTAACTCCGTGCCAGCAGCCGCGGTAATACGGAGGGTGCAAGCGTTAATCGGAATTACTGGGCGTAAAGGGCGCGTAGGTGGTAACTTAAGTTGGG
AF371924.1.1467	Bacteria	Bacteroidetes	Sphingobacteriia	Sphingobacteriales	Sphingobacteriaceae	Sphingobacterium	spiritivorum	Sphingobacterium spiritivorum strain NBRC 14948 16S ribosomal RNA gene, partial sequence	87.879	1128	631252509	NR_113707.1	264	32	0	1	264	312	575	1.52e-84	311	CCTACGGGAGGCAGCAGTGAGGAATATTGGTCAATGGTCGGAAGACTGAACCAGCCATGCCGCGTGCAGGAAGGAGGTCCTATGGATTGTAAACTGCTTTTTTCGGGGAATAATAAGACTTTTGCGAAGGTTGATGCAGGTACCCGAAGAATAAGGATCGGCTAACTCCGTGCCAGCAGCCGCGGTAATACGGAGGATTCGAGCGTTATCCGGATTTATTGGGTTTAAAGGGTGCGTAGGCGGTTAGATAAGTTTGAGGTTAAATGCTTCTGCTCAACAGGAGTTTGCCTTGAAAACTGTC
AM405728.1.1460	Bacteria	Actinobacteria	Coriobacteriia	Eggerthellales	Eggerthellaceae	Enterorhabdus	muris	Enterorhabdus muris strain WCA-131-CoC-2 16S ribosomal RNA, partial sequence	92.905	1127	1109168021	NR_144609.1	296	13	6	1	291	319	611	1.88e-118	424	CCTACGGGAGGCAGCAGTGGGGAATTTTGCGCAATGGGGGAAACCCTGACGCAGCAACGCCGCGTGCGGGACGAAGGCCCTCGGGTTGTAAACCGCTTTCAGCAGGGGAGAAACTGACGGTACCTGCAGAAGAAGCTCCGGCTAACTACGTGCCAGCAGCCGCGGTAATACGTAGGGAGCGAGCGTTATCCGGATTCATTGGGCGTAAAGCGCGCGTAGGCGGCCGGCTAAGTCGGGAGTCAAAGCCCGGGGCTCAACCCCGGCCCGCTCCCGAAACTGGCCGGCTTGAGTCTGGCAGGGG
KC835987.1.1494	Bacteria	Firmicutes	Clostridia	Clostridiales	unclassified	Colidextribacter	massiliensis	Colidextribacter massiliensis strain Marseille-P3083 16S ribosomal RNA, partial sequence	93.151	1122	1193829132	NR_147375.1	292	17	2	1	292	347	635	5.05e-119	425	CCTACGGGAGGCAGCAGTGGGGAATATTGGGCAATGGGCGCAAGCCTGACCCAGCAACGCCGCGTGAAGGAAGAAGGCTTTCGGGTTGTAAACTTCTTTTGGCAGGGACGAAGAACGTGACGGTACCTGCAGAATAAGCTCCGGCTAACTACGTGCCAGCAGCCGCGGTAATACGTAGGGAGCGAGCGTTATCCGGATTTACTGGGTGTAAAGGGCGCGTAGGCGGGAGTGCAAGTCAGATGTGAAATCTCCGGGCTCAACCCGGAAACTGCATTTGAAACTGTATTTCTTG
AF371762.1.1450	Bacteria	Firmicutes	Clostridia	Clostridiales	Eubacteriaceae	Eubacterium	coprostanoligenes	Eubacterium coprostanoligenes strain HL 16S ribosomal RNA gene, partial sequence	98.671	1111	559795314	NR_104907.1	301	4	0	1	301	315	615	8.31e-152	534	CCTACGGGAGGCAGCAGTGGGGAATATTGCACAATGGGCGCAAGCCTGATGCAGCAACGCCGCGTGGAGGAAGACGGTTTTCGGATTGTAAACTCCTGTTCTTAGTGAAGAATAATGACGGTAGCTAAGGAGCAAGCCACGGCTAACTACGTGCCAGCAGCCGCGGTAATACGTAGGTGGCAAGCGTTGTCCGGAATTACTGGGTGTAAAGGGAGCGCAGGCGGGGGAGCAAGTCAGCTGTGAAATCCATGGGCTTAACCCGTGAACTGCAGTTGAAACTGTTCTTCTTGAGTGAAGTAGA
KF705042.1.1484	Bacteria	Firmicutes	Tissierellia	Tissierellales	Peptoniphilaceae	Peptoniphilus	stercorisuis	Peptoniphilus stercorisuis strain DSM 27563 16S ribosomal RNA, partial sequence	100	1100	961555161	NR_134130.1	301	0	0	1	301	342	642	1.77e-158	556	CCTACGGGAGGCAGCAGTGGGGAATATTGCACAATGGAGGAAACTCTGATGCAGCGACGCCGCGTGAGCGATGAAGGTTTTCGAATCGTAAAGCTCTGTCCCATGGGAAGATAATGACGGTACCATGGGAGGAAGCCCCGGCTAACTACGTGCCAGCAGCCGCGGTAATACGTAGGGGGCTAGCGTTGTCCGGAATTACTGGGCGTAAAGGGTTCGCAGGCGGAAATACAAGTCAGGTGTAAAAGGCGGAGGCTTAACCTCCGTAAGCATTTGAAACTGTATTTCTTGAGATATGGAGAGG
EU467125.1.1336	Bacteria	Firmicutes	Erysipelotrichia	Erysipelotrichales	Erysipelotrichaceae	Erysipelothrix	larvae	Erysipelothrix larvae strain LV19 16S ribosomal RNA, complete sequence	90.164	1100	1270532648	NR_146813.2	305	25	4	1	300	350	654	5.29e-109	392	CCTACGGGAGGCAGCAGTAGGGAATTTTCGGCAATGGGGGAAACCCTGACCGAGCAACGCCGCGTGAGTGAAGAAGGTCTTCGGATTGTAAAGCTCTGTTGTAAGGGAAGAAATGTACTGTGAGAAACAGTACTTGACGGTACCTTACCAGAAAGCTACGGCTAACTACGTGCCAGCAGCCGCGGTAATACGTAGGTAGCGAGCGTTATCCGGAATTATTGGGCGTAAAGGGTGCGTAGGCGGCCATTTAAGTTCATGGTGAAAGCGTGGGGCTCAACCCCATAAAGCCATGGATACTGGA
BBAI01000074.102.1654	Bacteria	Firmicutes	Bacilli	Lactobacillales	Lactobacillaceae	Lactobacillus	pantheris	Lactobacillus pantheris strain LMG 21017 16S ribosomal RNA, partial sequence	100	1094	219857601	NR_025189.1	301	0	0	1	301	357	657	1.77e-158	556	CCTACGGGAGGCAGCAGTAGGGAATCTTCCACAATGGACGCAAGTCTGATGGAGCAACGCCGCGTGAGTGAAGAAGGCTTTCGGGTCGTAAAACTCTGTTGTTGAAGAAGAACACGTTTGAGAGTAACTGTTCAGACGTTGACGGTATTCAACCAGAAAGCCACGGCTAACTACGTGCCAGCAGCCGCGGTAATACGTAGGTGGCAAGCGTTATCCGGATTTATTGGGCGTAAAGCGAGCGCAGGCGGTTTTTTAAGTCTGATGTGAAAGCCCTCGGCTTAACCGAGGAAGTGCATCGGAA
FJ825533.1.1399	Bacteria	Proteobacteria	Betaproteobacteria	Burkholderiales	Alcaligenaceae	Oligella	ureolytica	Oligella ureolytica strain DSM 18253 16S ribosomal RNA, partial sequence	99.296	1093	343201272	NR_041998.1	284	2	0	1	284	314	597	1.03e-145	514	CCTACGGGAGGCAGCAGTGGGGAATTTTCGACAATGGGGGGAACCCTGATCGAGCCATCCCGCGTGTGGGACGAAGGCCTTCGGGTTGTAAACCACTTTTCTCAACGAAGAAAAGTCTTAGGATAATACCTTAAGACGCTGACGGTAGTTGAGGAATAAGCACCGGCTAACTATGTGCCAGCAGCCGCGGTAATACATAGGGTGCAAGCGTTAATCGGAATTACTGGGCGTAAAGGGTGCGCAGGCGGCTTGGAAAGAACGGTGTGAAATCCCGGGGCTCAACCCCG
LC028650.1.1523	Bacteria	Firmicutes	Clostridia	Clostridiales	Ruminococcaceae	Papillibacter	cinnamivorans	Papillibacter cinnamivorans strain CIN1 16S ribosomal RNA gene, partial sequence	91.525	1092	219857437	NR_025025.1	295	23	2	1	295	332	624	1.46e-114	411	CCTACGGGGGGCAGCAGTGGGGAATATTGGGCAATGGGGGAAACCCTGACCCAGCAACGCCGCGTGAAGGAAGAAGGCCTTCGGGTTGTAAACTTCTTTTACCAGGGACGAAGGACGTGACGGTACCTGGAGAAAAAGCAACGGCTAACTACGTGCCAGCAGCCGCGGTAATACGTAGGTTGCAAGCGTTGTCCGGATTTACTGGGTGTAAAGGGCGTGTAGGCGGAGCTGCAAGTCAGATGTGAAATTCCGGGGCTCAACCCCGGAACTGCATTTGAAACTGTAGCCCTTGAGTATCGGG
EF400025.1.1633	Bacteria	Firmicutes	Negativicutes	Acidaminococcales	Acidaminococcaceae	Phascolarctobacterium	succinatutens	Phascolarctobacterium succinatutens strain YIT 12067 16S ribosomal RNA gene, partial sequence	98.007	1084	631251704	NR_112902.1	301	6	0	1	301	427	727	1.8e-148	523	CCTACGGGAGGCAGCAGTGGGGAATCTTCCGCAATGGGCGAAAGCCTGACGGAGCAATGCCGCGTGAGTGATGAAGGAATTCGTTCCGTAAAGCTCTTTTGTTTATGACGAATGTGCATGTTGTGAATAATGACGTGTAATGACGGTAGTAAACGAATAAGCCACGGCTAACTACGTGCCAGCAGCCGCGGTAATACGTAGGTGGCGAGCGTTGTCCGGAATTATTGGGCGTAAAGAGCATGTAGGCGGTTTTTTAAGTCCGGAGTGAAAATGCGGGGCTCAACCCCGTATGGCTCTGGAT
AB890141.1.1491	Bacteria	Firmicutes	Bacilli	Lactobacillales	Lactobacillaceae	Lactobacillus	alimentarius	Lactobacillus alimentarius strain DSM 20249 16S ribosomal RNA, partial sequence	99.668	1081	545589081	NR_044701.2	301	1	0	1	301	364	664	8.25e-157	551	CCTACGGGAGGCAGCAGTAGGGAATCTTCCACAATGGACGAAAGTCTGATGGAGCAACGCCGCGTGAGTGAAGAAGGTTTTCGGATCGTAAAACTCTGTTGTTGAAGAAGAACATATGTGAGAGTAACTGTTCACGTACTGACGGTATTCAACCAGAAAGCCACGGCTAACTACGTGCCAGCAGCCGCGGTAATACGTAGGTGGCAAGCGTTGTCCGGATTTATTGGGCGTAAAGAGAATGTAGGCGGTTCATTAAGTTTGAAGTGAAAGCCCTCGGCTCAACCGAGGAAGTGCTTCGAAA
BBAC01000054.139.1693	Bacteria	Firmicutes	Bacilli	Lactobacillales	Lactobacillaceae	Lactobacillus	songhuajiangensis	Lactobacillus songhuajiangensis strain 7-19 16S ribosomal RNA gene, partial sequence	98.007	1080	672238973	NR_125562.1	301	6	0	1	301	299	599	1.8e-148	523	CCTACGGGAGGCAGCAGTAGGGAATCTTCCACAATGGACGCAAGTCTGATGGAGCAACGCCGCGTGAGTGAAGAAGGTTTTCGGATCGTAAAACTCTGTTGTTGAAGAAGAACACTAGTGAGAGTAACTGTTCATTAGTTGACGGTATTTAACCAGAAAGCCACGGCTAACTACGTGCCAGCAGCCGCGGTAATACGTAGGTGGCAAGCGTTATCCGGATTTATTGGGCGTAAAGAGAACGTAGGCGGTTTCTTAAGTCTGATGTGAAAGCCCCCGGCTCAACCGGGGAAGTGCATCGGAA
AGES01000002.1517833.1519347	Bacteria	Bacteroidetes	Bacteroidia	Bacteroidales	Tannerellaceae	Parabacteroides	gordonii	Parabacteroides gordonii strain MS-1 16S ribosomal RNA gene, partial sequence	99.668	1079	631251637	NR_112835.1	301	0	1	1	301	336	635	2.97e-156	549	CCTACGGGAGGCAGCAGTGAGGAATATTGGTCAATGGGCGAGAGCCTGAACCAGCCAAGTCGCGTGAAGGATGAAGGATCTATGGTTCGTAAACTTCTTTTATAAGGGAATAAAGTGCGGGACGTGTCCTGTTTTGTATGTACCTTATGAATAAGGATCGGCTAACTCCGTGCCAGCAGCCGCGGTAATACGGAGGATCCGAGCGTTATCCGGATTTATTGGGTTTAAAGGGTGCGTAGGTGGTTTATTAAGTCAGCGGTGAAAGTTTGTGGCTCAACCATAAAATTGCCGTTGAAACTGG
CEAG01045510.187.1726	Bacteria	Firmicutes	Negativicutes	Acidaminococcales	Acidaminococcaceae	Phascolarctobacterium	faecium	Phascolarctobacterium faecium strain ACM 3679 16S ribosomal RNA gene, partial sequence	98.944	1078	219846519	NR_026111.1	284	3	0	1	284	339	622	4.73e-144	508	CCTACGGGAGGCAGCAGTGGGGAATCTTCCGCAATGGACGAAAGTCTGACGGAGCAACGCCGCGTGAGTGATGAAGGATTTCGGTCTGTAAAACTCTGTTGTTTATGACGAACGTGCAGTGTGTGAACAATGCATTGCAATGACGGTAGTAAACGAGGAAGCCACGGCTAACTACGTGCCAGCAGCCGCGGTAATACGTAGGTGGCGAGCGTTGTCCGGAATTATTGGGCGTAAAGAGCATGTAGGCGGCCTATTAAGTCGAGCGTGAAAATGCGGGGCTCAAC
AB506351.1.1505	Bacteria	Firmicutes	Clostridia	Clostridiales	Ruminococcaceae	Ruminiclostridium	thermocellum	Ruminiclostridium thermocellum strain ATCC 27405 16S ribosomal RNA, partial sequence	91.216	1074	444304204	NR_074629.1	296	24	2	1	295	341	635	8.79e-112	401	CCTACGGGGGGCAGCAGTGGGGAATATTGGGCAATGGGGGAAACCCTGACCCAGCAACGCCGCGTGAAGGAAGAAGGCCTTCGGGTTGTAAACTTCTTTTACCAGGGACGAAGGACGTGACGGTACCTGGAGAAAAAGCAACGGCTAACTACGTGCCAGCAGCCGCGGTAATACGTAGGTTGCAAGCGTTGTCCGGATTTACTGGGTGTAAAGGGCGTGTAGGCGGAGGAGCAAGTCAGATGTGAAATCCCGGGGCTTAACCCCGGAACTGCATTTGAAACTGTTCCCCTTGAGTATCGGG
AB506335.1.1525	Bacteria	Firmicutes	Clostridia	Clostridiales	unclassified	Intestinimonas	butyriciproducens	Intestinimonas butyriciproducens strain SRB-521-5-I 16S ribosomal RNA gene, partial sequence	94.595	1073	645321636	NR_118554.1	296	16	0	1	296	329	624	5.14e-129	459	CCTACGGGAGGCAGCAGTGGGGAATATTGGGCAATGGGCGAAAGCCTGACCCAGCAACGCCGCGTGAAGGAAGAAGGTCTTCGGATTGTAAACTTCTTTTATCAGGGACGAAGGAAGTGACGGTACCTGATGAATAAGCCACGGCTAACTACGTGCCAGCAGCCGCGGTAATACGTAGGTGGCAAGCGTTATCCGGATTTACTGGGTGTAAAGGGCGCGTAGGCGGGGATACAAGTCAGATGTGAAATCTATGGGCTTAACCCATAAACTGCATTTGAAACTGTATCTCTTGAGTGTCGGG
AB506393.1.1524	Bacteria	Firmicutes	Clostridia	Clostridiales	unclassified	Flintibacter	butyricus	Flintibacter butyricus strain BLS21 16S ribosomal RNA, partial sequence	92.23	1072	1109168025	NR_144611.1	296	23	0	1	296	282	577	2.43e-117	420	CCTACGGGAGGCAGCAGTGGGGAATATTGGGCAATGGGGGAAACCCTGACCCAGCAACGCCGCGTGAAGGAAGAAGGCTTTCGGGTTGTAAACTTCTTTTACCAGGGACGAAGGACGTGACGGTACCTGGAGAAAAAGCCACGGCTAACTACGTGCCAGCAGCCGCGGTAATACGTAGGTGGCAAGCGTTGTCCGGATTTACTGGGTGTAAAGGGCGTGTAGGCGGAGAAGCAAGTCAGAAGTGAAATCCATGGGCTTAACCCATGAACTGCTTTTGAAACTGTTTCCCTTGAGTATCGGA
KC555198.1.1499	Bacteria	Firmicutes	Clostridia	Clostridiales	unclassified	Pseudoflavonifractor	capillosus	Pseudoflavonifractor capillosus strain ATCC 29799 16S ribosomal RNA gene, partial sequence	87.248	1062	219846080	NR_025670.1	298	31	6	1	293	329	624	3.25e-91	333	CCTACGGGGGGCAGCAGTGGGGAATATTGGGCAATGGGGGCAACCCTGACCCAGCGACGCCGCGTGAAGGACGAAGGCATTCGTGTTGTAAACTTCTTTGGAGAGGGACGAAAATGACGGTACCTCTCGAACAAGCCACGGCTAACTACGTGCCAGCAGCCGCGGTAATACGTAGGTGGCAAGCGTTATCCGGAATTACTGGGTGTAAAGGGCGCGCAGGCGGCCCTGCAAGTCGGATGTGAAAGATCAAGGCTCAACCTTGACAGGCCATTCGAAACTGTGGGGCTTGAGTGTCAGAGGG
AY167944.1.1499	Bacteria	Firmicutes	Clostridia	Clostridiales	Peptostreptococcaceae	Intestinibacter	bartlettii	Intestinibacter bartlettii strain WAL 16138 16S ribosomal RNA gene, partial sequence	99.184	1043	228718376	NR_027573.1	245	2	0	1	245	303	547	4.14e-124	442	CCTACGGGGGGCAGCAGTGGGGAATATTGCACAATGGGCGAAAGCCTGATGCAGCAACGCCGCGTGAGCGATGAAGGCCTTCGGGTCGTAAAGCTCTGTCCTCAAGGAAGATAATGACGGTACTTGAGGAGGAAGCCCCGGCTAACTACGTGCCAGCAGCCGCGGTAATACGTAGGGGGCTAGCGTTATCCGGATTTACTGGGCGTAAAGGGTGCGTAGGCGGTCTTTTAAGTCAGAAGTGAAAG
HQ661297.1.1434	Bacteria	Firmicutes	Clostridia	Clostridiales	Clostridiaceae	Clostridium	saudiense	Clostridium saudiense strain JCC 16S ribosomal RNA, partial sequence	99.668	1042	1116030238	NR_144696.1	301	1	0	1	301	333	633	8.25e-157	551	CCTACGGGAGGCAGCAGTGGGGAATATTGCACAATGGGGGAAACCCTGATGCAGCAACGCCGCGTGAGTGATGACGGCCTTCGGATTGTAAAGCTCTGTCTTCAGGGACGATAATGACGGTACCTGAGGAGGAAGCCACGGCTAACTACGTGCCAGCAGCCGCGGTAATACGTAGGTGGCGAGCGTTGTCCGGATTTACTGGGCGTAAAGGGAGCGTAGGCGGACTTTTAAGTGAGATGTGAAATACCCGGGCTCAACTTGGGTGCTGCATTTCAAACTGGAAGTCTAGAGTGCAGGAGAG
DQ238611.1.1497	Bacteria	Firmicutes	Clostridia	Clostridiales	Clostridiaceae	Clostridium	saudiense	Clostridium saudiense strain JCC 16S ribosomal RNA, partial sequence	98.007	1036	1116030238	NR_144696.1	301	6	0	1	301	333	633	1.8e-148	523	CCTACGGGAGGCAGCAGTGGGGAATATTGCACAATGGGGGAAACCCTGATGCAGCAACGCCGCGTGAGTGATGACGGCCTTCGGGTTGTAAAGCTCTGTCTTCAGGGACGATAATGACGGTACCTGAGGAGGAAGCCACGGCTAACTACGTGCCAGCAGCCGCGGTAATACGTAGGTGGCGAGCGTTGTCCGGATTTACTGGGCGTAAAGGGAGCGTAGGCGGATTTTTAAGTGAGATGTGAAATACTCGGGCTTAACCTGAGTGCTGCATTTCAAACTGGAAGTCTCGAGTGCAGGAGAG
AB118220.1.1502	Bacteria	Proteobacteria	Betaproteobacteria	Burkholderiales	Alcaligenaceae	Alcaligenes	faecalis	Alcaligenes faecalis subsp. parafaecalis strain G 16S ribosomal RNA gene, partial sequence	100	1033	219878218	NR_025357.1	301	0	0	1	301	280	580	1.77e-158	556	CCTACGGGAGGCAGCAGTGGGGAATTTTGGACAATGGGGGAAACCCTGATCCAGCCATCCCGCGTGTATGATGAAGGCCTTCGGGTTGTAAAGTACTTTTGGCAGAGAAGAAAAGGTACCTCCTAATACGAGGTACTGCTGACGGTATCTGCAGAATAAGCACCGGCTAACTACGTGCCAGCAGCCGCGGTAATACGTAGGGTGCAAGCGTTAATCGGAATTACTGGGCGTAAAGCGTGTGTAGGCGGTTCGGAAAGAAAGATGTGAAATCCCAGGGCTCAACCTTGGAACTGCATTTTTA
KM244857.1.1500	Bacteria	Firmicutes	Negativicutes	Selenomonadales	Selenomonadaceae	Schwartzia	succinivorans	Schwartzia succinivorans strain S1-1 16S ribosomal RNA gene, partial sequence	97.01	1031	265679017	NR_029325.1	301	9	0	1	301	327	627	1.81e-143	507	CCTACGGGAGGCAGCAGTGGGGAATCTTCCGCAATGGGCGAAAGCCTGACGGAGCAACGCCGCGTGAGTGAAGAAGGTCTTCGGATCGTAAAGCTCTGTTGTCGGGGACGAAGGGATGCATCAGGAAATGGGTGCATTTAGACGGTACCTGACGAGGAAGCCACGGCTAACTACGTGCCAGCAGCCGCGGTAATACGTAGGCGGCAAGCGTTGTCCGGAATCATTGGGCGTAAAGGGAGCGCAGGTGGGGCGGTAAGTCTTTCTTAAAAGTGCGGGGCTCACCCCCGTGAGGGGAAAGAAA
AVNC01000008.12097.13590	Bacteria	Firmicutes	Clostridia	Clostridiales	Peptostreptococcaceae	Intestinibacter	bartlettii	Intestinibacter bartlettii strain WAL 16138 16S ribosomal RNA gene, partial sequence	98.94	1024	228718376	NR_027573.1	283	3	0	1	283	303	585	1.69e-143	507	CCTACGGGAGGCAGCAGTGGGGAATATTGCACAATGGGCGAAAGCCTGATGCAGCAACGCCGCGTGAGCGATGAAGGCCTTCGGGTCGTAAAGCTCTGTCCTCAAGGAAGATAATGACGGTACTTGAGGAGGAAGCCCCGGCTAACTACGTGCCAGCAGCCGCGGTAATACGTAGGGGGCTAGCGTTATCCGGATTTACTGGGCGTAAAGGGTGCGTAGGCGGTCTTTTAAGTCAGAAGTGAAAGGCTACGGCTTAACCGTAGTAAGCTTTTGAAACTGGAGG
JQ799168.1.1502	Bacteria	Bacteroidetes	Bacteroidia	Bacteroidales	Prevotellaceae	Prevotella	oris	Prevotella oris strain JCM 12252 16S ribosomal RNA gene, partial sequence	94.702	1024	631251920	NR_113118.1	302	14	2	1	301	328	628	8.54e-132	468	CCTACGGGAGGCAGCAGTGAGGAATATTGGTCAATGGACGGGAGTCTGAACCAGCCAAGTAGCGTGCAGGATGACGGCCCTATGGGTTGTAAACTGCTTTTGTGCGGGGATAAAGTGTGGGACGTGTCCCATATTGCAGGTACCGCATGAATAAGGACCGGCTAATTCCGTGCCAGCAGCCGCGGTAATACGGAAGGTCCGGGCGTTATCCGGATTTATTGGGTTTAAAGGGAGCGTAGGCCGGAGATTAAGCGTGTTGTGAAATGCCGCGGCTCAACCGTGGCACTGCAGCGCGAACTGG
GQ358245.1.1407	Bacteria	Bacteroidetes	Bacteroidia	Bacteroidales	Barnesiellaceae	Coprobacter	secundus	Coprobacter secundus strain 177 16S ribosomal RNA, partial sequence	88.929	1018	1146059151	NR_145883.1	280	27	4	1	278	284	561	5.4e-94	342	CCTACGGGAGGCAGCAGTGAGGAATATTGGTCAATGGACGAAAGTCTGAACCAGCCATGCCGCGTGAAGGAATAAGGCCCTATGGGTCGTAAACTTCTTTTGTATGTGAGCAATAAGGTCCACGTGTGGTCCGATGAGAGTAGCATACGAATAAGCATCGGCTAACTCCGTGCCAGCAGCCGCGGTAATACGGAGGATGCAAGCGTTATCCGGATTCATTGGGTTTAAAGGGTGCGTAGGCGGCTTGGTAAGTCAGCGGTGAAATTCCAGTGCTCAACATTGGCCGTGCCGTTGATACTGC
CDYX01006463.17899.19409	Bacteria	Firmicutes	Clostridia	Clostridiales	unclassified	Intestinimonas	butyriciproducens	Intestinimonas butyriciproducens strain SRB-521-5-I 16S ribosomal RNA gene, partial sequence	93.581	1016	645321636	NR_118554.1	296	18	1	1	295	329	624	1.86e-123	440	CCTACGGGAGGCAGCAGTGGGGAATATTGGGCAATGGGCGAAAGCCTGACCCAGCAACGCCGCGTGAAGGAAGAAGGCCTTCGGGTTGTAAACTTCTTTTAAGAGGGACGAAGAAGTGACGGTACCTCTTGAATAAGCCACGGCTAACTACGTGCCAGCAGCCGCGGTAATACGTAGGTGGCGAGCGTTATCCGGATTTACTGGGTGTAAAGGGCGCGTAGGCGGGAATGCAAGTCAGATGTGAAATCCAAGGGCTCAACCCTTGAACTGCATTTGAAACTGTATTTCTTGAGTGTCGGAG
AB506295.1.1512	Bacteria	Firmicutes	Clostridia	Clostridiales	unclassified	Pseudoflavonifractor	phocaeensis	Pseudoflavonifractor phocaeensis strain Marseille-P3064 16S ribosomal RNA, partial sequence	91.353	1012	1193829127	NR_147370.1	266	21	2	1	265	349	613	4.15e-100	363	CCTACGGGGGGCAGCAGTGGGGAATATTGGGCAATGGGGGAAACCCTGACCCAGCAACGCCGCGTGAAGGAAGAAGGCCTTCGGGTTGTAAACTTCTTTTACCAGGGACGAAGGACGTGACGGTACCTGGAGAAAAAGCAACGGCTAACTACGTGCCAGCAGCCGCGGTAATACGTAGGTTGCAAGCGTTGTCCGGATTTACTGGGTGTAAAGGGCGTGTAGGCGGAGATGCAAGTTGGGAGTGAAATCCATGGGCTTAACCCATGAACTGCTCTCAAAACTGTATCCCTTGAGTATCGGA
BCQX01000190.75.1603	Bacteria	Firmicutes	Bacilli	Lactobacillales	Aerococcaceae	Globicatella	sanguinis	Globicatella sanguinis strain 1152-78 16S ribosomal RNA gene, partial sequence	100	1007	559795130	NR_104716.1	301	0	0	1	301	322	622	1.77e-158	556	CCTACGGGAGGCAGCAGTAGGGAATCTTCCGCAATGGACGCAAGTCTGACGGAGCAACGCCGCGTGTGTGAAGAAGGTTTTCGGATCGTAAAGCACTGTTGTTAGAGAAGAACGGCTACTAGAGGAAATGTTAGTAGATTGACGGTATCTAACCAGAAAGCCACGGCTAACTACGTGCCAGCAGCCGCGGTAATACGTAGGTGGCAAGCGTTGTCCGGATTTATTGGGCGTAAAGGGAGCGCAGGTGGTTTCTTAAGTCTGATGTGAAAGCCCACGGCTTAACCGTGGAGGGTCATTGGAA
AM275414.1.1511	Bacteria	Firmicutes	Erysipelotrichia	Erysipelotrichales	Erysipelotrichaceae	Absiella	tortuosum	[Eubacterium] tortuosum strain ATCC 25548 16S ribosomal RNA, partial sequence	86.331	1003	545589049	NR_044648.2	278	27	10	1	273	351	622	5.52e-79	292	CCTACGGGAGGCAGCAGTTAGGAATATTCGTCAATGGGGGAAACCCTGAACGAGCAATGCCGCGTGAGTGATGAAGGTCCTCTGGATTGTAAAACTCTGTTGTATGGAAAAAATGACTATATTAGGAAATGAATATAGAGTGATGGTACCATACGAGAAAGCTCCGGCTAACTACGTGCCAGCAGCCGCGGTAATACGTAGGGAGCGAGCGTTATCCGGATTTATTGGGCGTAAAGCGTGCGTAGGCGGTTTATTAAGTTTAAGATGAAAGGCTGGGGCTCAACTCCAGTTTGTCTTAAAA
CP014634.8202.9706	Bacteria	Actinobacteria	Actinobacteria	Corynebacteriales	Corynebacteriaceae	Corynebacterium	simulans	Corynebacterium simulans strain UCL553 16S ribosomal RNA gene, partial sequence	100	987	219878170	NR_025309.1	301	0	0	1	301	310	610	1.77e-158	556	CCTACGGGAGGCAGCAGTGGGGAATATTGCACAATGGGCGGAAGCCTGATGCAGCGACGCCGCGTGGGGGATGAAGGCCTTCGGGTTGTAAACTCCTTTCGACAGGGACGAAGCTTTTGTGACGGTACCTGTATAAGAAGCACCGGCTAACTACGTGCCAGCAGCCGCGGTAATACGTAGGGTGCGAGCGTTGTCCGGAATTACTGGGCGTAAAGAGCTCGTAGGTGGTTTGTCGCGTCGTCTGTGAAATTCCGGGGCTTAACTCCGGGCGTGCAGGCGATACGGGCTGACTTGAGTGCTG
AB559728.1.1569	Bacteria	Firmicutes	Bacilli	Lactobacillales	Lactobacillaceae	Lactobacillus	johnsonii	Lactobacillus johnsonii strain CIP 103620 16S ribosomal RNA gene, partial sequence	100	986	645320349	NR_117574.1	301	0	0	1	301	349	649	1.77e-158	556	CCTACGGGAGGCAGCAGTAGGGAATCTTCCACAATGGACGAAAGTCTGATGGAGCAACGCCGCGTGAGTGAAGAAGGGTTTCGGCTCGTAAAGCTCTGTTGGTAGTGAAGAAAGATAGAGGTAGTAACTGGCCTTTATTTGACGGTAATTACTTAGAAAGTCACGGCTAACTACGTGCCAGCAGCCGCGGTAATACGTAGGTGGCAAGCGTTGTCCGGATTTATTGGGCGTAAAGCGAGTGCAGGCGGTTCAATAAGTCTGATGTGAAAGCCTTCGGCTCAACCGGAGAATTGCATCAGAA
JX843666.1.1495	Bacteria	Firmicutes	Clostridia	Clostridiales	unclassified	Colidextribacter	massiliensis	Colidextribacter massiliensis strain Marseille-P3083 16S ribosomal RNA, partial sequence	92.691	983	1193829132	NR_147375.1	301	19	2	1	301	347	644	1.12e-120	431	CCTACGGGGGGCAGCAGTGGGGAATATTGGGCAATGGGCGCAAGCCTGACCCAGCAACGCCGCGTGAAGGAAGAAGGCTTTCGGGTTGTAAACTTCTTTTGGCAGGGACGAAGAACGTGACGGTACCTGCAGAATAAGCTCCGGCTAACTACGTGCCAGCAGCCGCGGTAATACGTAGGGAGCGAGCGTTATCCGGATTTACTGGGTGTAAAGGGCGCGTAGGCGGGAATGCAAGTCAGATGTGAAATCTCCGGGCTCAACCCGGAAACTGCATTTGAAACTGTATTTCTTGAGTGATGGA
AAQK01003909.1492.2988	Bacteria	Actinobacteria	Coriobacteriia	Coriobacteriales	Atopobiaceae	Olsenella	profusa	Olsenella profusa strain DSM 13989 16S ribosomal RNA gene, partial sequence	94.755	976	645319531	NR_116938.1	286	15	0	1	286	311	596	3.79e-125	446	CCTACGGGAGGCAGCAGTGGGGAATCTTGCGCAATGGGGGCAACCCTGACGCAGCGACGCCGCGTGCGGGACGAAGGCCTTCGGGTCGTAAACCGCTTTCAGCAGGGACGAGGCCGAAAGGTGACGGTACCTGCAGAAGAAGCCCCGGCTAACTACGTGCCAGCAGCCGCGGTAATACGTAGGGGGCGAGCGTTATCCGGATTCATTGGGCGTAAAGCGCTCGTAGGCTGCCCGCTAGGTCCGGGGTCAAATCCGGGGGCTCAACCCCCGCACGCCCCGGATACCG
DQ882650.1.1483	Bacteria	Firmicutes	Clostridia	Clostridiales	Ruminococcaceae	Ruminococcus	bromii	Ruminococcus bromii strain ATCC 27255 16S ribosomal RNA gene, partial sequence	93.046	972	219846340	NR_025930.1	302	20	1	1	301	296	597	5.18e-124	442	CCTACGGGAGGCAGCAGTGGGGGATATTGCGCAATGGGGGAAACCCTGACGCAGCAATGCCGCGTGAAGGAAGAAGGTTTTCGGATTGTAAACTTCTTTTGTTAAGGACGAAGAATGACGGTACTTAACGAATAAGCTCCGGCTAACTATGTGCCAGCAGCCGCGGTAATACATAGGGAGCAAGCGTTATCCGGATTTACTGGGTGTAAAGGGTGCGTAGGCGGCTAAGCAAGTCAGATGTGAAATACACGGGCTCAACCCGTGAGCTGCATTTGAAACTGTTTAGCTTGAGTGAAGTAGA
AY854297.1.1531	Bacteria	Firmicutes	Clostridia	Clostridiales	unclassified	Intestinimonas	butyriciproducens	Intestinimonas butyriciproducens strain SRB-521-5-I 16S ribosomal RNA gene, partial sequence	94.561	969	645321636	NR_118554.1	239	13	0	1	239	329	567	1.93e-102	370	CCTACGGGGGGCAGCAGTGGGGAATATTGGGCAATGGGCGAAAGCCTGACCCAGCAACGCCGCGTGAAGGAAGAAGGTCTTCGGATTGTAAACTTCTTTTATGAGGGACGAAGGACGTGACGGTACCTCATGAATAAGCCACGGCTAACTACGTGCCAGCAGCCGCGGTAATACGTAGGTGGCAAGCGTTATCCGGATTTACTGGGTGTAAAGGGCGCGTAGGCGGGGATGCAAGTCAG
KX672240.1.1394	Bacteria	Firmicutes	Clostridia	Clostridiales	Clostridiaceae	Caloramator	boliviensis	Caloramator boliviensis strain 45B 16S ribosomal RNA gene, partial sequence	96.748	967	566084912	NR_108460.1	246	8	0	1	246	328	573	1.17e-114	411	CCTACGGGGGGCAGCAGTGGGGAATATTGCACAATGGGGGGAACCCTGATGCAGCAACGCCGCGTGAGCGATGAAGGTCTTCGGATTGTAAAGCTCTGTCTTCGCTGACGATAATGACGGTAAGCGAGGAGGAAGCCACGGCTAACTACGTGCCAGCAGCCGCGGTAATACGTAGGTGGCGAGCGTTGTCCGGAATTACTGGGCGTAAAGGGTGCGTAGGCGGTTTTCTAAGTGGGATGTGAAATC
AB185508.1.1509	Bacteria	Firmicutes	Clostridia	Clostridiales	Ruminococcaceae	Ruminococcus	flavefaciens	Ruminococcus flavefaciens strain C94 16S ribosomal RNA gene, partial sequence	96.346	967	219846341	NR_025931.1	301	11	0	1	301	308	608	3.92e-140	496	CCTACGGGAGGCAGCAGTGGGGAATATTGCACAATGGGGGGAACCCTGATGCAGCGATGCCGCGTGGAGGAAGAAGGTTTTCGGATTGTAAACTCCTGTCTTAAAGGACGATAATGACGGTACTTTAGGAGGAAGCTCCGGCTAACTACGTGCCAGCAGCCGCGGTAATACGTAGGGAGCGAGCGTTGTCCGGAATTACTGGGTGTAAAGGGAGCGTAGGCGGGACTGCAAGTCAGATGTGAAATGCCGGGGCTTAACCCCGGAGCTGCATTTGAAACTGTGGTTCTTGAGTGAAGTAGAG
KM244838.1.1490	Bacteria	Firmicutes	Clostridia	Clostridiales	Ruminococcaceae	Gemmiger	formicilis	Gemmiger formicilis strain X2-56 16S ribosomal RNA gene, partial sequence	95.017	965	559795255	NR_104846.1	301	15	0	1	301	288	588	1.84e-133	473	CCTACGGGGGGCAGCAGTGGGGAATATTGCACAATGGGGGGAACCCTGATGCAGCGACGCCGCGTGGAGGAAGAAGGTCTTCGGATTGTAAACTCCTGTTGTTAGGGACGATAATGACGGTACCTAACAAGGAAGCACCGGCTAACTACGTGCCAGCAGCCGCGGTAAAACGTAGGGTGCAAGCGTTGTCCGGAATTACTGGGTGTAAAGGGAGCGCAGGCGGGCATGCAAGTTGGAAGTGAAAACTATGGGCTCAACCCATAGCCTGCTTTCAAAACTGCGTGTCTTGAGTAGTGCAGAG
KX214608.1.1492	Bacteria	Actinobacteria	Actinobacteria	Corynebacteriales	Corynebacteriaceae	Corynebacterium	glutamicum	Corynebacterium glutamicum strain ATCC 13032 16S ribosomal RNA, partial sequence	99.668	964	444304238	NR_074663.1	301	1	0	1	301	336	636	8.25e-157	551	CCTACGGGAGGCAGCAGTGGGGAATATTGCACAATGGGCGCAAGCCTGATGCAGCGACGCCGCGTGGGGGATGACGGCCTTCGGGTTGTAAACTCCTTTCGCTAGGGACGAAGCCTTATGGTGACGGTACCTGGAGAAGAAGCACCGGCTAACTACGTGCCAGCAGCCGCGGTAATACGTAGGGTGCGAGCGTTGTCCGGAATTACTGGGCGTAAAGAGCTCGTAGGTGGTTTGTCGCGTCGTCTGTGAAATCCCGGGGCTTAACTTCGGGCGTGCAGGCGATACGGGCATAACTTGAGTG
HE573917.1.1560	Bacteria	Firmicutes	Bacilli	Lactobacillales	Lactobacillaceae	Lactobacillus	amylotrophicus	Lactobacillus amylotrophicus strain LMG 11400 16S ribosomal RNA, partial sequence	100	961	343201785	NR_042511.1	301	0	0	1	301	344	644	1.77e-158	556	CCTACGGGAGGCAGCAGTAGGGAATCTTCCACAATGGACGAAAGTCTGATGGAGCAACGCCGCGTGAGTGAAGAAGGGTTTCGGCTCGTAAAACTCTGTTATTGGAGAAGAAGGATGAGGTAAGTAACTGTACTTCATTTGACGGTACCCAACCAGAAAGTCACGGCTAACTACGTGCCAGCAGCCGCGGTAATACGTAGGTGGCGAGCGTTATCCGGAATTATTGGGCGTAAAGCGAGTGCAGGCGGTTGTATAAGTCTGATGTGAAAGCCCTCGGCTCAACCGAGGAATTGCATCAGAA
FJ672658.1.1398	Bacteria	Firmicutes	Clostridia	Clostridiales	Lachnospiraceae	Lachnoclostridium	pacaense	Lachnoclostridium pacaense strain Marseille-P3100 16S ribosomal RNA, partial sequence	95.349	955	1193829153	NR_147396.1	301	14	0	1	301	328	628	3.95e-135	479	CCTACGGGGGGCAGCAGTGGGGAATATTGCACAATGGGCGAAAGCCTGATGCAGCGACGCCGCGTGAGTGAAGAAGTATTTCGGTACGTAAAGCTCTATCAGCAAGGAAGAAAATGACGGTACTTGACTAAGAAGCCCCGGCTAACTACGTGCCAGCAGCCGCGGTAATACGTAGGGGGCAAGCGTTATCCGGATTTACTGGGTGTAAAGGGAGCGTAGACGGTGGTGCAAGTCAGATGTGAAAGCCCGGGGCTCAACCCCGGGACTGCATTTGAAACTGTGCGACTAGAGTGCAGGAGAG
AM982595.1.1492	Bacteria	Bacteroidetes	Bacteroidia	Bacteroidales	Porphyromonadaceae	Fermentimonas	caenicola	Fermentimonas caenicola strain ING2-E5B 16S ribosomal RNA, partial sequence	91.447	953	1230874648	NR_148809.1	304	20	6	1	301	342	642	4.06e-115	412	CCTACGGGAGGCAGCAGTGAGGAATATTGGTCAATGAGCGAAAGCTTGAACCAGCCAAGTCGCGTGAAGGATGAATGTCCTAAGGATTGTAAACTTCTTTTATACAGGAATAATAGTTGCCACGTGTGGCGGCCTGCATGTACTGTATGAATAAGGATCGGCTAACTCCGTGCCAGCAGCCGCGGTAATACGGAGGATCCGAGCGTTATCCGGATTTATTGGGTTTAAAGGGTGCGCAGGCGGGAGATTAAGTCGGCGGTGAAATTTTGCGGCTCAACCGTAAAAGTGCCTTCGAAACTGG
AAQK01009990.3498.5007	Bacteria	Firmicutes	Erysipelotrichia	Erysipelotrichales	Erysipelotrichaceae	Catenibacterium	mitsuokai	Catenibacterium mitsuokai strain DSM 15897 16S ribosomal RNA gene, partial sequence	97.213	949	228715354	NR_027526.1	287	7	1	2	288	329	614	8.09e-137	484	CCTACGGGAGGCAGCAGTAGGGAATTTTCGGCAATGGGGGAAACCCTGACCGAGCAACGCCGCGTGAGCGAAGAAGGCCTTCGGGTCGTAAAGCTCTGTTGTAAAGGAAGAACGTCGCATGCAGGAAATGGTGTGCGAGTGACGGTACTTTACCAGAAAGCCACGGCTAACTACGTGCCAGCAGCCGCGGTAATACGTAGGTGGCGAGCGTTATCCGGAATCATTGGGCGTAAAGAGGGAGCAGGCGGCCGCAAGGGTCTGTGGTGAAAGACCGAAGCTAAACTTCGG
HQ716615.1.1455	Bacteria	Spirochaetes	Spirochaetia	Spirochaetales	Spirochaetaceae	Treponema	brennaborense	Treponema brennaborense strain DD5/3 16S ribosomal RNA, partial sequence	91.722	943	444439427	NR_074742.1	302	22	3	1	301	334	633	3.14e-116	416	CCTACGGGAGGCAGCAGCTAAGAATATTCCGCAATGGACGAAAGTCTGACGGAGCGACGCCGCGTGGATGATGAAGGCCGAAAGGTTGTAAAATCCTTTTGAACTGGAAGAATAAGCAGTGTAGGTAATGACATTGTGGTGACGGTACAGTTTGAATAAGCAACGGCTAATTACGTGCCAGCAGCCGCGGTAACACGTAAGTTGCGAGCGTTGTTCGGAATTATTGGGCGTAAAGGGCATGTAGGCGGTTATCTAAGCTTGGTGTGAAAGGCAGGGGCTCAACTCCTGGACTGCATTGAGA
CDYU01050399.532.2072	Bacteria	Tenericutes	Mollicutes	Entomoplasmatales	Spiroplasmataceae	Spiroplasma	diabroticae	Spiroplasma diabroticae strain DU-1 16S ribosomal RNA gene, partial sequence	85.172	935	559795164	NR_104751.1	290	42	1	1	290	320	608	4.27e-80	296	CCTACGGGAGGCAGCAGTTAGGAATATTCGTCAATGGAGGAAACTCTGAACGAGCAATGCCGCGTGAGTGATGAAGGTCTTATAGATTGTAAAACTCTGTTGTATGGAAAAAACGACTAGGTTAGGAAATGAACTTAGTGTGATGGTACCATACCAGAAAGCCCCGGCTAACTACGTGCCAGCAGCCGCGGTAATACGTAGGGGGCGAGCGTTATCCGGATTTATTGGGCGTAAAGCGTGTGTAGGCGGTTTATTAAGTTTAAGATTAAAGCCCGGGGCTCAACTCCGGTAAGTCTTAAAA
MENM01000217.439.1980	Bacteria	Bacteroidetes	Bacteroidia	Bacteroidales	Dysgonamonadaceae	Proteiniphilum	acetatigenes	Proteiniphilum acetatigenes strain TB107 16S ribosomal RNA, partial sequence	94.719	931	343202727	NR_043154.1	303	12	4	1	301	339	639	8.54e-132	468	CCTACGGGGGGCTGCAGTGAGGAATATTGGTCAATGGGCGCAAGCCTGAACCAGCCACGTCGCGTGAAGGAAGACGGCCCTACGGGTTGTAAACTTCTTTTGTAAGGGAATAAAGTGTAGTACGTGTACTATTTTGCATGTACCTTACGAATAAGGATCGGCTAACTCCGTGCCAGCAGCCGCGGTAATACGGAGGATCCGAGCGTTATCCGGATTTATTGGGTTTAAAGGGTGCGCAGGCGGGAGATTAAGTCGGCGGTGAAATTTTGCAGCTTAACTGTAAAAGTGCCTTCGAAACTGG
EU980605.1.1540	Bacteria	Proteobacteria	Deltaproteobacteria	Desulfovibrionales	Desulfovibrionaceae	Desulfovibrio	desulfuricans	Desulfovibrio desulfuricans subsp. desulfuricans strain Essex 6 16S ribosomal RNA, partial sequence	99.336	926	559795397	NR_104990.1	301	2	0	1	301	340	640	3.84e-155	545	CCTACGGGAGGCAGCAGTGGGGAATATTGCGCAATGGGCGAAAGCCTGACGCAGCGACGCCGCGTGAGGGATGAAGGTTTTCGGATCGTAAACCTCTGTCAGAAGGGAAGAAACTACATTGTGCTAATCAGCAGTGTACTGACGGTACCTTCAAAGGAAGCACCGGCTAACTCCGTGCCAGCAGCCGCGGTAATACGGAGGGTGCAAGCGTTAATCGGAATTACTGGGCGTAAAGCGCACGTAGGCTGTAGTGTAAGTCAGGGGTGAAATCCCACGGCTCAACCGTGGAACTGCCTTTGAT
AF371751.1.1444	Bacteria	Firmicutes	Clostridia	Clostridiales	Ruminococcaceae	Ruminiclostridium	[Clostridium] methylpentosum	[Clostridium] methylpentosum strain R2 16S ribosomal RNA gene, partial sequence	92.359	926	265679047	NR_029355.1	301	23	0	1	301	332	632	4.03e-120	429	CCTACGGGAGGCAGCAGTGGGGAATATTGCGCAATGGAGGAAACTCTGACGCAGCGATGCCGCGTGAGTGAAGAAGGTCTTCGGATTGTAAAACTCTGTCTTCAGGGACGATAATGACGGTACCTGAGGAGGAAGCTCCGGCTAACTACGTGCCAGCAGCCGCGGTAATACGTAGGGAGCGAGCGTTGTCCGGAATTACTGGGTGTAAAGGGAGCGTAGGCGGGATGGTAAGTTAGGTGTGAAACCTATGGGCTCAACCCATAGACTGCACTTAAAACTGCTGTTCTTGAGTGAAGTAGAG
KX672181.1.1394	Bacteria	Firmicutes	Tissierellia	Tissierellales	unclassified	Sporanaerobacter	acetigenes	Sporanaerobacter acetigenes strain DSM 13106 16S ribosomal RNA gene, partial sequence	96.013	925	645320092	NR_117381.1	301	12	0	1	301	347	647	1.82e-138	490	CCTACGGGAGGCAGCAGTGGGGAATATTGCACAATGGGGGAAACCCTGATGCAGCGACGCCGCGTGAGCGATGAAGGTCTTCGGATCGTAAAGCTCTGTCCTAAGGGACGATAATGACGGTACCTTAGGAGGAAGCCCCGGCTAACTACGTGCCAGCAGCCGCGGTAATACGTAGGGGGCTAGCGTTGTCCGGATTTACTGGGCGTAAAGGGTGCGTAGGCGGTCTTGTAAGTCAGATGTGAAATTCCACGGCTTAACTGTGGTAAGCATTTGAAACTGCAAGGCTTGAGTACAGGAGAGG
KC835965.1.1486	Bacteria	Bacteroidetes	Bacteroidia	Bacteroidales	Bacteroidaceae	Anaerorhabdus	furcosa	Anaerorhabdus furcosa 16S ribosomal RNA gene, partial sequence	92.424	922	645320615	NR_117779.1	264	18	2	1	263	333	595	4.6e-104	375	CCTACGGGAGGCAGCAGTAGGGAATTTTCGGCAATGGGGGAAACCCTGACCGAGCAACGCCGCGTGAGTGATGAAAGTCTTCGGATTGTAAAGCTCTGTTATAAGGGAAGAACGACCTGGATAGAATCCAGGAGTGACGGTACCTTATCAGAAAGCTACGGCTAACTACGTGCCAGCAGCCGCGGTAATACGTAGGTAGCGAGCGTTATCCGGAATTATTGGGCGTAAAGGGTGCGTAGGCGGCTTGTTAAGTTTAAGGTGAA
JN173087.1.1500	Bacteria	Firmicutes	Erysipelotrichia	Erysipelotrichales	Erysipelotrichaceae	Solobacterium	moorei	Solobacterium moorei strain JCM 10645 16S ribosomal RNA gene, partial sequence	89.655	919	631251841	NR_113039.1	290	30	0	1	290	335	624	2.48e-102	370	CCTACGGGGGGCAGCAGTAGGGAATTTTCGGCAATGGGGGAAACCCTGACCGAGCAACGCCGCGTGAGTGAAGAAGGTCTTCGGATTGTAAAGCTCTGTTGTAAGGGAAGAAATGTACTTTGAGAAAAAGTACTTGACGGTACCTTACCAGAAAGCTACGGCTAACTACGTGCCAGCAGCCGCGGTAATACGTAGGTAGCGAGCGTTATCCGGAATTATTGGGCGTAAAGGGTGCGTAGGCGGCCATTTAAGTTCATGGTGAAAGCGTGGGGCTCAACCCCATAAAGCCATGGATACTGGA
AB506368.1.1519	Bacteria	Planctomycetes	Planctomycetia	Planctomycetales	Planctomycetaceae	Rhodopirellula	lusitana	Rhodopirellula lusitana strain UC17 16S ribosomal RNA gene, partial sequence	83.056	919	699005330	NR_126199.1	301	49	2	1	300	322	621	7.19e-73	272	CCTACGGGTGGCTGCAGTCGAGAATCTTCGGCAATGGACGAAAGTCTGACCGAGCGACGCCGCGTGTATGATGAAGGCCTTCGGGTTGTAAAGTACTGTCGATTGGGCGGAAGTTAGAGGGGGTTCTCCCTTTCTTTTGACCTATCATTTGAGGAAGGACGGGCTAAGTTCGTGCCAGCAGCCGCGGTAAGACGAACTGTTCGAACGTTATTCGGAATCACTGGGCTTAAAGGGCATGTAGGTTGTATACTAAGCGGGGTCTGAAATCCCACGGCTCAACCGTGGAACTGGGCTTCGAACT
AB627470.1.1514	Bacteria	Firmicutes	Clostridia	Clostridiales	Ruminococcaceae	Anaerobacterium	chartisolvens	Anaerobacterium chartisolvens strain T-1-35 16S ribosomal RNA gene, partial sequence	85.479	905	672238876	NR_125464.1	303	39	5	1	300	325	625	1.52e-84	311	CCTACGGGGGGCAGCAGTCGGGAATATTGCGCAATGGAGGAAACTCTGACGCAGTGACGCCGCGTGCAGGAAGAAGGTTTTCGGATTGTAAACTGCTTTAGACAGGGAAGAAACAAGACAGTACCTGTAGAATAAGCTCCGGCTAACTACGTGCCAGCAGCCGCGGTAATACGTAGGGAGCGAGCGTTATCCGGATTTATTGGGTGTAAAGGGTGCGTAGACGGGAAGTCAAGTTAGTTGTGAAAGCCCTCGGCTTAACTGAGGAACTGCAACTAAAACTGATTTTCTTGAGTACTGGAGG
DQ394637.1.1515	Bacteria	Firmicutes	Clostridia	Clostridiales	Ruminococcaceae	Ruminiclostridium	[Clostridium] papyrosolvens	[Clostridium] papyrosolvens strain DSM 2782 16S ribosomal RNA gene, partial sequence	85.479	904	219846510	NR_026102.1	303	42	1	1	301	313	615	1.18e-85	315	CCTACGGGGGGCAGCAGTCGGGAATATTGCGCAATGGAGGAAACTCTGACGCAGTGACGCCGCGTATAGGAAGAAGGTTTTCGGATTGTAAACTATTTTAGACAGGGAAGAAAATGACAGTACCTGTAGAATAAGCTCCGGCTAACTACGTGCCAGCAGCCGCGGTAATACGTAGGGAGCAAGCGTTATCCGGATTTATTGGGTGTAAAGGGTGCGTAGACGGGAAAGCAAGTTAGTTGTGAAAGCCCTCGGCTTAACTGAGGAACTGCAACTAAAACTATTTTTCTTGAGTGCAGGAGAG
BD144111.1.1512	Bacteria	Bacteroidetes	Bacteroidia	Bacteroidales	Prevotellaceae	Prevotella	copri	Prevotella copri strain JCM 13464 16S ribosomal RNA gene, partial sequence	98.77	896	631252213	NR_113411.1	244	3	0	1	244	341	584	6.89e-122	435	CCTACGGGAGGCAGCAGTGAGGAATATTGGTCAATGGGCGAGAGCCTGAACCAGCCAAGTAGCGTGCAGGACGACGGCCCTATGGGTTGTAAACTGCTTTTATAAGGGAATAAAGTGAGTCTCGTGAGACTTTTTGCATGTACCTTATGAATAAGGACCGGCTAATTCCGTGCCAGCAGCCGCGGTAATACGGAAGGTCCGGGCGTTATCCGGATTTATTGGGTTTAAAGGGAGCGTAGGCCGG
CP000767.1347144.1348801	Bacteria	Proteobacteria	Epsilonproteobacteria	Campylobacterales	Campylobacteraceae	Campylobacter	lanienae	Campylobacter lanienae strain CCUG 44467 16S ribosomal RNA gene, partial sequence	97.674	890	645321592	NR_118521.1	301	7	0	1	301	311	611	8.36e-147	518	CCTACGGGAGGCAGCAGTAGGGAATATTGCTCAATGGGCGAAAGCCTGAAGCAGCAACGCCGCGTGGAGGATGACACTTTTCGGAGCGTAAACTCCTTTTGTTGGGGAAGAAATTTGACGGTACCCAACGAATAAGCACCGGCTAACTCCGTGCCAGCAGCCGCGGTAATACGGAGGGTGCAAGCGTTACTCGGAATCACTGGGCGTAAAGGACGCGTAGGCGGATTATCAAGTCTTTTGTGAAATCTAATGGCTTAACCATTAAACTGCTTGAGAAACTGATAATCTAGAGTGAGGGAGA
APJA01000005.1506.3036	Bacteria	Firmicutes	Clostridia	Clostridiales	Clostridiaceae	Clostridium	saccharoperbutylacetonicum	Clostridium saccharoperbutylacetonicum strain N1-4(HMT) 16S ribosomal RNA, partial sequence	98.932	884	485099121	NR_102516.1	281	3	0	1	281	331	611	2.17e-142	503	CCTACGGGAGGCAGCAGTGGGGAATATTGCACAATGGGGGAAACCCTGATGCAGCAACGCCGCGTGAGTGATGACGGCCTTCGGGTTGTAAAGCTCTGTCTTCAGGGACGATAATGACGGTACCTGAGGAGGAAGCCACGGCTAACTACGTGCCAGCAGCCGCGGTAATACGTAGGTGGCAAGCGTTGTCCGGATTTACTGGGCGTAAAGGGAGCGTAGGTGGATATTTAAGTGGGATGTGAAATACCCGGGCTTAACCTGGGTGCTGCATTCCAAACTGG
AB211025.1.1507	Bacteria	Actinobacteria	Actinobacteria	Corynebacteriales	Dietziaceae	Dietzia	aerolata	Dietzia aerolata strain Sj14a 16S ribosomal RNA gene, partial sequence	100	875	636560872	NR_116932.1	301	0	0	1	301	278	578	1.77e-158	556	CCTACGGGAGGCAGCAGTGGGGAATATTGCACAATGGGCGGAAGCCTGATGCAGCGACGCCGCGTGGGGGATGACGGTCTTCGGATTGTAAACCCCTTTCAGTAGGGACGAAGCGCAAGTGACGGTACCTGCAGAAGAAGCACCGGCCAACTACGTGCCAGCAGCCGCGGTAATACGTAGGGTGCGAGCGTTGTCCGGAATTACTGGGCGTAAAGAGCTCGTAGGCGGTTTGTCGCGTCGTCTGTGAAATCCTCCAGCTTAACTGGGGGCGTGCAGGCGATACGGGCAGACTTGAGTACTA
FJ881192.1.1499	Bacteria	Bacteroidetes	Bacteroidia	Bacteroidales	Porphyromonadaceae	Porphyromonas	catoniae	Porphyromonas catoniae strain JCM 13863 16S ribosomal RNA gene, partial sequence	89.209	870	631251884	NR_113082.1	278	29	1	1	277	339	616	4.18e-95	346	CCTACGGGAGGCAGCAGTGAGGAATATTGGTCAATGGGCGGAAGCCTGAACCAGCCAAGTCGCGTGAGGGAAGACGGTCCTATGGATTGTAAACCTCTTTTGTCAGGGAGCAAGAAGGGAACGCGTTCCCTCGTGAGAGTACCTGAAGAAAAAGCATCGGCTAACTCCGTGCCAGCAGCCGCGGTAATACGGAGGATGCGAGCGTTATCCGGATTTATTGGGTTTAAAGGGTGCGTAGGCGGACGGTTAAGTCAGCGGTAAAATCGAGAGGCTCAACCTCTTCCGGCCGTTGAAACTGGCC
KM244890.1.1489	Bacteria	Bacteroidetes	Flavobacteriia	Flavobacteriales	Flavobacteriaceae	Flavimarina	flava	Flavimarina flava strain MBLN091 16S ribosomal RNA, partial sequence	86.319	868	1445136065	NR_158105.1	307	30	12	1	301	313	613	1.96e-88	324	CCTACGGGGGGCAGCAGTGAGGAATATTGGACAATGGATGGAAATCTGATCCAGCCATGCCGCGTGCAGGAAGACGGTCCTATGGATTGTAAACTGCTTTAGCATGGGAGCAATAAGGTGTACGCGTACACCGATGAGAGTACCATGAGAATAAGCACCGGCTAACTCCGTGCCAGCAGCCGCGGTAATACGGAGGGTGCAAGCGTTATCCGGATTTATTGGGTTTAAAGGGTGCGTAGGCTGTAAGTCAAGTCAGCGGTGAAAAGTCGGGGCTAAACCTTGAGGGTGCCGTTGAAACTGA
AB559621.1.1499	Bacteria	Actinobacteria	Coriobacteriia	Coriobacteriales	Coriobacteriaceae	Collinsella	aerofaciens	Collinsella aerofaciens strain JCM 10188 16S ribosomal RNA gene, partial sequence	98.671	866	631252118	NR_113316.1	301	4	0	1	301	327	627	8.31e-152	534	CCTACGGGGGGCAGCAGTGGGGAATCTTGCGCAATGGGGGCAACCCTGACGCAGCGACGCCGCGTGCGGGACGGAGGCCTTCGGGTCGTAAACCGCTTTCAGCAGGGAAGAGACGAGACTGTACCTGCAGAAGAAGCCCCGGCTAACTACGTGCCAGCAGCCGCGGTAATACGTAGGGGGCGAGCGTTATCCGGATTCATTGGGCGTAAAGCGCGCGTAGGCGGCCCGGCAGGCCGGGGGTCGAAGCGGGGGGCTCAACCCCCCGAAGCCCCCGGAACCTCCGCGGCTTGGGTCCGGTAGG
HQ716108.1.1450	Bacteria	Firmicutes	Clostridia	Clostridiales	Oscillospiraceae	Oscillibacter	ruminantium	Oscillibacter ruminantium strain GH1 16S ribosomal RNA gene, partial sequence	92.715	862	645321110	NR_118156.1	302	20	2	1	301	304	604	8.67e-122	435	CCTACGGGAGGCAGCAGTGGGGAATATTGGGCAATGGGCGCAAGCCTGACCCAGCAACGCCGCGTGAAGGAAGAAGGCTTTCGGGTTGTAAACTTCTTTTGTCAGGGACGAGGAGAAGACGGTACCTGACGAATAAGCCACGGCTAACTACGTGCCAGCAGCCGCGGTAATACGTAGGTGGCAAGCGTTGTCCGGATTTACTGGGTGTAAAGGGCGTGTAGCCGGGTCGGCAAGTCAGATGTGAAATCCACGGGCTTAACTCGTGAACTGCATTTGAAACTGTTGATCTTGAGTATCGGAG
FJ671871.1.1396	Bacteria	Bacteroidetes	Bacteroidia	Bacteroidales	Bacteroidaceae	Bacteroides	coprosuis	Bacteroides coprosuis strain PC139 16S ribosomal RNA gene, partial sequence	92.776	854	669189185	NR_114887.2	263	19	0	1	263	327	589	9.89e-106	381	CCTACGGGAGGCAGCAGTGAGGAATATTGGTCAATGGACGCAAGTCTGAACCAGCCACTTAGCGTGAAGGAAGACTGCCCTATGGGTTGTAAACTTCTTTTATAAGAGAATAAAGTGCGTTACGTGTAACGCATTGCATGTATCTTATGAATAAGGATCGGCTAACTCCGTGCCAGCAGCCGCGGTAATACGGAGGATCCAAGCGTTATCCGGATTTATTGGGTTTAAAGGGTGCGTAGGCGGACTGGTAAGTCAGCTGTGAA
AZDQ01000025.78.1624	Bacteria	Firmicutes	Bacilli	Lactobacillales	Lactobacillaceae	Lactobacillus	paralimentarius	Lactobacillus kimchii strain MT-1077 16S ribosomal RNA gene, partial sequence	99.668	853	219857457	NR_025045.1	301	1	0	1	301	337	637	8.25e-157	551	CCTACGGGGGGCAGCAGTAGGGAATCTTCCACAATGGACGAAAGTCTGATGGAGCAATGCCGCGTGAGTGAAGAAGGTTTTCGGATCGTAAAACTCTGTTGTTGAAGAAGAACATATGTGAGAGTAACTGTTCACGTACTGACGGTATTCAACCAGAAAGCCACGGCTAACTACGTGCCAGCAGCCGCGGTAATACGTAGGTGGCAAGCGTTGTCCGGATTTATTGGGCGTAAAGAGAATGTAGGCGGTTTATTAAGTTTGAAGTGAAAGCCCTCGGCTCAACCGAGGAAGTGCTTCGAAA
AB185778.1.1526	Bacteria	Firmicutes	Clostridia	Clostridiales	Ruminococcaceae	Ruminiclostridium	[Clostridium] papyrosolvens	[Clostridium] papyrosolvens strain DSM 2782 16S ribosomal RNA gene, partial sequence	85.816	850	219846510	NR_026102.1	282	39	1	1	281	313	594	1.11e-80	298	CCTACGGGGGGCAGCAGTCGGGAATATTGCGCAATGGAGGAAACTCTGACGCAGTGACGCCGCGTGCAGGAAGAAGGTTTTCGGATTGTAAACTGCTTTAGACAGGGAAGATAAAAGACAGTACCTGTAAAATAAGCTCCGGCTAACTACGTGCCAGCAGCCGCGGTAATACGTAGGGAGCAAGCGTTATCCGGATTTATTGGGTGTAAAGGGTGCGTAGACGGTAATGCAAGTTAGTTGTGAAATCCCTCGGCTTAACTGAGGAACTGCAACTAAAACTACAT
APMI01000363.28929.30436	Bacteria	Chloroflexi	Dehalococcoidia	unclassified	unclassified	Dehalogenimonas	formicexedens	Dehalogenimonas formicexedens strain NSZ-14 16S ribosomal RNA, partial sequence	83.908	848	1397641808	NR_156917.1	261	38	4	1	259	299	557	4.36e-65	246	CCTACGGGAGGCAGCAGTGAGGAATCTTCCACAATGGGCGAAAGCCTGATGGAGCAACGCCGCGTGCAGGATGAAGGCCTTCGGGTTGTAAACTGCTTTTATTAGTGAAGAATATGACGGTAACTAATGAATAAGGATCGGCTAACTACGTGCCAGCAGCCGCGGTCATACGTAGGATCCGAGCGTTATCCGGAGTGACTGGGCGTAAAGAGTTGCGTAGGCGGTTAGTAAAGCGAATAGTGAAATCTGGTGGCTCAACCATTCAGGCTATTATTCGAACTCACTAACTCGAGAGTGGTAG
CP010451.3025074.3026611	Bacteria	Actinobacteria	Actinobacteria	Corynebacteriales	Corynebacteriaceae	Corynebacterium	callunae	Corynebacterium callunae strain CCUG 28793 16S ribosomal RNA, partial sequence	99.668	842	645322365	NR_119132.1	301	1	0	1	301	310	610	8.25e-157	551	CCTACGGGAGGCAGCAGTGGGGAATATTGCACAATGGGCGAAAGCCTGATGCAGCGACGCCGCGTGGGGGATGAAGGCCTTCGGGTTGTAAACTCCTTTCGCTAGGGACGAAGAGTTATATTGACGGTACCTGGAGAAGAAGCACCGGCTAACTACGTGCCAGCAGCCGCGGTAATACGTAGGGTGCGAGCGTTGTCCGGAATTACTGGGCGTAAAGAGCTCGTAGGTGGTTTGTCGCGTCGTCTGTGAAATCCCGGGGCTTAACTCCGGGCGTGCAGGCGATACGGGCATAACTTGAGTG
DQ234095.1.1540	Bacteria	Proteobacteria	Betaproteobacteria	Burkholderiales	Comamonadaceae	Comamonas	testosteroni	Comamonas testosteroni strain KS 0043 16S ribosomal RNA, complete sequence	98.007	840	1269860153	NR_029161.2	301	6	0	1	301	333	633	1.8e-148	523	CCTACGGGAGGCAGCAGTGGGGAATTTTGGACAATGGGCGCAAGCCTGATCCAGCAATGCCGCGTGCAGGATGAAGGCCTTCGGGTTGTAAACTGCTTTTGTACGGAACGAAAAGCCTGGGGCTAATATCCCTGGGTCATGACGGTACCGTAAGAATAAGCACCGGCTAACTACGTGCCAGCAGCCGCGGTAATACGTAGGGTGCAAGCGTTAATCGGAATTACTGGGCGTAAAGCGTGCGCAGGCGGTTATGTAAGACAGAGGTGAAATCCCCGGGCTCAACCTGGGAACTGCCTTTGTG
FJ675464.1.1453	Bacteria	Actinobacteria	Actinobacteria	Corynebacteriales	Corynebacteriaceae	Corynebacterium	casei	Corynebacterium casei strain LMG S-19264 16S ribosomal RNA, complete sequence	99.667	835	1269785362	NR_121719.2	300	0	1	1	300	337	635	1.07e-155	547	CCTACGGGAGGCAGCAGTGGGGAATATTGCACAATGGGCGCAAGCCTGATGCAGCGACGCCGCGTGGGGGATGAAGGCCTTCGGGTTGTAAACTCCTTTCGCTATCGACGAAGCCACTTTGTGGTGACGGTAGGTAGATAAGAAGCACCGGCTAACTACGTGCCAGCAGCCGCGGTAATACGTAGGGTGCAAGCGTTGTCCGGAATTACTGGGCGTAAAGAGCTCGTAGGTGGTTTGTCGCGTCGTCTGTGAAATCCCGGGGCTTAACTTCGGGCGTGCAGGCGATACGGGCATAACTTGG
FMEB01000008.156586.158100	Bacteria	Firmicutes	Clostridia	Clostridiales	Lachnospiraceae	unclassified	[Eubacterium] rectale	[Eubacterium] rectale strain ATCC 33656 16S ribosomal RNA, partial sequence	96.333	835	444304209	NR_074634.1	300	8	1	1	300	350	646	1.82e-138	490	CCTACGGGAGGCAGCAGTGGGGAATATTGCACAATGGGCGAAAGCCTGATGCAGCGACGCCGCGTGAGCGAAGAAGTATTTCGGTATGTAAAGCTCTATCAGCAGGGAAGAAAAAAATGACGGTACCTGACTAAGAAGCCCCGGCTAACTACGTGCCAGCAGCCGCGGTAATACGTAGGGGGCAAGCGTTATCCGGATTTACTGGGTGTAAAGGGAGCGCAGGCGGTGCGGCAAGTCTGATGTGAAAGCCCGGGGCTCAACCCCGGGACTGCATTGGAAACTGTCGTACTTGAGTATCGGG
AGTN01068924.4429.5940	Bacteria	Bacteroidetes	Bacteroidia	Bacteroidales	Dysgonamonadaceae	Proteiniphilum	acetatigenes	Proteiniphilum acetatigenes strain TB107 16S ribosomal RNA, partial sequence	95.38	834	343202727	NR_043154.1	303	10	4	1	301	339	639	3.95e-135	479	CCTACGGGAGGCAGCAGTGAGGAATATTGGTCAATGGGCGCAAGCCTGAACCAGCCACGTCGCGTGAAGGAAGACGGCCCTACGGGTTGTAAACTTCTTTTGTAAGGGAATAAAGTGTAGTACGTGTACTATTTTGCATGTACCTTACGAATAAGGATCGGCTAACTCCGTGCCAGCAGCCGCGGTAATACGGAGGATCCGAGCGTTATCCGGATTTATTGGGTTTAAAGGGTGCGCAGGCGGGAGATTAAGTCGGCGGTGAAATTTTGCAGCTTAACTGTAAAAGTGCCTTCGAAACTGG
HK556098.1.1504	Bacteria	Firmicutes	Erysipelotrichia	Erysipelotrichales	Erysipelotrichaceae	Erysipelothrix	inopinata	Erysipelothrix inopinata strain 143-02 16S ribosomal RNA gene, partial sequence	99.668	829	219878455	NR_025594.1	301	1	0	1	301	329	629	8.25e-157	551	CCTACGGGGGGCAGCAGTAGGGAATTTTCGGCAATGGGGGAAACCCTGACCGAGCAACGCCGCGTGAGTGAAGAAGGCCTTCGGGTTGTAAAGCTCTGTTGTAAGGGAAGAACAAGTATGAGAGGGAATGCTCGTACTATGACGGTACCTTACCAGAAAGCCACGGCTAACTACGTGCCAGCAGCCGCGGTAATACGTAGGTGGCGAGCGTTATCCGGAATTATTGGGCGTAAAGGGAGCGCAGGCGGTTTATTAAGTTTATGGTGAAAGTTCGGGGCTTAACCCCGTGATGCCATAGAAA
HQ716429.1.1450	Bacteria	Bacteroidetes	Bacteroidia	Bacteroidales	Prevotellaceae	Prevotella	dentalis	Prevotella dentalis strain DSM 3688 16S ribosomal RNA, partial sequence	93.355	829	485099085	NR_102481.1	301	18	2	1	300	337	636	1.44e-124	444	CCTACGGGGGGCAGCAGTGAGGAATATTGGTCAATGGGCGAGAGCCTGAACCAGCCAAGTAGCGTGCAGGATGACGGCCCTATGGGTTGTAAACTGCTTTTATGCGGGGATAAAGTGTACCATGTATGGTGTTTTGCAGGTACCGCATGAATAAGGACCGGCTAATTCCGTGCCAGCAGCCGCGGTAATACGGAAGGTCCGGGCGTTATCCGGATTTATTGGGTTTAAAGGGAGCGTAGGCCGTTTTTTAAGCGTGTTGTGAAATGCCGCGGCTCAACCGTGGCACTGCAGCGCGAACTGG
FPLO01008166.89.1602	Bacteria	Firmicutes	Clostridia	Clostridiales	Lachnospiraceae	unclassified	[Eubacterium] rectale	[Eubacterium] rectale strain ATCC 33656 16S ribosomal RNA, partial sequence	100	826	444304209	NR_074634.1	301	0	0	1	301	350	650	1.77e-158	556	CCTACGGGAGGCAGCAGTGGGGAATATTGCACAATGGGCGAAAGCCTGATGCAGCGACGCCGCGTGAGCGAAGAAGTATTTCGGTATGTAAAGCTCTATCAGCAGGGAAGATAATGACGGTACCTGACTAAGAAGCACCGGCTAAATACGTGCCAGCAGCCGCGGTAATACGTATGGTGCAAGCGTTATCCGGATTTACTGGGTGTAAAGGGAGCGCAGGCGGTGCGGCAAGTCTGATGTGAAAGCCCGGGGCTCAACCCCGGTACTGCATTGGAAACTGTCGTACTAGAGTGTCGGAGGG
DQ294961.4.1561	Bacteria	Firmicutes	Bacilli	Lactobacillales	Leuconostocaceae	Weissella	confusa	Weissella confusa strain JCM 1093 16S ribosomal RNA gene, partial sequence	99.668	824	631252060	NR_113258.1	301	1	0	1	301	349	649	8.25e-157	551	CCTACGGGGGGCAGCAGTAGGGAATCTTCCACAATGGGCGAAAGCCTGATGGAGCAACGCCGCGTGTGTGATGAAGGGTTTCGGCTCGTAAAACACTGTTGTAAGAGAAGAATGACATTGAGAGTAACTGTTCAATGTGTGACGGTATCTTACCAGAAAGGAACGGCTAAATACGTGCCAGCAGCCGCGGTAATACGTATGTTCCAAGCGTTATCCGGATTTATTGGGCGTAAAGCGAGCGCAGACGGTTATTTAAGTCTGAAGTGAAAGCCCTCAGCTCAACTGAGGAATTGCTTTGGAA
AB559618.1.1515	Bacteria	Firmicutes	Clostridia	Clostridiales	Ruminococcaceae	Ruminiclostridium	[Clostridium] cellulolyticum	[Clostridium] cellulolyticum strain H10 16S ribosomal RNA gene, complete sequence	85.762	817	785794309	NG_041947.1	302	41	2	1	300	469	770	9.11e-87	318	CCTACGGGTGGCAGCAGTCGGGAATATTGCGCAATGGAGGAAACTCTGACGCAGTGACGCCGCGTGCAGGAAGAAGGTTTTCGGATTGTAAACTGCTTTAGACAGGGAAGAAACAAGACAGTACCTGTAGAATAAGCTCCGGCTAACTACGTGCCAGCAGCCGCGGTAATACGTAGGGAGCAAGCGTTATCCGGATTTATTGGGTGTAAAGGGTGCGTAGACGGGAAAATAAGTTAGTTGTGAAATCCCTCGGCTTAACTGAGGAACTGCAACTAAAACTGTTTTTCTTGAGTGCTGGAGG
CXYU01000013.248486.249994	Bacteria	Firmicutes	Tissierellia	Tissierellales	Tissierellaceae	Tissierella	praeacuta	Tissierella praeacuta strain NCTC 11158 16S ribosomal RNA gene, partial sequence	95.307	816	343206268	NR_044860.1	277	13	0	1	277	333	609	1.7e-123	440	CCTACGGGGGGCAGCAGTGGGGAATATTGCACAATGGAGGAAACTCTGATGCAGCGACGCCGCGTGAGCGATGAAGGCCTTCGGGTCGTAAAGCTCTGTCCTATGGGACGATAATGACGGTACCATAGGAGGAAGCCCCGGCTAACTACGTGCCAGCAGCCGCGGTAATACGTAGGGGGCGAGCGTTGTCCGGATTTATTGGGCGTAAAGGGTACGTAGGCGGCTATGCAAGTCAGATGTGAAAGATCACGGCTTAACCGTGGTAAGCATTTGAAAC
AB818598.1.1408	Bacteria	Firmicutes	Tissierellia	Tissierellales	Tissierellaceae	Tissierella	praeacuta	Tissierella praeacuta strain NCTC 11158 16S ribosomal RNA gene, partial sequence	95.341	815	343206268	NR_044860.1	279	13	0	1	279	333	611	1.35e-124	444	CCTACGGGGGGCAGCAGTGGGGAATATTGCACAATGGAGGAAACTCTGATGCAGCGACGCCGCGTGAGCGATGAAGGCCTTCGGGTCGTAAAGCTCTGTCCTATGGGACGATAATGACGGTACCATAGGAGGAAGCCCCGGCTAACTACGTGCCAGCAGCCGCGGTAATACGTAGGGGGCGAGCGTTGTCCGGATTTATTGGGCGTAAAGGGTACGTAGGCGGCTATGCAAGTCAGATGTGAAAGATCACGGCTTAACCGTGGTAAGCATTTGAAACTGCGTAG
FPLM01005507.10.1501	Bacteria	Firmicutes	Clostridia	Clostridiales	Ruminococcaceae	Ruminiclostridium	[Clostridium] methylpentosum	[Clostridium] methylpentosum strain R2 16S ribosomal RNA gene, partial sequence	94.275	815	265679047	NR_029355.1	262	15	0	1	262	332	593	7.56e-112	401	CCTACGGGAGGCAGCAGTGGGGAATATTGCACAATGGAGGAAACTCTGATGCAGCGATGCCGCGTGAGTGAAGAAGGTCTTCGGATTGTAAAACTCTGTCTTCAGGGACGATAATGACGGTACCTGAGGAGGAAGCTCCGGCTAACTACGTGCCAGCAGCCGCGGTAATACGTAGGGAGCGAGCGTTGTCCGGAATTACTGGGTGTAAAGGGAGCGTAGGCGGGATGGTAAGTTAGGTGTGAAAACTATGGGCTTAACCCAT
CEAH01023145.29.1558	Bacteria	Firmicutes	Clostridia	Clostridiales	Ruminococcaceae	Anaeromassilibacillus	senegalensis	Anaeromassilibacillus senegalensis strain mt9 16S ribosomal RNA, partial sequence	86.007	812	1116030269	NR_144727.1	293	38	3	1	292	335	625	1.47e-84	311	CCTACGGGAGGCAGCAGTCGGGAATATTGCGCAATGGAGGAAACTCTGACGCAGTGACGCCGCGTATAGGAAGAAGGTTTTCGGATTGTAAACTATTGTCGTTAGGGAAGATAAAAGACAGTACCTAAGGAGGAAGCTCCGGCTAACTACGTGCCAGCAGCCGCGGTAATACGTAGGGAGCAAGCGTTATCCGGATTTATTGGGTGTAAAGGGTGCGTAGACGGGATAGCAAGTTAGCTGTGAAATCCCTCGGCTTAACCGAGGAACTGCAGCTAAAACTGTTATTCTTGAG
AB506370.1.1516	Bacteria	Bacteroidetes	Bacteroidia	Bacteroidales	Prevotellaceae	Marseilla	massiliensis	Marseilla massiliensis strain Marseille-P2475 16S ribosomal RNA, partial sequence	90.813	808	1116030288	NR_144746.1	283	24	2	1	282	339	620	3.88e-105	379	CCTACGGGAGGCAGCAGTGAGGAATATTGGTCAATGGCCGAGAGGCTGAACCAGCCAAGTAGCGTGCAGGACGACGGCCCTACGGGTTGTAAACTGCTTTTGCGGGAGGATAAAGTGCGCCACGCGTGGCGCTTTGCAGGTATCCCGTGAATAAGGACCGGCTAATTCCGTGCCAGCAGCCGCGGTAATACGGAAGGTCCGGGCGTTATCCGGATTTATTGGGTTTAAAGGGAGCGCAGGCGGAGGTGCAAGCGTGCCGTGAAAGCGCGGGGCTCAACCCCGTAC
EU774816.1.1381	Bacteria	Firmicutes	Clostridia	Clostridiales	Clostridiaceae	Clostridium	saudiense	Clostridium saudiense strain JCC 16S ribosomal RNA, partial sequence	98.671	805	1116030238	NR_144696.1	301	4	0	1	301	333	633	8.31e-152	534	CCTACGGGAGGCAGCAGTGGGGAATATTGCACAATGGGGGAAACCCTGATGCAGCAACGCCGCGTGAGTGATGACGGCCTTCGGGTTGTAAAGCTCTGTCTTCAGGGACGATAATGACGGTACCTGAGGAGGAAGCCACGGCTAACTACGTGCCAGCAGCCGCGGTAATACGTAGGTGGCGAGCGTTGTCCGGATTTACTGGGCGTAAAGGGAGCGTAGGCGGATTTTTAAGTGAGATGTGAAATACTCGGGCTTAACTTGAGTGCTGCATTTCAAACTGGAAGTCTAGAGTGCAGGAGAG
FM872681.1.1479	Bacteria	Firmicutes	Tissierellia	Tissierellales	Peptoniphilaceae	Anaerococcus	prevotii	Anaerococcus prevotii strain DSM 20548 16S ribosomal RNA, partial sequence	99.612	804	444304151	NR_074575.1	258	1	0	1	258	347	604	5.58e-133	472	CCTACGGGAGGCAGCAGTGGGGAATTTTGCACAATGGGGGAAACCCTGATGCAGCGACGCCGCGTGATTTAGAAGGCCTTCGGGTTGTAAAAATCTTTTGTATGGGAAGAAAATGACAGTACCATACGAATAAGGACCGGCTAATTACGTGCCAGCAGCCGCGGTAATACGTAAGGTCCGAGCGTTGTCCGGAATCATTGGGCGTAAAGGGTACGTAGGCGGGTAAGCAAGTTAGAAGTGAAATCCTATAGCTCAACT
BAAU01000008.2200.3690	Bacteria	Firmicutes	Clostridia	Clostridiales	Ruminococcaceae	Faecalibacterium	prausnitzii	Faecalibacterium prausnitzii strain ATCC 27768 16S ribosomal RNA gene, partial sequence	99.003	795	265678656	NR_028961.1	301	3	0	1	301	327	627	1.79e-153	540	CCTACGGGAGGCAGCAGTGGGGAATATTGCACAATGGGGGAAACCCTGATGCAGCGACGCCGCGTGGAGGAAGAAGGTCTTCGGATTGTAAACTCCTGTTGTTGAGGAAGATAATGACGGTACTCAACAAGGAAGTGACGGCTAACTACGTGCCAGCAGCCGCGGTAAAACGTAGGTCACAAGCGTTGTCCGGAATTACTGGGTGTAAAGGGAGCGCAGGCGGGAGAACAAGTTGGAAGTGAAATCCATGGGCTCAACCCATGAACTGCTTTCAAAACTGTTTTTCTTGAGTAGTGCAGAG
AF371660.1.1453	Bacteria	Firmicutes	Clostridia	Clostridiales	Eubacteriaceae	Eubacterium	[Eubacterium] hallii	[Eubacterium] hallii strain ATCC 27751 16S ribosomal RNA gene, partial sequence	97.342	787	645321789	NR_118673.1	301	8	0	1	301	354	654	8.36e-147	518	CCTACGGGAGGCAGCAGTGGGGAATATTGCACAATGGGGGAAACCCTGATGCAGCAACGCCGCGTGAGTGAAGAAGTATTTCGGTATGTAAAGCTCTATCAGCAGGGAAGATAATGACGGTACCTGACTAAGAAGCTCCGGCTAAATACGTGCCAGCAGCCGCGGTAATACGTATGGAGCAAGCGTTATCCGGATTTACTGGGTGTAAAGGGTGCGTAGGTGGCAGGGCAAGTCAGATGTGAAAGACCGGGGCTCAACCCCGGGGCTGCATTTGAAACTGCTTTGCTGGAGTGCAGGAGAG
GQ134703.1.1373	Bacteria	Firmicutes	Clostridia	Clostridiales	Clostridiaceae	Clostridium	saudiense	Clostridium saudiense strain JCC 16S ribosomal RNA, partial sequence	97.674	785	1116030238	NR_144696.1	301	7	0	1	301	333	633	8.36e-147	518	CCTACGGGGGGCAGCAGTGGGGAATATTGCACAATGGGGGAAACCCTGATGCAGCAACGCCGCGTGAGTGATGACGGCCTTCGGGTTGTAAAGCTCTGTCTTCAGGGACGATAATGACGGTACCTGAGGAGGAAGCCACGGCTAACTACGTGCCAGCAGCCGCGGTAATACGTAGGTGGCGAGCGTTGTCCGGATTTATTGGGCGTAAAGGGAGCGTAGGCGGATTTTTAAGTGAGATGTGAAATACTCGGGCTTAACCTGAGTGCTGCATTTCAAACTGGAAGTCTAGAGTGCAGGAGAG
JX534191.1.1540	Bacteria	Proteobacteria	Gammaproteobacteria	Xanthomonadales	Xanthomonadaceae	Luteimonas	marina	Luteimonas marina strain FR1330 16S ribosomal RNA gene, partial sequence	98.339	779	343205949	NR_044458.1	301	5	0	1	301	287	587	3.86e-150	529	CCTACGGGAGGCAGCAGTGGGGAATATTGGACAATGGGCGAAAGCCTGATCCAGCCATGCCGCGTGGGTGAAGAAGGCCTTCGGGTTGTAAAGCCCTTTTGTTGGGAAAGAAATCTTTCCGGTTAATACCCGGAGAGGATGACGGTACCCAAAGAATAAGCACCGGCTAACTTCGTGCCAGCAGCCGCGGTAATACGAAGGGTGCAAGCGTTACTCGGAATTACTGGGCGTAAAGGGTGCGTAGGTGGTTCGTTAAGTCTGATGTGAAAGCCCTGGGCTCAACCTGGGAATTGCATTGGAT
AY949858.1.1511	Bacteria	Firmicutes	Clostridia	Clostridiales	Ruminococcaceae	Caproiciproducens	galactitolivorans	Caproiciproducens galactitolivorans strain BS-1 16S ribosomal RNA, partial sequence	91.176	777	1146059197	NR_145929.1	306	21	3	1	301	319	623	1.46e-114	411	CCTACGGGAGGCAGCAGTGGGGGATATTGCACAATGGAGGAAACTCTGATGCAGCAACGCCGCGTGAGGGAAGACGGTTTTCGGATTGTAAACCTCTGTCCTCAGGGACGATAATGACGGTACCTGAGGAGGAAGCTCCGGCTAACTACGTGCCAGCAGCCGCGGTAATACGTAGGGAGCAAGCGTTGTCCGGATTTACTGGGTGTAAAGGGTGCGTAGGCGGCCCTGCAAGTCAGGCGTGAAAGGCGGAGGCTTAACCTCCGAGCTGCGTTTGAAACTGTGGGGCTTGAGTGGAGCAGAG
AF371916.1.1462	Bacteria	Bacteroidetes	Bacteroidia	Bacteroidales	Prevotellaceae	Paraprevotella	clara	Paraprevotella clara strain JCM 14859 16S ribosomal RNA gene, partial sequence	91.06	777	631251879	NR_113077.1	302	22	5	1	300	329	627	2.44e-112	403	CCTACGGGAGGCAGCAGTGAGGAATATTGGTCAATGGGCGAGAGCCTGAACCAGCCAAGTCGCGTGAGGGAAGACGGCCCTACGGGTTGTAAACCTCTTTTACAAGGGAATAAAGGGCACCACGTGTGGTGTTTTGCATGTACCTTATGAATAAGCATCGGCTAACTCCGTGCCAGCAGCCGCGGTAATACGGAGGATGCGAGCGTTATCCGGATTCATTGGGTTTAAAGGGTGCGTAGGTGGCTTGTTAAGTCAGCGGTGAAAGTCATTGGCTCAACCAATGAATTGCCGTTGAAACTGG
KX672321.1.1394	Bacteria	Firmicutes	Clostridia	Clostridiales	Clostridiaceae	Caloramator	quimbayensis	Caloramator quimbayensis strain USBA A 16S ribosomal RNA gene, partial sequence	95.156	771	566085451	NR_109502.1	289	10	4	1	287	407	693	2.27e-127	453	CCTACGGGAGGCAGCAGTGGGGAATATTGCACAATGGGGGGAACCCTGATGCAGCAACGCCGCGTGAGCGATGAAGGTCTTCGGATTGTAAAGCTCTGTCTTCGCTGACGATAATGACGGTAAGCGAGGAGGAAGCCACGGCTAACTACGTGCCAGCAGCCGCGGTAATACGTAGGTGGCGAGCGTTGTCCGGAATTACTGGGCGTAAAGGGTGCGTAGGCGGTTTTTTAAGTGGGATGTGAAATCCTGAGGCTTAACTTCAGAATTGCATTCCAAACTGGAAGGCT
LN907745.1.1539	Bacteria	Bacteroidetes	Bacteroidia	Bacteroidales	Tannerellaceae	Parabacteroides	distasonis	Parabacteroides distasonis strain JCM 5825 16S ribosomal RNA gene, partial sequence	99.668	769	343200655	NR_041342.1	301	1	0	1	301	336	636	8.25e-157	551	CCTACGGGGGGCAGCAGTGAGGAATATTGGTCAATGGGCGTAAGCCTGAACCAGCCAAGTCGCGTGAGGGATGAAGGTTCTATGGATCGTAAACCTCTTTTATAAGGGAATAAAGTGCGGGACGTGTCCCGTTTTGTATGTACCTTATGAATAAGGATCGGCTAACTCCGTGCCAGCAGCCGCGGTAATACGGAGGATCCGAGCGTTATCCGGATTTATTGGGTTTAAAGGGTGCGTAGGCGGCCTTTTAAGTCAGCGGTGAAAGTCTGTGGCTCAACCATAGAATTGCCGTTGAAACTGG
EF398307.1.1484	Bacteria	Firmicutes	Clostridia	Clostridiales	Ruminococcaceae	Ruminiclostridium	[Clostridium] cellulolyticum	[Clostridium] cellulolyticum strain H10 16S ribosomal RNA gene, complete sequence	85.374	766	785794309	NG_041947.1	294	41	2	1	292	469	762	2.47e-82	303	CCTACGGGAGGCAGCAGTCGGGAATATTGCGCAATGGAGGAAACTCTGACGCAGTGACGCCGCGTGCAGGAAGAAGGTTTTCGGATTGTAAACTGCTTTAGACAGGGAAGAAACAAGACAGTACCTGTAAAATAAGCTCCGGCTAACTACGTGCCAGCAGCCGCGGTAATACGTAGGGAGCAAGCGTTATCCGGATTTATTGGGTGTAAAGGGTGCGTAGACGGGAAGACAAGTTGGTTGTGAAATCCCTCGGCTTAACCGAGGAACTGCAACCAAAACTATCTTTCTTGAG
HM573441.1.1262	Archaea	Euryarchaeota	Methanobacteria	Methanobacteriales	Methanobacteriaceae	Methanosphaera	cuniculi	Methanosphaera cuniculi strain 1R7 16S ribosomal RNA gene, partial sequence	98.127	758	559795283	NR_104874.1	267	3	2	1	266	326	591	9.66e-131	464	CCTACGGGGGGCAGCAGGCGCGAAACCTCCACAATGTACGAAAGTGCGATGGGGGGATCCCAAGTGCTATTCTTAACAGAATAGCTTTTCATTAGTGTAAAAAGCTTTTAGAATAAGAGCTGGGCAAGACCGGTGCCAGCCGCCGCGGTAATACCGGCAGCTCAAGTGGTAGCTGTTTTTATTGGGCCTAAAGCGTTCGTAGCCGGTTTAATAAGTCTTTGGTGAAAGCTTGTAGCTTAACTATAAGAATTGCTGGAGATACTATT
HQ778533.1.1446	Bacteria	Bacteroidetes	Bacteroidia	Bacteroidales	Tannerellaceae	Parabacteroides	gordonii	Parabacteroides gordonii strain MS-1 16S ribosomal RNA gene, partial sequence	99.003	753	631251637	NR_112835.1	301	2	1	1	301	336	635	6.42e-153	538	CCTACGGGGGGCAGCAGTGAGGAATATTGGTCAATGGGCGAGAGCCTGAACCAGCCAAGTCGCGTGAAGGATGAAGGATCTATGGTTCGTAAACTTCTTTTATAAGGGAATAAAGTGCAGGACGTGTCCTGTTTTGTATGTACCTTATGAATAAGGATCGGCTAACTCCGTGCCAGCAGCCGCGGTAATACGGAGGATCCGAGCGTTATCCGGATTTATTGGGTTTAAAGGGTGCGTAGGTGGTTAATTAAGTCAGCGGTGAAAGTTTGTGGCTCAACCATAAAATTGCCGTTGAAACTGG
AJ496791.1.1570	Bacteria	Firmicutes	Bacilli	Lactobacillales	Lactobacillaceae	Lactobacillus	ginsenosidimutans	Lactobacillus ginsenosidimutans strain EMML 3041 16S ribosomal RNA, partial sequence	99.003	753	922788136	NR_132607.1	301	3	0	1	301	348	648	1.79e-153	540	CCTACGGGGGGCAGCAGTAGGGAATCTTCCACAATGGACGAAAGTCTGATGGAGCAACGCCGCGTGAGTGAAGAAGGTTTTCGGATCGTAAAACTCTGTTGTTGAAGAAGAACATGCGTGATAGTAACTGATCATGTATTGACGGTATTCAACCAGAAAGCCACGGCTAACTACGTGCCAGCAGCCGCGGTAATACGTAGGTGGCAAGCGTTATCCGGATTTATTGGGCGTAAAGCGAGTGCAGGCGGTTTATTAGGTCTGATGTGAAAGCCCTCGGCTCAACCGAGGAAGTGCATCGGAA
LT605585.1090822.1092349	Bacteria	Proteobacteria	Alphaproteobacteria	Rhizobiales	Brucellaceae	Pseudochrobactrum	lubricantis	Pseudochrobactrum lubricantis strain KSS 7.8 16S ribosomal RNA gene, partial sequence	100	747	558508612	NR_104538.1	301	0	0	1	301	279	579	1.77e-158	556	CCTACGGGAGGCAGCAGTGGGGAATATTGGACAATGGGCGCAAGCCTGATCCAGCCATGCCGCGTGAGTGATGAAGGCCCTAGGGTTGTAAAGCTCTTTCACCGGTGAAGATAATGACGGTAACCGGAGAAGAAGCCCCGGCTAACTTCGTGCCAGCAGCCGCGGTAATACGAAGGGGGCTAGCGTTGTTCGGATTTACTGGGCGTAAAGCGCACGTAGGCGGACTTTTAAGTCAGGGGTGAAATCCCGGGGCTCAACCCCGGAACTGCCTTTGATACTGGAAGTCTTGAGTATGGAAGAG
AF371806.1.1454	Bacteria	Firmicutes	Clostridia	Clostridiales	Clostridiaceae	Butyricicoccus	pullicaecorum	Butyricicoccus pullicaecorum strain 25-3 16S ribosomal RNA gene, partial sequence	96.346	744	343205971	NR_044490.1	301	10	1	1	300	348	648	1.41e-139	494	CCTACGGGGGGCAGCAGTGGGGAATATTGCGCAATGGGGGCAACCCTGACGCAGCAACGCCGCGTGATTGATGAAGGTCTTCGGATTGTAAAAATCTTTAATCAGGGACGAAACAAATGACGGTACCTGAAGAATAAGCTCCGGCTAACTACGTGCCAGCAGCCGCGGTAATACGTAGGGAGCAAGCGTTATCCGGATTTACTGGGTGTAAAGGGCGTGTAGGCGGGTCTGTAAGTTGGGAGTGAAATCCAGGGGCTTAACCCCTGAACTGCTTTCAAAACTGCGGATCTTGAGTGATGGG
DQ105658.1.1522	Bacteria	Firmicutes	Clostridia	Clostridiales	Ruminococcaceae	Ruminiclostridium	thermocellum	Ruminiclostridium thermocellum strain ATCC 27405 16S ribosomal RNA, partial sequence	89.492	744	444304204	NR_074629.1	295	31	0	1	295	341	635	1.92e-103	374	CCTACGGGAGGCAGCAGTGGGGAATATTGGGCAATGGGGGAAACCCTGACCCAGCAACGCCGCGTGAAGGAAGAAGGCCCTCGGGTTGTAAACTTCTTTTACCAGGGACGAAGGACGTGACGGTACCTGGAGAAAAAGCAACGGCTAACTACGTGCCAGCAGCCGCGGTAATACGTAGGTTGCAAGCGTTGTCCGGATTTACTGGGTGTAAAGGGCGTGTAGGCGGAGATGCAAGTTGGGAGTGAAATCCCGGGGCTCAACCCCGGAACTGCTTTCAAAACTGTATCCCTTGAGTATCGGA
FPLO01001040.10.1531	Bacteria	Firmicutes	Erysipelotrichia	Erysipelotrichales	Erysipelotrichaceae	Holdemanella	biformis	Holdemanella biformis strain DSM 3989 16S ribosomal RNA, partial sequence	98.592	742	602269354	NR_044731.2	284	4	0	1	284	347	630	6.11e-143	505	CCTACGGGAGGCAGCAGTAGGGAATTTTCGTCAATGGGGGGAACCCTGAACGAGCAATGCCGCGTGAGTGAGGAAGGTCTTCGGATCGTAAAGCTCTGTTGTAAGAGAAAAACGGCACTCATAGGGAATGATGAGTGAGTGATGGTATCTTACCAGAAAGTCACGGCTAACTACGTGCCAGCAGCCGCGGTAATACGTAGGTGGCGAGCGTTATCCGGAATGATTGGGCGTAAAGGGTGCGTAGGTGGCAGATCAAGTCTGGAGTAAAAGGTATGGGCTCAACC
FP929051.297741.300852	Bacteria	Firmicutes	Clostridia	Clostridiales	Ruminococcaceae	Ruminococcus	bromii	Ruminococcus bromii strain ATCC 27255 16S ribosomal RNA gene, partial sequence	98.227	742	219846340	NR_025930.1	282	4	1	1	281	296	577	4.72e-139	492	CCTACGGGAGGCAGCAGTGGGGGATATTGCGCAATGGGGGCAACCCTGACGCAGCAACGCCGCGTGAAGGATGAAGGTTTTCGGATTGTAAACTTCTTTTATTAAGGACGAATAATGACGGTACTTAATGAATAAGCTCCGGCTAACTACGTGCCAGCAGCCGCGGTAATACGTAGGGAGCAAGCGTTGTCCGGATTTACTGGGTGTAAAGGGTGCGTAGGCGGCTAAGCAAGTCAGATGTGAAATCTATGGGCTCAACCCATAAACTGCATTTGAAACTGC
CDZI01044538.19893.21403	Bacteria	Bacteroidetes	Bacteroidia	Bacteroidales	Tannerellaceae	Parabacteroides	merdae	Parabacteroides merdae strain JCM 9497 16S ribosomal RNA gene, partial sequence	96.013	738	343200656	NR_041343.1	301	12	0	1	301	340	640	1.82e-138	490	CCTACGGGGGGCAGCAGTGAGGAATATTGGTCAATGGCCGAGAGGCTGAACCAGCCAAGTCGCGTGAAGGATGAAGGATCTATGGTTTGTAAACTTCTTTTATACGGGAATAAAGTGGGCCACGTGTGGTTTTTTGTATGTACCGTATGAATAAGCATCGGCTAACTCCGTGCCAGCAGCCGCGGTAATACGGAGGATGCGAGCGTTATCCGGATTTATTGGGTTTAAAGGGTGCGTAGGTGGTCTTTTAAGTCAGCGGTGAAAGTTTGTGGCTCAACCATAAAATTGCCATTGAAACTGG
AGXY01000011.2332.3846	Bacteria	Bacteroidetes	Bacteroidia	Bacteroidales	Bacteroidaceae	Bacteroides	uniformis	Bacteroides uniformis strain JCM 5828 16S ribosomal RNA gene, partial sequence	100	733	631251747	NR_112945.1	301	0	0	1	301	327	627	1.77e-158	556	CCTACGGGAGGCAGCAGTGAGGAATATTGGTCAATGGACGAGAGTCTGAACCAGCCAAGTAGCGTGAAGGATGACTGCCCTATGGGTTGTAAACTTCTTTTATACGGGAATAAAGTGAGGCACGTGTGCCTTTTTGTATGTACCGTATGAATAAGGATCGGCTAACTCCGTGCCAGCAGCCGCGGTAATACGGAGGATCCGAGCGTTATCCGGATTTATTGGGTTTAAAGGGAGCGTAGGCGGACGCTTAAGTCAGTTGTGAAAGTTTGCGGCTCAACCGTAAAATTGCAGTTGATACTGG
CZAB01000004.3636.5162	Bacteria	Firmicutes	Clostridia	Clostridiales	Lachnospiraceae	Lachnoclostridium	[Clostridium] clostridioforme	[Clostridium] clostridioforme strain ATCC 25537 16S ribosomal RNA gene, partial sequence	99.668	733	645321072	NR_118128.1	301	1	0	1	301	174	474	8.25e-157	551	CCTACGGGGGGCAGCAGTGGGGAATATTGCACAATGGGCGAAAGCCTGATGCAGCGACGCCGCGTGAGTGAAGAAGTATTTCGGTATGTAAAGCTCTATCAGCAGGGAAGAAAATGACGGTACCTGACTAAGAAGCCCCGGCTAACTACGTGCCAGCAGCCGCGGTAATACGTAGGGGGCAAGCGTTATCCGGATTTACTGGGTGTAAAGGGAGCGTAGACGGCGAAGCAAGTCTGAAGTGAAAACCCAGGGCTCAACCCTGGGACTGCTTTGGAAACTGTTTTGCTAGAGTGTCGGAGAG
AB506149.1.1540	Bacteria	Firmicutes	Bacilli	Lactobacillales	Streptococcaceae	Streptococcus	infantarius	Streptococcus infantarius strain HDP90056 16S ribosomal RNA gene, partial sequence	100	729	559795398	NR_104991.1	301	0	0	1	301	300	600	1.77e-158	556	CCTACGGGAGGCAGCAGTAGGGAATCTTCGGCAATGGGGGCAACCCTGACCGAGCAACGCCGCGTGAGTGAAGAAGGTTTTCGGATCGTAAAGCTCTGTTGTAAGAGAAGAATGTGTGTGAGAGTGGAAAGTTCACACAGTGACGGTAACTTACCAGAAAGGGACGGCTAACTACGTGCCAGCAGCCGCGGTAATACGTAGGTCCCGAGCGTTGTCCGGATTTATTGGGCGTAAAGCGAGCGCAGGCGGTTTAATAAGTCTGAAGTTAAAGGCAGTGGCTTAACCATTGTTCGCTTTGGAA
GQ897934.1.1490	Bacteria	Bacteroidetes	Bacteroidia	Bacteroidales	Tannerellaceae	Parabacteroides	merdae	Parabacteroides merdae strain JCM 9497 16S ribosomal RNA gene, partial sequence	96.358	729	343200656	NR_041343.1	302	9	2	1	301	340	640	3.92e-140	496	CCTACGGGAGGCAGCAGTGAGGAATATTGGTCAATGGCCGAGAGGCTGAACCAGCCAAGTCGCGTGAAGGAAGAAGGATCTATGGTTTGTAAACTTCTTTTATACGGGAATAAAGTGAGTCACGTGTGGCTTTTTGTATGTACCGTATGAATAAGCATCGGCTAACTCCGTGCCAGCAGCCGCGGTAATACGGAGGATGCGAGCGTTATCCGGATTTATTGGGTTTAAAGGGTGCGTAGGTGGTCTTTTAAGTCAGCGGTGAAAGTTTGTGGCTCAACCATAAAATTGCCATTGAAACTGG
AF371871.1.1476	Bacteria	Proteobacteria	Deltaproteobacteria	Desulfovibrionales	Desulfovibrionaceae	Desulfovibrio	desulfuricans	Desulfovibrio desulfuricans subsp. desulfuricans strain Essex 6 16S ribosomal RNA, partial sequence	95.695	721	559795397	NR_104990.1	302	11	2	1	301	340	640	8.48e-137	484	CCTACGGGAGGCAGCAGTGGGGAATATTGCGCAATGGGCGAAAGCCTGACGCAGCGACGCCGCGTGAGGGATGAAGGTCTTCGGATCGTAAACCTCTGTCAGAAGGGAAGAACGTACTGTGTGCTAATCAGCGCAGTAGTGACGGTACCTTCAAAGGAAGCACCGGCTAACTCCGTGCCAGCAGCCGCGGTAATACGGAGGGTGCAAGCGTTAATCGGAATCACTGGGCGTAAAGCGCACGTAGGCTGTCGTGTAAGTCAGGGGTGAAAGCCCACGGCTCAACCGTGGAATTGCCCTTGAT
JQ184728.1.1329	Bacteria	Firmicutes	Clostridia	Clostridiales	Peptostreptococcaceae	Terrisporobacter	mayombei	Terrisporobacter mayombei strain SFC-5 16S ribosomal RNA gene, partial sequence	98.671	719	559795157	NR_104744.1	301	4	0	1	301	320	620	8.31e-152	534	CCTACGGGGGGCAGCAGTGGGGAATATTGCACAATGGGCGAAAGCCTGATGCAGCAACGCCGCGTGAGCGATGAAGGCCTTCGGGTCGTAAAGCTCTGTCCTCAAGGAAGATAATGACGGTACTTGAGGAGGAAGCCCCGGCTAACTACGTGCCAGCAGCCGCGGTAATACGTAGGGGGCTAGCGTTATCCGGATTTACTGGGCGTAAAGGGTGCGTAGGTGGTTTCTTAAGTCAGGAGTGAAAGGCTACGGCTTAACCGTAGTAAGCTCTTGAAACTGGGAGACTTGAGTGCAGGAGAGG
JN245797.1.1477	Bacteria	Synergistetes	Synergistia	Synergistales	Synergistaceae	Cloacibacillus	evryensis	Cloacibacillus evryensis strain 158 16S ribosomal RNA, partial sequence	91.06	719	636559408	NR_115465.1	302	25	2	1	301	303	603	1.89e-113	407	CCTACGGGAGGCAGCAGTGGGGAATATTGGGCAATGGGGGCAACCCTGACCCAGCGACGCCGCGTGAGTGAAGAAATCCCTCGGGATGTAAAGCTCTGTTGTGTGGGAAGATAATGACGGTACCACACGAGGAAGCCCCGGCAAACTACGTGCCAGCAGCCGCGGTAATACGTAGGGGGCAAGCGTTGTCCGGAATTACTGGGCGTAAAGCGCACGCAGGCGGATTAAAAAGTCAGCCGTAAAATGCACGGGCTCAACCTGTGTTAGTCAGCTGATACTATTAGTCTAGAGTATGTGAGAG
AACY023859826.38.1493	Bacteria	Proteobacteria	Alphaproteobacteria	Pelagibacterales	Pelagibacteraceae	Candidatus Pelagibacter	Pelagibacter ubique	Candidatus Pelagibacter ubique strain HTCC1062 16S ribosomal RNA, partial sequence	99.668	716	444303802	NR_074224.1	301	1	0	1	301	310	610	8.25e-157	551	CCTACGGGTGGCAGCAGTGGGGAATCTTGCACAATGGAGGAAACTCTGATGCAGCGATGCCGCGTGAGTGAAGAAGGCCTTTGGGTTGTAAAGCTCTTTCGTCGGGGAAGAAAATGACTGTACCCGAATAAGAAGGTCCGGCTAACTTCGTGCCAGCAGCCGCGGTAATACGAAGGGACCTAGCGTAGTTCGGAATTACTGGGCTTAAAGAGTTCGTAGGTGGTTGAAAAAGTTGGTGGTGAAATCCCAGAGCTTAACTCTGGAACTGCCATCAAAACTTTTCAGCTAGAGTATGATAGAG
AB506420.1.1507	Bacteria	Firmicutes	Clostridia	Clostridiales	unclassified	Flintibacter	butyricus	Flintibacter butyricus strain BLS21 16S ribosomal RNA, partial sequence	91.554	712	1109168025	NR_144611.1	296	25	0	1	296	282	577	5.25e-114	409	CCTACGGGAGGCAGCAGTGGGGAATATTGGGCAATGGGGGAAACCCTGACCCAGCAACGCCGCGTGAAGGAAGAAGGCTTTCGGGTTGTAAACTTCTTTTACCAGGGACGAAGGACGTGACGGTACCTGGAGAAAAAGCCACGGCTAACTACGTGCCAGCAGCCGCGGTAATACGTAGGTGGCAAGCGTTGTCCGGATTTACTGGGTGTAAAGGGCGTGTAGGCGGAGATGCAAGTCAGAAGTGAAATCCATGGGCTTAACCCATGAACTGCTTTTGAAACTGTATCCCTTGAGTATCGGA
CP012359.1034829.1036383	Bacteria	Proteobacteria	Gammaproteobacteria	Pseudomonadales	Pseudomonadaceae	Oblitimonas	alkaliphila	Oblitimonas alkaliphila strain B4199 16S ribosomal RNA, partial sequence	99.338	711	1277396218	NR_151929.1	302	1	1	1	301	316	617	1.07e-155	547	CCTACGGGAGGCAGCAGTGGGGAATATTGGACAATGGGGGAAACCCTGATCCAGCCATGCCGCGTGTGTGAAGAAGGTCTTCGGATTGTAAAGCACTTTAAGTTGGGAGGAAGGGCTTACGGTTAATACCCGCTAAGTTTTGACGTTACCAACAGAATAAGCACCGGCTAACTTCGTGCCAGCAGCCGCGGTAATACGAAGGGTGCAAGCGTTAATCGGAATTACTGGGCGTAAAGCGCGCGTAGGTGGTTTGTTAAGTTGGAAGTGAAAGCCCCGGGCTCAACCTGGGAATTGCTTTCAA
AB818626.1.1394	Bacteria	Firmicutes	Clostridia	Clostridiales	Ruminococcaceae	Ruminiclostridium	[Clostridium] leptum	[Clostridium] leptum strain DSM 753 16S ribosomal RNA, partial sequence	92.359	709	636558732	NR_114789.1	301	23	0	1	301	347	647	4.03e-120	429	CCTACGGGAGGCAGCAGTGGGGGATATTGCACAATGGAGGGAACTCTGATGCAGCAACGCCGCGTGAGGGAAGAAGGTTTTCGGATTGTAAACCTCTGTCCCCGGGGACGATAATGACGGTACCCGGGGAGGAAGCTCCGGCTAACTACGTGCCAGCAGCCGCGGTAATACGTAGGGAGCGAGCGTTGTCCGGATTTACTGGGTGTAAAGGGTGCGTAGGCGGCAATGCAAGTCAGGTGTGAAAGGTATGGGCTTAACTCATAGACTGCACTTGAAACTGTGTTGCTTGAGTGAAGCAGAG
GQ135997.1.1375	Bacteria	Firmicutes	Clostridia	Clostridiales	Clostridiaceae	Clostridium	saudiense	Clostridium saudiense strain JCC 16S ribosomal RNA, partial sequence	98.007	707	1116030238	NR_144696.1	301	6	0	1	301	333	633	1.8e-148	523	CCTACGGGAGGCAGCAGTGGGGAATATTGCGCAATGGGGGAAACCCTGATGCAGCAACGCCGCGTGAGTGATGACGGCCTTCGGGTTGTAAAGCTCTGTCTTCAGGGACGATAATGACGGTACCTGAGGAGGAAGCCACGGCTAACTACGTGCCAGCAGCCGCGGTAATACGTAGGTGGCGAGCGTTGTCCGGATTTACTGGGCGTAAAGGGAGCGTAGGCGGATTTTTAAGTGAGATGTGAAATACTCGGGCTTAACCTGAGTGCTGCATTTCAAACTGGAAGTCTAGAGTGCAGGAGAG
AM276086.1.1464	Bacteria	Actinobacteria	Coriobacteriia	Eggerthellales	Eggerthellaceae	Enterorhabdus	muris	Enterorhabdus muris strain WCA-131-CoC-2 16S ribosomal RNA, partial sequence	94.667	707	1109168021	NR_144609.1	300	16	0	1	300	319	618	3.07e-131	466	CCTACGGGTGGCAGCAGTGGGGAATTTTGCGCAATGGGGGCAACCCTGACGCAGCAACGCCGCGTGCGGGACGACGGCCTTCGGGTTGTAAACCGCTTTCAGCAGGGAAGAACCTCTGACGGTACCTGCAGAAGAAGCCCCGGCTAACTACGTGCCAGCAGCCGCGGTAATACGTAGGGGGCGAGCGTTATCCGGAATGATTGGGCGTAAAGCGCGCGCAGGCGGCCGCTCAAGCGGGACCTCTAACCCCGGGGCTCAACCCCGGGCCGGGTCCCGAACTGGGCGGCTCGAGTGCGGTAGG
EU469875.1.1354	Bacteria	Firmicutes	Clostridia	Clostridiales	Clostridiales Family XIII. Incertae Sedis	Mogibacterium	neglectum	Mogibacterium neglectum strain P9a-h 16S ribosomal RNA gene, partial sequence	86.726	701	224581422	NR_027203.1	226	26	3	2	224	346	570	1.21e-65	248	CCTACGGGAGGCAGCAGTAGGGAATCTTTCACAATGGGCGAAAGCCTGATGGAGCAACGCCGCGTGCAGGATGAAGGCCTTCGGGTTGTAAACTGCTTTTATAAGCGAGAAATATGATGGTAACTTATGAATAAGGATCGGCTAACTACGTGCCAGCAGCCGCGGTCATACGTAGGATCCGAGCATTATCCGGAGTGACTGGGCGTAAAGAGTTGCGTAGGTGGATGTTTAAGTAGGTAGTGAAATCTGGTGGCTCAACCATTCAGACTATTACCTAAACTGGACGTCTCGAGAGCGTCAT
EU939390.1.1546	Bacteria	Actinobacteria	Actinobacteria	Corynebacteriales	Corynebacteriaceae	Corynebacterium	xerosis	Corynebacterium xerosis strain DSM 20743 16S ribosomal RNA gene, partial sequence	100	700	645322430	NR_119180.1	277	0	0	1	277	317	593	3.56e-145	512	CCTACGGGAGGCAGCAGTGGGGAATATTGCACAATGGGCGGAAGCCTGATGCAGCGACGCCGCGTGGGGGATGACGGCCTTCGGGTTGTAAACTCCTTTCACCATCGACGAAGGTTTTCTGACGGTAGATGGAGAAGAAGCACCGGCTAACTACGTGCCAGCAGCCGCGGTAATACGTAGGGTGCGAGCGTTGTCCGGAATTACTGGGCGTAAAGAGCTCGTAGGTGGTTTGTCGCGTCGTCTGTGAAATTCCGGGGCTTAACTCCGGGCGTGCAGG
CDZG01034328.2609.4111	Bacteria	Bacteroidetes	Bacteroidia	Bacteroidales	Bacteroidaceae	Bacteroides	oleiciplenus	Bacteroides oleiciplenus strain JCM 16102 16S ribosomal RNA gene, partial sequence	98.671	698	631251872	NR_113070.1	301	4	0	1	301	334	634	8.31e-152	534	CCTACGGGAGGCAGCAGTGAGGAATATTGGTCAATGGGCGAGAGCCTGAACCAGCCAAGTAGCGTGAAGGATGACTGCCCTATGGGTTGTAAACTTCTTTTATATGGGAATAAAGTGCAGTATGTATACTGTTTTGTATGTACCATACGAATAAGGATCGGCTAACTCCGTGCCAGCAGCCGCGGTAATACGGAGGATCCGAGCGTTATCCGGATTTATTGGGTTTAAAGGGAGCGTAGGCGGATTATTAAGTCAGTTGTGAAAGTTTGCGGCTCAACCGTAAAATTGCAGTTGATACTGG
KF873017.1.1504	Bacteria	Proteobacteria	Gammaproteobacteria	Pseudomonadales	Moraxellaceae	Acinetobacter	baumannii	Acinetobacter baumannii strain DSM 30007 16S ribosomal RNA gene, partial sequence	98.535	698	645320481	NR_117677.1	273	4	0	1	273	308	580	2.74e-136	483	CCTACGGGAGGCAGCAGTGGGGAATATTGGACAATGGGGGGAACCCTGATCCAGCCATGCCGCGTGTGTGAAGAAGGCCTTATGGTTGTAAAGCACTTTAAGCGAGGAGGAGGCTACTTTGGTTAATACCTAAAGATAGTGGACGTTACTCGCAGAATAAGCACCGGCTAACTCTGTGCCAGCAGCCGCGGTAATACAGAGGGTGCGAGCGTTAATCGGATTTACTGGGCGTAAAGCGTACGTAGGCGGCTTTTTAAGTCGGATGTGAAATCC
AB506139.1.1558	Bacteria	Firmicutes	Clostridia	Clostridiales	unclassified	Natranaerovirga	hydrolytica	Natranaerovirga hydrolytica strain APP2 16S ribosomal RNA gene, partial sequence	88.492	693	566085043	NR_108630.1	252	25	4	1	249	335	585	7.92e-82	302	CCTACGGGAGGCAGCAGTCGGGAATATTGCGCAATGGAGGAAACTCTGACGCAGTGACGCCGCGTGCAGGAAGAAGGTTTTCGGATTGTAAACTGCTTTAGACAGGGAAGATAAAAGACAGTACCTGTAAAATAAGCTCCGGCTAACTACGTGCCAGCAGCCGCGGTAATACGTAGGGAGCAAGCGTTATCCGGATTTATTGGGTGTAAAGGGTGCGTAGACGGTAATGCAAGTTAGTTGTGAAATCCCTCGGCTTAACTGAG
AJ579914.1.1512	Bacteria	Firmicutes	Tissierellia	Tissierellales	Peptoniphilaceae	Helcococcus	sueciensis	Helcococcus sueciensis strain CCUG 47334 16S ribosomal RNA gene, partial sequence	99.668	690	219878467	NR_025606.1	301	1	0	1	301	346	646	8.25e-157	551	CCTACGGGAGGCAGCAGTGGGGAATTTTGCACAATGGGGGAAACCCTGATGCAGCGACGCCGCGTGTACGATGAAGATCTTCGGATTGTAAAGTACTGTCCTTGGTGAAGATAATGACTGTAACCAAGAAGCAAGCCCTGGCTAAATACGTGCCAGCAGCCGCGGTAATACGTATGGGGCAAGCGTTGTCCGGAATTATTGGGCGTAAAGGGTACGTAGGCGGTTATTTAAGTCTAAATTAAAAGGCATTGGCTCAACCAATGTAAGGTTTAGATACTGGGTAACTTGAGTAGATGAGGGG
AB749382.1.1389	Bacteria	Firmicutes	Bacilli	Lactobacillales	Lactobacillaceae	Lactobacillus	ultunensis	Lactobacillus ultunensis strain CCUG 48460 16S ribosomal RNA gene, partial sequence	99.336	689	645319700	NR_117065.1	301	2	0	1	301	312	612	3.84e-155	545	CCTACGGGAGGCAGCAGTAGGGAATCTTCCACAATGGACGCAAGTCTGATGGAGCAACGCCGCGTGAGTGAAGAAGGTTTTCGGATCGTAAAGCTCTGTTGTTGGTGAAGAAGGATAGAGGTAGTAACTGGCCTTTATTTGACGGTAATCAACCAGAAAGTCACGGCTAACTACGTGCCAGCAGCCGCGGTAATACGTAGGTGGCAAGCGTTGTCCGGATTTATTGGGCGTAAAGCGAGCGCAGGCGGAAAAATAAGTCTAATGTGAAAGCCCTCGGCTTAACCGCGGAATTGCATCGGAA
AB506508.1.1539	Bacteria	Firmicutes	Clostridia	Clostridiales	Christensenellaceae	Christensenella	timonensis	Christensenella timonensis strain Marseille-P2437 16S ribosomal RNA, partial sequence	91.968	688	1116030285	NR_144743.1	249	18	2	1	248	352	599	1.16e-95	348	CCTACGGGGGGCAGCAGTGGGGAATATTGGGCAATGGGCGAAAGCCTGACCCAGCAACGCCGCGTGAGGGAAGAAGGGTTTCGGCTCGTAAACCTCTGTCCTATGGGACGAAGGAAGTGACGGTACCATAGGAGGAAGCCCCGGCTAACTACGTGCCAGCAGCCGCGGTAATACGTAGGGGGCGAGCGTTGTCCGGAATGATTGGGCGTAAAGGGCGCGTAGGCGGCCTGATAAGTCTGGAGTGAAAGTCCTGCTTTCAAGGTGGGAATTGCTTTGGATACTGTTGGGCTGGAGTGCAGGG
DQ532162.1.1429	Bacteria	Firmicutes	Tissierellia	Tissierellales	Peptoniphilaceae	Anaerococcus	octavius	Anaerococcus octavius strain NCTC 9810 16S ribosomal RNA gene, partial sequence	97.674	680	219846768	NR_026360.1	301	7	0	1	301	327	627	8.36e-147	518	CCTACGGGGGGCAGCAGTGGGGAATTTTGCACAATGGGGGAAACCCTGATGCAGCGACGCCGCGTGATTTAGAAGGCCTTCGGGTTGTAAAAATCTTTTGTATAGGAAGAAAATGACAGTACTATACGAATAAGGTCCGGCTAATTACGTGCCAGCAGCCGCGGTAATACGTAAGGACCGAGCGTTGTCCGGAATCATTGGGCGTAAAGGGTACGTAGGCGGGTATTTAAGTTAGAAGTCAAAGGCTATAGCTCAACTATAGTAAGCTTCTAAAACTGAATACCTTGAGAGATGGAAGGGA
AF358114.1.1523	Bacteria	Firmicutes	Tissierellia	Tissierellales	unclassified	Sporanaerobacter	acetigenes	Sporanaerobacter acetigenes strain DSM 13106 16S ribosomal RNA gene, partial sequence	99.18	679	645320092	NR_117381.1	244	2	0	1	244	347	590	1.49e-123	440	CCTACGGGAGGCAGCAGTGGGGAATATTGCACAATGGAGGAAACTCTGATGCAGCGACGCCGCGTGAGCGATGAAGGTCTTCGGATCGTAAAGCTCTGTCCTAAGGGACGATAATGACGGTACCTTAGGAGGAAGCCCCGGCTAACTACGTGCCAGCAGCCGCGGTAATACGTAGGGGGCGAGCGTTGTCCGGATTTATTGGGCGTAAAGGGTGCGTAGGCGGCCTTGTAAGTCAGATGTGAAAG
HQ716385.1.1412	Bacteria	Firmicutes	Clostridia	Clostridiales	unclassified	Intestinimonas	butyriciproducens	Intestinimonas butyriciproducens strain SRB-521-5-I 16S ribosomal RNA gene, partial sequence	86.824	678	645321636	NR_118554.1	296	37	1	1	294	329	624	4.21e-90	329	CCTACGGGGGGCAGCAGTGGGGGATATTGGTCAATGGAGGAAACTCTGAACCAGCGACGCCGCGTGAGGGAAGAAGGTCTTCGGATTGTAAACCTTTGTTGACAGGGACGATACAAGACGGTACCTGTCGAGGAAGCCACGGCTAACTACGTGCCAGCAGCCGCGGTAATACGTAGGTGGCGAGCGTTATCCGGATTTACTGGGTGTAAAGGGTGAGTAGGCGGGCAAACAAGTCAGATGTGAAATCTATGTGCTCAACGCATAGACTGCGTCTGAAACTGTATGTCTTGAGTGTCGGAGG
AY570582.1.1487	Bacteria	Bacteroidetes	Bacteroidia	Marinilabiliales	Marinifilaceae	Marinifilum	fragile	Marinifilum fragile strain JC2469 16S ribosomal RNA gene, partial sequence	90.667	668	409724291	NR_044597.2	300	28	0	1	300	319	618	3.16e-111	399	CCTACGGGAGGCAGCAGTGAGGAATATTGGTCAATGGACGGAAGTCTGAACCAGCCATGCCGCGTGAAGGAAGACTGCCCTATGGGTTGTAAACTTCTTTTATACGGGGATAAACCTATCTTTGCGAAGATAGCTGAAGGTACCGTATGAATAAGCATCGGCTAACTCCGTGCCAGCAGCCGCGGTAATACGGAGGATGCGAGCGTTATCCGGATTTATTGGGTTTAAAGGGTGCGTAGGCGGACAAATAAGTCAGTGGTGAAATCACTCAGCTTAACTGAGTAACTGCCATTGATACTGT
AB821837.1.1523	Bacteria	Firmicutes	Clostridia	Clostridiales	Oscillospiraceae	Oscillibacter	ruminantium	Oscillibacter ruminantium strain GH1 16S ribosomal RNA gene, partial sequence	92.953	664	645321110	NR_118156.1	298	15	5	1	295	304	598	4.03e-120	429	CCTACGGGGGGCAGCAGTGGGGAATATTGGGCAATGGGCGCAAGCCTGACCCAGCAACGCCGCGTGAAGGAAGAAGGCTTTCGGGTTGTAAACTTCTTTTAAGAGGGAAGAGCAGAAGACTGTACCTCTAGAATAAGCCACGGCTAACTACGTGCCAGCAGCCGCGGTAATACGTAGGTGGCAAGCGTTGTCCGGATTTACTGGGTGTAAAGGGCGTGCAGCCGGGAATGCAAGTCAGATGTGAAATCCATGGGCTTAACCCATGAACTGCATTTGAAACTGTATTTCTTGAGTACTGGAG
GQ135846.1.1389	Bacteria	Firmicutes	Clostridia	Clostridiales	Clostridiaceae	Clostridium	saudiense	Clostridium saudiense strain JCC 16S ribosomal RNA, partial sequence	97.674	663	1116030238	NR_144696.1	301	7	0	1	301	333	633	8.36e-147	518	CCTACGGGGGGCAGCAGTGGGGAATATTGCACAATGGGGGAAACCCTGATGCAGCAACGCCGCGTGAGTGATGACGGCCTTCGGGTTGTAAAGCTCTGTCTTCAGGGACGATAATGACGGTACCTGAGGAGGAAGCCACGGCTAACTACGTGCCAGCAGCCGCGGTAATACGTAGGTGGCGAGCGTTGTCCGGATTTACTGGGCGTAAAGGGAGCGTAGGCGGATTTTTAAGTGAGATGTGAAATACTCGGGCTTAACCTGAGTGCTGCATTTCAAACTGGAAGTCTGGAGTGCAGGAGAG
EF686607.1.1495	Bacteria	Firmicutes	Clostridia	Clostridiales	unclassified	Pseudoflavonifractor	phocaeensis	Pseudoflavonifractor phocaeensis strain Marseille-P3064 16S ribosomal RNA, partial sequence	93.662	660	1193829127	NR_147370.1	284	16	2	1	283	349	631	1.88e-118	424	CCTACGGGTGGCAGCAGTGGGGAATATTGGGCAATGGGGGAAACCCTGACCCAGCAACGCCGCGTGAAGGAAGAAGGCTTTCGGGTTGTAAACTTCTTTTACCAGGGACGAAGAAAGTGACGGTACCTGGAGAAAAAGCCACGGCTAACTACGTGCCAGCAGCCGCGGTAATACGTAGGTGGCAAGCGTTGTCCGGATTTACTGGGTGTAAAGGGCGTGTAGGCGGAGATTCAAGTCAGGAGTGAAATCTATGGGCTTAACCCATAAACTGCTTTTGAAACTGAATCCCTTGAGTATCGGA
AB369864.1.1477	Bacteria	Proteobacteria	Alphaproteobacteria	Rhizobiales	Brucellaceae	Paenochrobactrum	gallinarii	Paenochrobactrum gallinarii strain Sa25 16S ribosomal RNA gene, partial sequence	100	659	645319568	NR_116966.1	301	0	0	1	301	250	550	1.77e-158	556	CCTACGGGAGGCAGCAGTGGGGAATATTGGACAATGGGCGCAAGCCTGATCCAGCCATGCCGCGTGAGTGATGAAGGCCCTAGGGTTGTAAAGCTCTTTCACCGGTGAAGATAATGACGGTAACCGGAGAAGAAGCCCCGGCTAACTTCGTGCCAGCAGCCGCGGTAATACGAAGGGGGCTAGCGTTGTTCGGATTTACTGGGCGTAAAGCGCACGTAGGCGGATTGGTCAGTTAGGGGTGAAATCCCAGGGCTTAACCCTGGAACTGCCTTTAATACTGCCAGTCTTGAGTATGGAAGAG
AB855773.1.1512	Bacteria	Firmicutes	Clostridia	Clostridiales	Lachnospiraceae	Lachnoclostridium	[Clostridium] populeti	[Clostridium] populeti strain 743A 16S ribosomal RNA gene, partial sequence	99.336	657	219846511	NR_026103.1	301	2	0	1	301	316	616	3.84e-155	545	CCTACGGGAGGCAGCAGTGGGGAATATTGCACAATGGGGGAAACCCTGATGCAGCGACGCCGCGTGAGTGAAGAAGTATTTCGGTATGTAAAGCTCTATCAGCAGGGAAGAAAATGACGGTACCTGACTAAGAAGCCCCGGCTAACTACGTGCCAGCAGCCGCGGTAATACGTAGGGGGCAAGCGTTATCCGGATTTACTGGGTGTAAAGGGAGCGTAGGTGGTGTGGTAAGTCAGATGTGAAAACCCGGGGCTCAACCCCGGGACTGCATTTGAAACTATCATGCTAGAGTGCAGGAGAG
JQ820149.1.1501	Bacteria	Firmicutes	Clostridia	Clostridiales	Lachnospiraceae	Agathobacter	ruminis	Agathobacter ruminis strain JK623 16S ribosomal RNA, partial sequence	98.98	657	1227086116	NR_148619.1	294	1	2	1	293	301	593	4.85e-149	525	CCTACGGGGGGCAGCAGTGGGGAATATTGCACAATGGGCGAAAGCCTGATGCAGCGACGCCGCGTGAGCGAAGAAGTATTTCGGTATGTAAAGCTCTATCAGCAGGGAAGAAAAAATGACGGTACCTGACTAAGAAGCACCGGCTAAATACGTGCCAGCAGCCGCGGTAATACGTATGGTGCAAGCGTTATCCGGATTTACTGGGTGTAAAGGGAGCGCAGGCGGTACGGCAAGTCTGATGTGAAAGCCCGGGGCTCAACCCCGGTACTGCATTGGAAACTGTCGAACTAGAG
GQ135028.1.1388	Bacteria	Firmicutes	Clostridia	Clostridiales	Clostridiaceae	Clostridium	saudiense	Clostridium saudiense strain JCC 16S ribosomal RNA, partial sequence	99.145	652	1116030238	NR_144696.1	234	2	0	1	234	333	566	5.12e-118	422	CCTACGGGAGGCAGCAGTGGGGAATATTGCACAATGGGGGAAACCCTGATGCAGCAACGCCGCGTGAGTGATGACGGCCTTCGGGTTGTAAAGCTCTGTCTTCAGGGACGATAATGACGGTACCTGAGGAGGAAGCCACGGCTAACTACGTGCCAGCAGCCGCGGTAATACGTAGGTGGCGAGCGTTGTCCGGATTTACTGGGCGTAAAGGGAGCGTAGGTGGATTTTTAAGTG
FPLO01005272.11.1514	Bacteria	Firmicutes	Clostridia	Clostridiales	Christensenellaceae	Christensenella	massiliensis	Christensenella massiliensis strain Marseille-P2438 16S ribosomal RNA, partial sequence	88.704	651	1116030284	NR_144742.1	301	33	1	1	301	352	651	3.21e-101	366	CCTACGGGGGGCAGCAGTGGGGAATATTGGGCAATGGGCGCAAGCCTGACCCAGCAACGCCGCGTGAGGGAAGAAGGTTTTCGGATTGTAAACCTCTGTCGCAGGGGACGAAGGAAGTGACGGTACCCTGTAAGAAAGCCCCGGCTAACTACGTGCCAGCAGCCGCGGTAATACGTAGGGGGCGAGCGTTGTCCGGAATTACTGGGCGTAAAGGGAGCGTAGGCGGTCGATTAAGTTAGATGTGAAACCCCCGGGCTTAACTTGGGGACTGCATCTAATACTGGTTGACTTAGAGTACAGG
LN566450.1.1316	Bacteria	Proteobacteria	Alphaproteobacteria	Rhodobacterales	Rhodobacteraceae	Paracoccus	cavernae	Paracoccus cavernae strain 0511ARD5E5 16S ribosomal RNA, partial sequence	98.339	649	1240411953	NR_149299.1	301	5	0	1	301	290	590	3.86e-150	529	CCTACGGGAGGCAGCAGTGGGGAATCTTAGACAATGGGGGCAACCCTGATCTAGCCATGCCGCGTGAGTGATGAAGGCCCTAGGGTTGTAAAGCTCTTTCAGCTGGGAAGATAATGACTGTACCAGCAGAAGAAGCCCCGGCTAACTCCGTGCCAGCAGCCGCGGTAATACGGAGGGGGCTAGCGTTGTTCGGAATTACTGGGCGTAAAGCGCACGTAGGCGGATCAGCAAGTTAGAGGTGAAATCCCGGGGCTCAACCCCGGAACTGCCTTTAAAACTGTTGGTCTTGAGTTCGAGAGAG
HM218849.1.1525	Bacteria	Firmicutes	Bacilli	Lactobacillales	Lactobacillaceae	Lactobacillus	ultunensis	Lactobacillus ultunensis strain CCUG 48460 16S ribosomal RNA gene, partial sequence	98.339	648	645319700	NR_117065.1	301	5	0	1	301	312	612	3.86e-150	529	CCTACGGGGGGCAGCAGTGGGGAATATTGCACAATGGACGCAAGTCTGATGGAGCAACGCCGCGTGAGTGAAGAAGGTTTTCGGATCGTAAAGCTCTGTTGTTGGTGAAGAAGGATAGAGGTAGTAACTGGCCTTTATTTGACGGTAATCAACCAGAAAGTCACGGCTAACTACGTGCCAGCAGCCGCGGTAATACGTAGGTGGCAAGCGTTGTCCGGATTTATTGGGCGTAAAGCGAGCGCAGGCGGAAAAATAAGTCTAATGTGAAAGCCCTCGGCTTAACCGAGGAATTGCATCGGAA
GQ135899.1.1377	Bacteria	Firmicutes	Clostridia	Clostridiales	Clostridiaceae	Clostridium	saudiense	Clostridium saudiense strain JCC 16S ribosomal RNA, partial sequence	97.887	645	1116030238	NR_144696.1	284	6	0	1	284	333	616	4.76e-139	492	CCTACGGGAGGCAGCAGTGGGGAATATTGCACAATGGGGGAAACCCTGATGCAGCAACGCCGCGTGAGTGATGACGGCCTTAGGGTTGTAAAGCTCTGTCTTCAGGGACGATAATGACGGTACCTGAGGAGGAAGCCACGGCTAACTACGTGCCAGCAGCCGCGGTAATACGTAGGTGGCGAGCGTTGTCCGGATTTACTGGGCGTAAAGGGAGCGTAGGCGGATTTTTAAGTGAGATGTGAAATACTCGGGCTTAACCTGAGTGCTGCATTTCAAACTGGAAG
KF843040.1.1412	Bacteria	Firmicutes	Clostridia	Clostridiales	Lachnospiraceae	Butyrivibrio	fibrisolvens	Butyrivibrio fibrisolvens strain ATCC 19171 16S ribosomal RNA gene, partial sequence	95.708	645	219846390	NR_025981.1	233	8	2	1	232	319	550	1.44e-103	374	CCTACGGGGGGCTGCAGTGGGGGATATTGCACAATGGAGGAAACTCTGATGCAGCGACGCCGCGTGAGTGAAGAAGTATTTCGGTATGTAAAGCTCTATCAGCAGGGAAGAAAGACCTCTAAGGAGGGGATGACGGTACCTGAATAAGAAGCCCCGGCTAACTACGTGCCAGCAGCCGCGGTAATACGTAGGGGGCAAGCGTTATCCGGATTTACTGGGGGTAAAGGGAGCG
FPLO01004263.15.1513	Bacteria	Firmicutes	Clostridia	Clostridiales	Lachnospiraceae	Coprococcus	catus	Coprococcus catus strain VPI-C6-61 16S ribosomal RNA gene, partial sequence	99.007	643	219857122	NR_024750.1	302	2	1	1	301	300	601	4.96e-154	542	CCTACGGGGGGCAGCAGTGGGGAATATTGCACAATGGGGGAAACCCTGATGCAGCGACGCCGCGTGAAGGAAGAAGTATCTCGGTATGTAAACTTCTATCAGCAGGGAAGATAATGACGGTACCTGACTAAGAAGCCCCGGCTAACTACGTGCCAGCAGCCGCGGTAATACGTAGGGGGCAAGCGTTATCCGGATTTACTGGGTGTAAAGGGAGCGTAGGCGGCGGAGCAAGTCAGAAGTGAAAGCCCGGGGCTCAACCCCGGGACGGCTTTTGAAACTGCCCTGCTTGATTTCAGGAGAG
FJ675486.1.1393	Bacteria	Bacteroidetes	Sphingobacteriia	Sphingobacteriales	Sphingobacteriaceae	Sphingobacterium	lactis	Sphingobacterium lactis strain WCC 4512 16S ribosomal RNA gene, partial sequence	93.688	638	1237076892	NR_108488.2	301	19	0	1	301	339	639	8.6e-127	451	CCTACGGGAGGCAGCAGTAAGGAATATTGGTCAATGGGGGGAACCCTGAACCAGCCATGCCGCGTGCAGGAAGACTGCCCTATGGGTTGTAAACTGCTTTTATTGGGGAATAACTGTCACTACGTGTAGTGATTTGAATGTACCCAACGAATAAGGATCGGCTAACTCCGTGCCAGCAGCCGCGGTAATACGGAGGATCCAAGCGTTATCCGGAATTATTGGGTTTAAAGGGTGCGTAGGCGGCATTTTAAGTCAGTGGTGAAATACGGCAGCTCAACTGTCGCAGTGCCTTTGATACTGA
AM238684.1.1493	Bacteria	Bacteroidetes	Flavobacteriia	Flavobacteriales	Flavobacteriaceae	Empedobacter	falsenii	Wautersiella falsenii genomovar 1 strain NF 993 16S ribosomal RNA gene, partial sequence	99.003	636	358331477	NR_042430.2	301	3	0	1	301	329	629	1.38e-154	544	CCTACGGGAGGCAGCAGTGAGGAATATTGGACAATGGGTGGAAGCCTGATCCAGCCATCCCGCGTGTAGGAAGACGGCCTTATGGGTTGTAAACTACTTTTATCTGGGGATAAACCTACTCACGTGTGAGTAGCTGAAGGTACCAGAAGAATAAGCACCGGCTAACTCCGTGCCAGCAGCCGCGGTAATACGGAGGGTGCAAGCGTTATCCGGATTTATTGGGTTTAAAGGGTCCGTAGGCGGATTAATCAGTCAGTGGTGAAATCTCATAGCTTAACTATGAAACTGCCATTGATACTGT
HM124287.1.1493	Bacteria	Bacteroidetes	Bacteroidia	Bacteroidales	Muribaculaceae	Muribaculum	intestinale	Muribaculum intestinale strain YL27 16S ribosomal RNA, partial sequence	87.667	631	1109168036	NR_144616.1	300	36	1	1	299	280	579	1.16e-95	348	CCTACGGGGGGCAGCAGTGAGGAATATTGGTCAATGGTCGGGAGACTGAACCAGCCAAGCCGCGTGAGGGAAGAAGGCGCTAAGCGTCGTAAACCTCTTTTGTCGGGGAACAAACGGAGGCACGTGTGCCTTTCTGAGTGTACCCGAAGAAAAAGCATCGGCTAACTCCGTGCCAGCAGCCGCGGTAATACGGAGGATGCGAGCGTTATCCGGATTTATTGGGTTTAAAGGGTGCGCAGGCGGGCTGTTAAGTCAGCGGTAAAAGCCCGGGGCTCAACCCCGGCGAGCCGTTGAAACTGGG
AB506146.1.1526	Bacteria	Firmicutes	Clostridia	Clostridiales	Ruminococcaceae	Ruminococcus	faecis	Ruminococcus faecis strain Eg2 16S ribosomal RNA gene, partial sequence	96.99	628	636560687	NR_116747.1	299	9	0	1	299	301	599	2.34e-142	503	CCTACGGGGGGCAGCAGTGGGGAATATTGCACAATGGGGGAAACCCTGATGCAGCGACGCCGCGTGAGCGAAGAAGTATTTCGGTATGTAAAGCTCTATCAGCAGGGAAGAAAATGACGGTACCTGACTAAGAAGCCCCGGCTAACTACGTGCCAGCAGCCGCGGTAATACGTAGGGGGCAAGCGTTATCCGGATTTACTGGGTGTAAAGGGAGCGTAGACGGAATGGCAAGTCTGATGTGAAAGGCCGGGGCTCAACCCCGGGACTGCATTGGAAACTGTCAATCTAGAGTACCGGAGGG
GQ133121.1.1411	Bacteria	Firmicutes	Bacilli	Bacillales	Planococcaceae	Savagea	faecisuis	Savagea faecisuis strain Con12 16S ribosomal RNA, partial sequence	95.088	628	1024974919	NR_136862.1	285	12	2	1	284	343	626	1.05e-125	448	CCTACGGGAGGCAGCAGTAGGGAATCTTCCACAATGGACGAAAGTCTGATGGAGCAATGCCGCGTGAGTGATGAAGGATTTCGGTTCGTAAAACTCTGTTGCGAGGGAAGAACAAGTGTAAAGTAACTACTTACACCTTGACGGTACCTCGTTAGAAAGCCACGGCTAACTACGTGCCAGCAGCCGCGGTAATACGTAGGTGGCAAGCGTTGTCCGGAATTATTGGGCGTAAAGCGCACGCAGGCGGCCTTCTAAGTCTGATGTGAAATCCCACGGCTTAACCG
AX003092.1.1477	Bacteria	Actinobacteria	Coriobacteriia	Eggerthellales	Eggerthellaceae	Raoultibacter	massiliensis	Raoultibacter massiliensis strain Marseille-P2849 16S ribosomal RNA, partial sequence	96.346	627	1116030293	NR_144751.1	301	11	0	1	301	331	631	3.92e-140	496	CCTACGGGAGGCAGCAGTGGGGAATTTTGCGCAATGGGGGAAACCCTGACGCAGCAACGCCGCGTGCGGGACGAAGGCCTTCGGGTTGTAAACCGCTTTCAGCAGGGAAGAAGTTGACGGTACCTGCAGAAGAAGCTCCGGCTAACTACGTGCCAGCAGCCGCGGTAATACGTAGGGAGCGAGCGTTATCCGGATTTATTGGGCGTAAAGCGCGCGTAGGCGGGCGCTTAAGCGGAATCTCTAATCTGAGGGCTCAACCCCCAGCCGGATTCCGAACTGGGCGCCTCGAGTTCGGTAGAGG
DQ905280.1.1480	Bacteria	Firmicutes	Clostridia	Clostridiales	Ruminococcaceae	Anaeromassilibacillus	senegalensis	Anaeromassilibacillus senegalensis strain mt9 16S ribosomal RNA, partial sequence	85.374	625	1116030269	NR_144727.1	294	42	1	1	294	335	627	2.55e-82	303	CCTACGGGGGGCAGCAGTCGGGAATATTGCGCAATGGAGGAAACTCTGACGCAGTGACGCCGCGTATAGGAAGAAGGTTTTCGGATTGTAAACTATTGTCGTTAGGGAAGATACAAGACAGTACCTAAGGAGGAAGCTCCGGCTAACTACGTGCCAGCAGCCGCGGTAATACGTAGGGAGCAAGCGTTATCCGGATTTATTGGGTGTAAAGGGTGCGTAGACGGGACAACAAGTTAGTTGTGAAATCCCTCGGCTCAACTGAGGAACTGCAACTAAAACTATTGTTCTTGAGTGTTGGAGG
EU463401.1.1376	Bacteria	Firmicutes	Clostridia	Clostridiales	Ruminococcaceae	Acetivibrio	cellulolyticus	Acetivibrio cellulolyticus strain CD2 16S ribosomal RNA gene, partial sequence	90.698	624	219846327	NR_025917.1	301	27	1	1	301	309	608	3.16e-111	399	CCTACGGGGGGCAGCAGTGAGGGATATTAGGCAATGGGGGAAACCCTGACCTAGCAACGCCGCGTGAAGGATGAAGGTTTTCGGATTGTAAACTTCTTTGACGAGGGACGATAATGACGGTACCTCGAAAACAAGCCACGGCTAACTACGTGCCAGCAGCCGCGGTAATACGTAGGTGGCGAGCGTTGTCCGGATTTACTGGGTGTAAAGGGCGTGTAGGCGGATAAGCAAGTCAGATGTGAAATGCAGAGGCTTAACCTCTGAGCTGCATTTGAAACTGCATATCTTGAGTGATGGAGAG
EF401318.1.1587	Bacteria	Firmicutes	Clostridia	Clostridiales	Ruminococcaceae	Gemmiger	formicilis	Gemmiger formicilis strain X2-56 16S ribosomal RNA gene, partial sequence	99.617	620	559795255	NR_104846.1	261	1	0	1	261	288	548	1.22e-134	477	CCTACGGGAGGCAGCAGTGGGGGATATTGCACAATGGGGGAAACCCTGATGCAGCGACGCCGCGTGGAGGAAGAAGGTTTTCGGATTGTAAACTCCTGTCGTTAGGGACGATAATGACGGTACCTAACAAGAAAGCACCGGCTAACTACGTGCCAGCAGCCGCGGTAAAACGTAGGGTGCAAGCGTTGTCCGGAATTACTGGGTGTAAAGGGAGCGCAGGCGGACCGGCAAGTTGGAAGTGAAAACCATGGGCTCAACCCA
JRMW01000023.276.1808	Bacteria	Firmicutes	Tissierellia	Tissierellales	Peptoniphilaceae	Anaerococcus	prevotii	Anaerococcus prevotii strain DSM 20548 16S ribosomal RNA, partial sequence	99.153	619	444304151	NR_074575.1	236	2	0	1	236	347	582	4e-119	425	CCTACGGGGGGCAGCAGTGGGGAATTTTGCACAATGGGGGAAACCCTGATGCAGCGACGCCGCGTGATTTAGAAGGCCTTCGGGTTGTAAAAATCTTTTGTATGGGAAGAAAATGACAGTACCATACGAATAAGGACCGGCTAATTACGTGCCAGCAGCCGCGGTAATACGTAAGGTCCGAGCGTTGTCCGGAATCATTGGGCGTAAAGGGTACGTAGGCGGGTAAGCAAGTTAGA
HM534771.1.1438	Bacteria	Firmicutes	Bacilli	Lactobacillales	Lactobacillaceae	Lactobacillus	pobuzihii	Lactobacillus pobuzihii strain E100301 16S ribosomal RNA gene, partial sequence	98.944	616	631251497	NR_112694.1	284	3	0	1	284	336	619	4.73e-144	508	CCTACGGGGGGCAGCAGTAGGGAATCTTCCACAATGGACGCAAGTCTGATGGAGCAACGCCGCGTGTATGAAGAAGGTCTTCGGATCGTAAAATACTGTTGTCAGAGAAGAACACGGGATAAAGTAACTGTTGTCCCGCTGACGGTATCTGACCAGCAAGTCACGGCTAACTACGTGCCAGCAGCCGCGGTAATACGTAGGTGGCAAGCGTTGTCCGGATTTATTGGGCGTAAAGGGAACGCAGGCGGTCTTTTAAGTCTGATGTGAAAGCCTTCGGCTTAACC
CP003137.282005.283571	Bacteria	Firmicutes	Bacilli	Lactobacillales	Lactobacillaceae	Pediococcus	pentosaceus	Pediococcus pentosaceus strain DSM 20336 16S ribosomal RNA, partial sequence	100	615	343201332	NR_042058.1	301	0	0	1	301	368	668	1.77e-158	556	CCTACGGGAGGCAGCAGTAGGGAATCTTCCACAATGGACGCAAGTCTGATGGAGCAACGCCGCGTGAGTGAAGAAGGGTTTCGGCTCGTAAAGCTCTGTTGTTAAAGAAGAACGTGGGTAAGAGTAACTGTTTACCCAGTGACGGTATTTAACCAGAAAGCCACGGCTAACTACGTGCCAGCAGCCGCGGTAATACGTAGGTGGCAAGCGTTATCCGGATTTATTGGGCGTAAAGCGAGCGCAGGCGGTCTTTTAAGTCTAATGTGAAAGCCTTCGGCTCAACCGAAGAAGTGCATTGGAA
DQ801404.1.1379	Bacteria	Firmicutes	Clostridia	Clostridiales	Clostridiaceae	Clostridium	saudiense	Clostridium saudiense strain JCC 16S ribosomal RNA, partial sequence	98.007	614	1116030238	NR_144696.1	301	6	0	1	301	333	633	1.8e-148	523	CCTACGGGAGGCAGCAGTGGGGAATATTGCACAATGGGGGAAACCCTGATGCAGCAACGCCGCGTGAGTGATGACGGCCTTCGGGTTGTAAAGCTCTGTCTTCAGGGACGATAATGACGGTACCTGAGGAGGAAGCCACGGCTAACTACGTGCCAGCAGCCGCGGTAATACGTAGGTGGCGAGCGTTGTCCGGATTTACTGGACGTAAAGGGAGCGTAGGCGGATTTTTAAGTGAGATGTGAAATACTCGGGCTTAACCTGAGTGCTGCATTTCAAACTGGAAGTCTAGAGTGCAGGAGAG
JX223281.1.1374	Bacteria	Firmicutes	Clostridia	Clostridiales	Clostridiaceae	Clostridium	saudiense	Clostridium saudiense strain JCC 16S ribosomal RNA, partial sequence	98.007	613	1116030238	NR_144696.1	301	6	0	1	301	333	633	1.8e-148	523	CCTACGGGGGGCAGCAGTGGGGAATATTGCACAATGGGGGAAACCCTGATGCAGCAACGCCGCGTGAGTGATGACGGCCTTCGGGTTGTAAAGCTCTGTCTTCAGGGACGATAATGACGGTACCTGAGGAGGAAGCCACGGCTAACTACGTGCCAGCAGCCGCGGTAATACGTAGGTGGCGAGCGTTGTCCGGATTTACTGGGCGTAAAGGGAGCGTAGGCGGACTTTTAAGTGAGATGTGAAATACCCGGGCTTAACCTGGGTGCTGCATTCCAAACTGGATATCTAGAGTGCAGGAGAG
FJ542830.1.1524	Bacteria	Proteobacteria	Gammaproteobacteria	Legionellales	Coxiellaceae	Diplorickettsia	massiliensis	Diplorickettsia massiliensis strain 20B 16S ribosomal RNA gene, partial sequence	95.219	612	645320126	NR_117407.1	251	12	0	1	251	326	576	9.32e-111	398	CCTACGGGAGGCAGCAGTGGGGAATCTTGGACAATGGGGGAAACCCTGATCCAGCGATGCCGCGTGTGTGAAGAAGGCCTTCGGGTTGTAAAGCACTTTAGGTGGGGAAGAAAGGTAACGAGCGAATAACTTGTTGCTATGACGGTACCCGCAGAATAAGCACCGGCTAACTCTGTGCCAGCAGCCGCGGTAATACAGAGGGTGCAAGCGTTAATCAGAATGACTGGGCGTAAAGGGCGTGTAGGTGGTTG
ASRV01000251.33.1558	Bacteria	Firmicutes	Clostridia	Clostridiales	Clostridiaceae	Clostridium	saudiense	Clostridium saudiense strain JCC 16S ribosomal RNA, partial sequence	99.296	611	1116030238	NR_144696.1	284	2	0	1	284	333	616	1.02e-145	514	CCTACGGGGGGCAGCAGTGGGGAATATTGCACAATGGGGGAAACCCTGATGCAGCAACGCCGCGTGAGTGATGACGGCCTTCGGATTGTAAAGCTCTGTCTTCAGGGACGATAATGACGGTACCTGAGGAGGAAGCCACGGCTAACTACGTGCCAGCAGCCGCGGTAATACGTAGGTGGCGAGCGTTGTCCGGATTTACTGGGCGTAAAGGGAGCGTAGGCGGACTTTTAAGTGAGATGTGAAATACCCGGGCTCAACTTGGGTGCTGCATTTCAAACTGGAAG
KM244828.1.1494	Bacteria	Bacteroidetes	Bacteroidia	Bacteroidales	Prevotellaceae	Prevotella	oralis	Prevotella oralis strain JCM 12251 16S ribosomal RNA gene, partial sequence	93.688	610	631251919	NR_113117.1	301	19	0	1	301	344	644	8.6e-127	451	CCTACGGGGGGCAGCAGTGAGGAATATTGGTCAATGGACGTAAGTCTGAACCAGCCAAGTAGCGTGCAGGATGACGGCCCTATGGGTTGTAAACTGCTTTTATGCGGGGATAAAGTGAGGGATGTATCCCTTTTTGCAGGTACCGCATGAATAAGGACCGGCTAATTCCGTGCCAGCAGCCGCGGTAATACGGAAGGTCCGGGCGTTATCCGGATTTATTGGGTTTAAAGGGAGCGTAGGCCGGCTTTTAAGCGTGTTGTGAAATGCCGCGGCTCAACCGTGGCACTGCAGCGCGAACTGG
FJ682246.1.1421	Bacteria	Firmicutes	Clostridia	Clostridiales	Clostridiaceae	Clostridium	saudiense	Clostridium saudiense strain JCC 16S ribosomal RNA, partial sequence	99.668	609	1116030238	NR_144696.1	301	1	0	1	301	333	633	8.25e-157	551	CCTACGGGAGGCAGCAGTGGGGAATATTGCACAATGGGGGAAACCCTGATGCAGCAACGCCGCGTGAGTGATGACGGCCTTCGGGTTGTAAAGCTCTGTCTTCAGGGACGATAATGACGGTACCTGAGGAGGAAGCCACGGCTAACTACGTGCCAGCAGCCGCGGTAATACGTAGGTGGCGAGCGTTGTCCGGATTTACTGGGCGTAAAGGGAGCGTAGGCGGACTTTTAAGTGAGATGTGAAATACCCGGGCTCAACTTGGGTGCTGCATTTCAAACTGAAAGTCTAGAGTGCAGGAGAG
Z94007.1.1532	Bacteria	Firmicutes	Erysipelotrichia	Erysipelotrichales	Erysipelotrichaceae	Erysipelothrix	inopinata	Erysipelothrix inopinata strain 143-02 16S ribosomal RNA gene, partial sequence	96.711	605	219878455	NR_025594.1	304	4	6	1	301	329	629	8.42e-142	501	CCTACGGGGGGCAGCAGTAGGGAATTTTCGGCAATGGGGGAAACCCTGACCGAGCAACGCCGCGTGAGTGAAGAAGGCCTTCGGGTTGTAAAGCTCTGTTGTAAGGGAAGAACGATAGTTAGAGGGAATGCTAGCTATATGACGGTACCTTACCAGAAAGCCACGGCTAACTACGTGCCAGCAGCCGCGGTAATACGTAGGTGGCAAGCGTTATCCGGAATTATTGGGCGTAAAGGGAGCGCAGGCGGTTTATTAAGTTTATGGTGAAAGTTCGGGGCTCAACCCCGTGATGCCATAGAAA
HM218873.1.1547	Bacteria	Firmicutes	Bacilli	Lactobacillales	Lactobacillaceae	Lactobacillus	ultunensis	Lactobacillus ultunensis strain CCUG 48460 16S ribosomal RNA gene, partial sequence	99.003	604	645319700	NR_117065.1	301	3	0	1	301	312	612	1.79e-153	540	CCTACGGGGGGCAGCAGTAGGGAATCTTCCACAATGGACGCAAGTCTGATGGAGCAACGCCGCGTGAGTGAAGAAGGTTTTCGGATCGTAAAGCTCTGTTGTTGGTGAAGAAGGATAGAGGTAGTAACTGGCCTTTATTTGACGGTAATCAACCAGAAAGTCACGGCTAACTACGTGCCAGCAGCCGCGGTAATACGTAGGTGGCAAGCGTTGTCCGGATTTATTGGGCGTAAAGCGAGCGCAGGCGGAAAAATAAGTCTAATGTGAAAGCCCTCGGCTTAACCGATGAATTGCATCGGAA
BBFL01000037.83.1628	Bacteria	Firmicutes	Bacilli	Lactobacillales	Lactobacillaceae	Lactobacillus	silagincola	Lactobacillus silagincola strain IWT5 16S ribosomal RNA, partial sequence	99.003	604	1445136019	NR_158059.1	301	3	0	1	301	338	638	1.79e-153	540	CCTACGGGTGGCTGCAGTAGGGAATCTTCCACAATGGACGAAAGTCTGATGGAGCAACGCCGCGTGAGTGAAGAAGGGTTTCGGCTCGTAAAACTCTGTTGTTGAAGAAGAACACATCTGAGAGTAACTGTTCAGGTGTTGACGGTATTTAACCAGAAAGCCACGGCTAACTACGTGCCAGCAGCCGCGGTAATACGTAGGTGGCAAGCGTTGTCCGGATTTATTGGGCGTAAAGCGAGCGCAGGCGGTTTCTTAAGTCTGATGTGAAAGCCTTCGGCTTAACCGGAGAAGTACATCGGAA
GQ896698.1.1466	Bacteria	Firmicutes	Clostridia	Clostridiales	Ruminococcaceae	Ruminococcus	callidus	Ruminococcus callidus strain ATCC 27760 16S ribosomal RNA gene, partial sequence	92.739	603	265678854	NR_029160.1	303	17	5	1	301	293	592	3.12e-121	433	CCTACGGGAGGCAGCAGTGGGGGATATTGCACAATGGGGGAAACCCTGATGCAGCGATGCCGCGTGGAGGAAGAAGGTTTTCGGATTGTAAACTCCTGTCGTAAGGGAAGAGGAAGGACTGTACCTTACAAGAAAGCTCCGGCTAACTACGTGCCAGCAGCCGCGGTAATACGTAGGGAGCGAGCGTTGTCCGGAATGACTGGGTGTAAAGGGAGCGTAGGCGGGATGGCAAGTCAGATGTGAAACCTGAGGGCTCAACCTTCAGACTGCATTTGAAACTGCTGTTCTTGAGTGAAGTAGA
APRS01000006.284533.286059	Bacteria	Proteobacteria	Gammaproteobacteria	Pseudomonadales	Moraxellaceae	Acinetobacter	seohaensis	Acinetobacter seohaensis strain SW-100 16S ribosomal RNA gene, partial sequence	99.668	597	636559242	NR_115299.1	301	1	0	1	301	309	609	8.25e-157	551	CCTACGGGAGGCAGCAGTGGGGAATATTGGACAATGGGGGGAACCCTGATCCAGCCATGCCGCGTGTGTGAAGAAGGCCTTTTGGTTGTAAAGCACTTTAAGTGGGGAGGAGGCTTACCTGGTTAATACCTGGGCTAAGTGGACGTTACCCACAGAATAAGCACCGGCTAACTCTGTGCCAGCAGCCGCGGTAATACAGAGGGTGCGAGCGTTAATCGGATTTACTGGGCGTAAAGCGCGCGTAGGTGGTTAATTAAGTCAAATGTGAAATCCCCGAGCTTAACTTGGGAATTGCATTCGA
GQ175353.1.1523	Bacteria	Firmicutes	Bacilli	Bacillales	Staphylococcaceae	Nosocomiicoccus	ampullae	Nosocomiicoccus ampullae strain TRF-1 16S ribosomal RNA gene, partial sequence	99.338	597	343205940	NR_044444.1	302	1	1	1	301	308	609	3.84e-155	545	CCTACGGGGGGCAGCAGTAGGGAATCTTCCGCAATGGGCGAAAGCCTGACGGAGCAACGCCGCGTGTGCGAAGAAGGTCTTCGGATCGTAAAGCACTGTTGTTAAGGAAGAACGACAGTAAGAGTAACTGCTTACTGTGTGACGGTACTTAACCAGAAAGCCACGGCTAACTACGTGCCAGCAGCCGCGGTAATACGTAGGTGGCAAGCGTTATCCGGAATTATTGGGCGTAAAGCGCGCGTAGGCGGCGAGATTAGTCTGATGTGAAAGCCCCCGGCTCAACCGGGGAAGGTCATTGGAA
CDYU01006182.143092.144603	Bacteria	Firmicutes	Clostridia	Clostridiales	unclassified	Flintibacter	butyricus	Flintibacter butyricus strain BLS21 16S ribosomal RNA, partial sequence	96.234	596	1109168025	NR_144611.1	239	9	0	1	239	282	520	4.11e-109	392	CCTACGGGAGGCAGCAGTGGGGAATATTGGGCAATGGGCGAAAGCCTGACCCAGCAACGCCGCGTGAAGGAAGAAGGCCTTCGGGTTGTAAACTTCTTTTATGAGGGACGAAGGAAGTGACGGTACCTCATGAATAAGCCACGGCTAACTACGTGCCAGCAGCCGCGGTAATACGTAGGTGGCAAGCGTTATCCGGATTTACTGGGTGTAAAGGGCGCGTAGGCGGGAAGGCAAGTCAG
AB506356.1.1529	Bacteria	Firmicutes	Clostridia	Clostridiales	unclassified	Intestinimonas	butyriciproducens	Intestinimonas butyriciproducens strain SRB-521-5-I 16S ribosomal RNA gene, partial sequence	94.257	594	645321636	NR_118554.1	296	17	0	1	296	329	624	2.39e-127	453	CCTACGGGGGGCAGCAGTGGGGAATATTGGGCAATGGGCGAAAGCCTGACCCAGCAACGCCGCGTGAAGGAAGAAGGTTTTCGGATTGTAAACTTCTTTTATCAGGGACGAAGAAAGTGACGGTACCTGATGAATAAGCCACGGCTAACTACGTGCCAGCAGCCGCGGTAATACGTAGGTGGCAAGCGTTATCCGGATTTACTGGGTGTAAAGGGCGCGTAGGCGGGGATGCAAGTCAGATGTGAAATCTATGGGCTTAACCCATAAACTGCATTTGAAACTGTATCTCTTGAGTGTCGGG
EF403019.1.1482	Bacteria	Firmicutes	Clostridia	Clostridiales	unclassified	Intestinimonas	butyriciproducens	Intestinimonas butyriciproducens strain SRB-521-5-I 16S ribosomal RNA gene, partial sequence	92.881	592	645321636	NR_118554.1	295	21	0	1	295	329	623	4.03e-120	429	CCTACGGGGGGCAGCAGTGGGGAATATTGGGCAATGGGCGAAAGCCTGACCCAGCAACGCCGCGTGAAGGAAGAAGGTCTTCGGATTGTAAACTTCTTTTATGAGGGACGAAGGACGTGACGGTACCTCATGAATAAGCCACGGCTAACTACGTGCCAGCAGCCGCGGTAATACGTAGGTGGCAAGCGTTGTCCGGATTTACTGGGTGTAAAGGGCGCGTAGGCGGGATGGCAAGTCAGATGTGAAATCCATGGGCTCAACCCATGAACTGCATTTGAAACTGTCGTTCTTGAGTATCGGG
FUFK010829228.854.2372	Bacteria	Proteobacteria	Gammaproteobacteria	Pseudomonadales	Moraxellaceae	Acinetobacter	seohaensis	Acinetobacter seohaensis strain SW-100 16S ribosomal RNA gene, partial sequence	99.32	591	636559242	NR_115299.1	294	2	0	1	294	309	602	2.91e-151	532	CCTACGGGGGGCAGCAGTGGGGAATATTGGACAATGGGGGGAACCCTGATCCAGCCATGCCGCGTGTGTGAAGAAGGCCTTTTGGTTGTAAAGCACTTTAAGTGGGGAGGAGGCTTACCTGGTTAATACCTGGGCTAAGTGGACGTTACCCACAGAATAAGCACCGGCTAACTCTGTGCCAGCAGCCGCGGTAATACAGAGGGTGCGAGCGTTAATCGGATTTACTGGGCGTAAAGCGCGCGTAGGTGGTTAATTAAGTCAAATGTGAAATCCCCGAGCTTAACTTGGGAATTG
EU471663.1.1391	Bacteria	Firmicutes	Clostridia	Clostridiales	unclassified	Pseudoflavonifractor	phocaeensis	Pseudoflavonifractor phocaeensis strain Marseille-P3064 16S ribosomal RNA, partial sequence	91.391	590	1193829127	NR_147370.1	302	21	4	1	299	349	648	5.25e-114	409	CCTACGGGAGGCAGCAGTGGGGAATATTGGGCAATGGGCGAAAGCCTGACCCAGCGACGCCGCGTGAGGGAAGAAGGTCTTCGGATTGTAAACCTTAGTCAACAGGGAAGAAGAAAGTGACGGTACCTGTGGAGGAAGCCACGGCTAACTACGTGCCAGCAGCCGCGGTAATACGTAGGTGGCGAGCGTTATCCGGATTTACTGGGTGTAAAGGGTGTGTAGGCGGGATTGCAAGTCAGATGTGAAACCTATGGGCTTAACCCATAGCCTGCATTTGAAACTGTGATTCTTGAGTGTGGGG
JQ425751.1.1483	Bacteria	Firmicutes	Clostridia	Clostridiales	Lachnospiraceae	Lachnoclostridium	[Clostridium] lavalense	[Clostridium] lavalense strain CCRI-9842 16S ribosomal RNA gene, partial sequence	96.346	584	343205837	NR_044289.1	301	11	0	1	301	328	628	3.92e-140	496	CCTACGGGGGGCTGCAGTGGGGAATATTGCACAATGGGGGAAACCCTGATGCAGCAACGCCGCGTGAGTGAAGAAGTATTTCGGTATGTAAAGCTCTATCAGCAGGGAAGATAATGACGGTACCTGACTAAGAAGCCCCGGCTAACTACGTGCCAGCAGCCGCGGTAATACGTAGGGGGCAAGCGTTATCCGGATTTACTGGGTGTAAAGGGAGCGTAGGCGGCTTGGCAAGTCTGATGTGAAAGCCCAGGGCTCAACCCTGGGACTGCATTGGAAACTGTCAGGCTAGAGTGCAGGAGAG
HQ716269.1.1450	Bacteria	Bacteroidetes	Flavobacteriia	Flavobacteriales	Flavobacteriaceae	Nonlabens	sediminis	Nonlabens sediminis strain NBRC 100970 16S ribosomal RNA gene, partial sequence	85.197	578	631252768	NR_113966.1	304	37	8	1	300	313	612	7.09e-83	305	CCTACGGGGGGCAGCAGTGAGGAATATTGGACAATGGAGGCAACTCTGATCCAGCCATGCCGCGTGAAGGACTAAGGCCCTATGGGCTGTAAACTTCTTTAGACGCAGAGCAATAAGGTCCACGAGTGGATCGATGAGAGTATGCGTAGAATAAGCATCGGCTAACTCCGTGCCAGCAGCCGCGGTAATACGGGGGATGCAAGCGTTATCCGGATTCATTGGGTTTAAAGGGTGCGTAGGCGGCTTGGCAAGTCAGCGGTGAAAGGCCCGGGCTCAACCCGGAAAGTGCCGTTGATACTGT
AM500806.1.1481	Bacteria	Firmicutes	Erysipelotrichia	Erysipelotrichales	Erysipelotrichaceae	Dielma	fastidiosa	Dielma fastidiosa strain JC13 16S ribosomal RNA gene, partial sequence	87.5	575	672239004	NR_125593.1	296	33	4	1	294	338	631	6.99e-93	339	CCTACGGGAGGCAGCAGTAGGGAATTTTCGGCAATGAGGGGAACCTTGACCGAGCAACGCCGCGTGAACGAGGAAGGTCTTTGGATCGCAGAGTTCTGTTGTAAGGGAAGAACACTATAGATAGGGAATGATCTATAGCTGACGGTACCTTGCCAGAAAGCCACGGCTAACTACGTGCCAGCAGCCGCGGTAATACGTAGGTGGCGAGCGTTATCCGGAATCATTGGGCGTAAAGGGTGCGTAGGCGGCAGATTAAGTTTGTGGTGAAAGAGCAAGGCTCAACCTTGTTAAGCCACAAAAA
EF517954.1.1705	Bacteria	Firmicutes	Bacilli	Bacillales	Staphylococcaceae	Staphylococcus	cohnii	Staphylococcus cohnii strain GH 137 16S ribosomal RNA gene, partial sequence	100	570	310975038	NR_036902.1	301	0	0	1	301	323	623	1.77e-158	556	CCTACGGGAGGCAGCAGTAGGGAATCTTCCGCAATGGGCGAAAGCCTGACGGAGCAACGCCGCGTGAGTGATGAAGGTCTTCGGATCGTAAAACTCTGTTATTAGGGAAGAACAAATGTGTAAGTAACTATGCACGTCTTGACGGTACCTAATCAGAAAGCCACGGCTAACTACGTGCCAGCAGCCGCGGTAATACGTAGGTGGCAAGCGTTATCCGGAATTATTGGGCGTAAAGCGCGCGTAGGCGGTTTCTTAAGTCTGATGTGAAAGCCCACGGCTCAACCGTGGAGGGTCATTGGAA
DQ394604.1.1560	Bacteria	Firmicutes	Clostridia	Clostridiales	Ruminococcaceae	Anaeromassilibacillus	senegalensis	Anaeromassilibacillus senegalensis strain mt9 16S ribosomal RNA, partial sequence	87.356	570	1116030269	NR_144727.1	261	30	3	1	260	335	593	3.71e-80	296	CCTACGGGGGGCAGCAGTCGGGAATATTGCGCAATGGAGGAAACTCTGACGCAGTGACGCCGCGTATAGGAAGAAGGTTTTCGGATTGTAAACTATTGTCGTTAGGGAAGATAAAAGACAGTACCTAAGGAGGAAGCTCCGGCTAACTACGTGCCAGCAGCCGCGGTAATACGTAGGGAGCAAGCGTTATCCGGATTTATTGGGTGTAAAGGGTGCGTAGACGGGATAGCAAGTTAGCTGTGAAATCCCTCGGCTTAACCGAGGA
CU927011.1.1360	Bacteria	Bacteroidetes	Bacteroidia	Bacteroidales	Rikenellaceae	Alistipes	indistinctus	Alistipes indistinctus strain JCM 16068 16S ribosomal RNA gene, partial sequence	96.346	568	631252073	NR_113271.1	301	11	0	1	301	339	639	3.92e-140	496	CCTACGGGAGGCAGCAGTGAGGAATATTGGTCAATGGACGCAAGTCTGAACCAGCCATGCCGCGTGCAGGATGAAGGTGCTATGCATTGTAAACTGCTTTTGTACGAGGGTAAACTCGGGTACGTGTACCCGACTGAAAGTATCGTACGAATAAGGATCGGCTAACTCCGTGCCAGCAGCCGCGGTAATACGGAGGATCCGAGCGTTATCCGGATTTATTGGGTTTAAAGGGTGCGTAGGCGGTTGAATAAGTTAGAGGTGAAAGCTCGATGCTCAACATCGAAATTGCCTCTGATACTGT
JX898099.1.1525	Bacteria	Bacteroidetes	Bacteroidia	Bacteroidales	Dysgonamonadaceae	Proteiniphilum	acetatigenes	Proteiniphilum acetatigenes strain TB107 16S ribosomal RNA, partial sequence	97.674	564	343202727	NR_043154.1	301	7	0	1	301	339	639	8.36e-147	518	CCTACGGGGGGCAGCAGTGAGGAATATTGGTCAATGGACGCAAGTCTGAACCAGCCACGTCGCGTGAAGGAAGACGGCCCTACGGGTTGTAAACTTCTTTTGTAAGGGAATAAAGTGAGTCACGTGTGGCTTTTTGCATGTACCTTACGAATAAGGATCGGCTAACTCCGTGCCAGCAGCCGCGGTAATACGGAGGATCCGAGCGTTATCCGGATTTATTGGGTTTAAAGGGTGCTCAGGCGGGCCATTAAGTCGGCGGTGAAATTTTGCGGCTCAACCGTAAAAGTGCCTTCGATACTGG
HQ730698.1.1503	Bacteria	Proteobacteria	Betaproteobacteria	Burkholderiales	Alcaligenaceae	Paenalcaligenes	hermetiae	Paenalcaligenes hermetiae strain KBL009 16S ribosomal RNA gene, partial sequence	96.689	564	566085476	NR_109523.1	302	8	2	1	301	326	626	8.42e-142	501	CCTACGGGAGGCAGCAGTGGGGAATTTTGGACAATGGGGGGAACCCTGATCCAGCCATCCCGCGTGTATGATGAAGGCCTTCGGGTTGTAAAGTACTTTTGACAGGGAAGAAACGACACCACCTAATACGTGATGTTAATGACGGTACCTGTAGAATAAGCACCGGCTAACTACGTGCCAGCAGCCGCGGTAATACGTAGGGTGCAAGCGTTAATCGGAATTACTGGGCGTAAAGGGTACGCAGGCGGCTAGGAAAGAAGGATGTGAAATCCCAGGGCTCAACCTTGGAACTGCATTCTTA
AY949860.1.1520	Bacteria	Bacteroidetes	Bacteroidia	Bacteroidales	Tannerellaceae	Parabacteroides	chartae	Parabacteroides chartae strain NS31-3 16S ribosomal RNA gene, partial sequence	99.668	563	566085397	NR_109439.1	301	1	0	1	301	336	636	8.25e-157	551	CCTACGGGAGGCAGCAGTGAGGAATATTGGTCAATGGGCGGGAGCCTGAACCAGCCAAGTCGCGTGAAGGAAGAAGGATCTATGGTTCGTAAACTTCTTTTGCAGGGGAATAAAGTGCAGGACGTGTCCTGTTTTGTATGTACCCTGAGAATAAGGATCGGCTAACTCCGTGCCAGCAGCCGCGGTAATACGGAGGATCCGAGCGTTATCCGGATTTATTGGGTTTAAAGGGTGCGTAGGTGGTTTGATAAGTCAGCGGTGAAAGTTTGCAGCTTAACTGTAAAAATGCCGTTGAAACTGT
FJ681236.1.1461	Bacteria	Bacteroidetes	Bacteroidia	Bacteroidales	Barnesiellaceae	Barnesiella	viscericola	Barnesiella viscericola strain C46 16S ribosomal RNA, complete sequence	92.623	561	1270532346	NR_121773.2	244	16	2	1	243	348	590	2.56e-96	350	CCTACGGGAGGCAGCAGTGAGGAATATTGGTCAATGGGCGCAGGCCTGAACCAGCCAAGTCGCGTGAGGGAAGACGGTCCTACGGATTGTAAACCTCTTTTGTCGGGGAGTAACGTGCGGGACGCGTCCCGTATTGAGAGTACCCGAAGAAAAAGCATCGGCTAACTCCGTGCCAGCAGCCGCGGTAATACGGAGGATGCGAGCGTTATCCGGATTTATTGGGTTTAAAGGGTGCGCAGGCGG
BAGW01000037.287.1796	Bacteria	Firmicutes	Clostridia	Clostridiales	Oscillospiraceae	Oscillibacter	ruminantium	Oscillibacter ruminantium strain GH1 16S ribosomal RNA gene, partial sequence	100	560	645321110	NR_118156.1	301	0	0	1	301	304	604	1.77e-158	556	CCTACGGGAGGCAGCAGTGGGGAATATTGGGCAATGGACGCAAGTCTGACCCAGCAACGCCGCGTGAAGGAAGAAGGCTTTCGGGTTGTAAACTTCTTTTAACAGGGAAGAGAAGAAGACGGTACCTGTTGAATAAGCCACGGCTAACTACGTGCCAGCAGCCGCGGTAATACGTAGGTGGCAAGCGTTGTCCGGATTTACTGGGTGTAAAGGGCGTGTAGCCGGGAAGGCAAGTCAGATGTGAAATCTGGAGGCTCAACCTCCAAACTGCATTTGAAACTGCTTTTCTTGAGTATCGGAG
KM244902.1.1502	Bacteria	Bacteroidetes	Bacteroidia	Bacteroidales	Prevotellaceae	Prevotella	oris	Prevotella oris strain JCM 12252 16S ribosomal RNA gene, partial sequence	94.198	560	631251920	NR_113118.1	293	15	2	1	292	328	619	3.87e-125	446	CCTACGGGGGGCAGCAGTGAGGAATATTGGTCAATGGACGGGAGTCTGAACCAGCCAAGTAGCGTGCAGGATGACGGCCCTATGGGTTGTAAACTGCTTTTGTGCGGGGATAAAGTGTGGGACGTGTCCCATATTGCAGGTACCGCATGAATAAGGACCGGCTAATTCCGTGCCAGCAGCCGCGGTAATACGGAAGGTCCGGGCGTTATCCGGATTTATTGGGTTTAAAGGGAGCGTAGGCCGGAGATTAAGCGTGTTGTGAAATGCCGCGGCTCAACCGTGGCACTGCAGC
AF287778.1.1519	Bacteria	Firmicutes	Clostridia	Clostridiales	Eubacteriaceae	Pseudoramibacter	alactolyticus	Pseudoramibacter alactolyticus strain ATCC 23263 16S ribosomal RNA, partial sequence	98.479	558	631250900	NR_112097.1	263	4	0	1	263	359	621	9.54e-131	464	CCTACGGGAGGCAGCAGTGGGGAATATTGCGCAATGGGGGAAACCCTGACGCAGCAATACCGCGTGAGTGAAGAAGGTTTTCGGATCGTAAAGCTCTGTTATTGGGGAAGAAGAAGTGACGGTACCCAATGAGGAAGTCCCGGCTAACTACGTGCCAGCAGCCGCGGTAATACGTAGGGGACAAGCGTTGTCCGGAATCACTGGGCGTAAAGGGCGCGTAGGCGGTTATATAAGTCAGATGTGAAAGGTACCGGCTCAACCGG
KJ161326.1.1708	Bacteria	Proteobacteria	Gammaproteobacteria	Pseudomonadales	Pseudomonadaceae	Pseudomonas	glareae	Pseudomonas glareae strain KMM 9500 16S ribosomal RNA, partial sequence	99.668	557	1137647780	NR_145562.1	301	1	0	1	301	320	620	8.25e-157	551	CCTACGGGGGGCAGCAGTGGGGAATATTGGACAATGGGCGAAAGCCTGATCCAGCCATGCCGCGTGTGTGAAGAAGGTCTTCGGATTGTAAAGCACTTTAAGTTGGGAGGAAGGGCAGTAAGTTAATACCTTGCTGTTTTGACGTTACCGACAGAATAAGCACCGGCTAACTCTGTGCCAGCAGCCGCGGTAATACAGAGGGTGCAAGCGTTAATCGGAATTACTGGGCGTAAAGCGCGCGTAGGTGGTTTGTTAAGTTGGATGTGAAAGCCCCGGGCTCAACCTGGGAACTGCATCCAAA
JQ799166.1.1490	Bacteria	Bacteroidetes	Bacteroidia	Bacteroidales	Tannerellaceae	Tannerella	forsythia	Tannerella forsythia strain ATCC 43037 16S ribosomal RNA, partial sequence	91.06	557	470466782	NR_074140.1	302	25	2	1	301	304	604	1.89e-113	407	CCTACGGGAGGCAGCAGTGAGGAATATTGGTCAATGGGCGAGAGCCTGAACCAGCCAAGTCGCGTGAGGGACGACGGCCCTACGGGTTGTAAACCTCTTTTACGAGGGAATAAAGGAGCTTACGTGTAAGTTTTTGCATGTACCTTGTGAATAAGCATCGGCTAACTCCGTGCCAGCAGCCGCGGTAATACGGAGGATGCGAGCGTTATCCGGATTCATTGGGTTTAAAGGGTGCGTAGGTGGCCGATTAAGTCAGCGGTGAAAGTCAGTGGCTCAACCATTGAACTGCCGTTGAAACTGG
EU462243.1.1379	Bacteria	Firmicutes	Clostridia	Clostridiales	unclassified	Intestinimonas	butyriciproducens	Intestinimonas butyriciproducens strain SRB-521-5-I 16S ribosomal RNA gene, partial sequence	91.837	555	645321636	NR_118554.1	294	24	0	1	294	329	622	1.46e-114	411	CCTACGGGGGGCAGCAGTGGGGAATATTGGGCAATGGGCGAAAGCCTGACCCAGCGACGCCGCGTGAAGGAAGAAGGCCTTCGGGTTGTAAACTTTAGTAAGCAGGGAAGAAGAAAGTGACGGTACCTGCAGAGTAAGCCACGGCTAACTACGTGCCAGCAGCCGCGGTAATACGTAGGTGGCGAGCGTTATCCGGAATTACTGGGTGTAAAGGGTGTGTAGGCGGGATTTCAAGTCAGATGTGAAAATTATGGGCTCAACCCATAACCTGCATTTGAAACTGAGATTCTTGAGAGTCGGG
KT952763.1.1479	Bacteria	Firmicutes	Clostridia	Clostridiales	Clostridiaceae	Clostridium	saudiense	Clostridium saudiense strain JCC 16S ribosomal RNA, partial sequence	99.668	552	1116030238	NR_144696.1	301	1	0	1	301	333	633	8.25e-157	551	CCTACGGGAGGCAGCAGTGGGGAATATTGCACAATGGGGGAAACCCTGATGCAGCAACGCCGCGTGAGTGATGACGGCCTTCGGGTTGTAAAGCTCTGTCTTCAGGGACGATAATGACGGTACCTGAGGAGGAAGCCACGGCTAACTACGTGCCAGCAGCCGCGGTAATACGTAGGTGGCGAGCGTTGTCCGGATTTACTGGGCGTAAAGGGAGCGTAGGCGGACTTTTAAGTGAGATGTGAAATACCCGGGCTCAACCTGGGTGCTGCATTTCAAACTGGAAGTCTAGAGTGCAGGAGAG
AB185517.1.1534	Bacteria	Firmicutes	Clostridia	Clostridiales	unclassified	Flintibacter	butyricus	Flintibacter butyricus strain BLS21 16S ribosomal RNA, partial sequence	95.42	549	1109168025	NR_144611.1	262	12	0	1	262	282	543	7.53e-117	418	CCTACGGGGGGCAGCAGTGGGGAATATTGGGCAATGGGCGAAAGCCTGACCCAGCAACGCCGCGTGAAGGAAGAAGGCCTTCGGGTTGTAAACTTCTTTTATGAGGGACGAAGGAAGTGACGGTACCTCATGAATAAGCCACGGCTAACTACGTGCCAGCAGCCGCGGTAATACGTAGGTGGCAAGCGTTATCCGGATTTACTGGGTGTAAAGGGCGCGTAGGCGGGAAGGCAAGTCAGATGTGAAATCCAGGGGCTCAACCC
FMDZ01000001.16887.18386	Bacteria	Firmicutes	Clostridia	Clostridiales	Clostridiales Family XIII. Incertae Sedis	Ihubacter	massiliensis	Ihubacter massiliensis strain Marseille-P2843 16S ribosomal RNA, partial sequence	92.079	549	1116030291	NR_144749.1	303	22	2	1	301	347	649	5.22e-119	425	CCTACGGGGGGCAGCAGTGGGGAATATTGCACAATGGGGGAAACCCTGATGCAGCAACGCCGCGTGAAGGAAGAAGGCCTTTGGGTCGTAAACTTCTGTTCTAAGGGAAGATAATGACGGTACCTTAGGAGCAAGTCCCGGCTAACTACGTGCCAGCAGCCGCGGTAATACGTAGGGGGCAAGCGTTATCCGGAATTATTGGGCGTAAAGAGTACGTAGGTGGTTACCTAAGCACGAGGTATAAGGCAATGGCTTAACCATTGTTCGCCTTGTGAACTGGGCTACTTGAGTGCAGGAGAGG
EF559040.1.1511	Bacteria	Bacteroidetes	Bacteroidia	Bacteroidales	Porphyromonadaceae	Fermentimonas	caenicola	Fermentimonas caenicola strain ING2-E5B 16S ribosomal RNA, partial sequence	94.352	548	1230874648	NR_148809.1	301	17	0	1	301	342	642	3.98e-130	462	CCTACGGGAGGCAGCAGTGAGGAATATTGGTCAATGGAGGCAACTCTGAACCAGCCAAGTCGCGTGAAGGATGACTGCCCTACGGGTTGTAAACTTCTTTTTTAAGGGAATAAAGTGAGCCACGTGTGGCTTTTTGCATGTACCTTACGAATAAGGATCGGCTAACTCCGTGCCAGCAGCCGCGGTAATACGGAGGATCCGAGCGTTATCCGGATTTATTGGGTTTAAAGGGTGCGCAGGCGGAATATTAAGTCGGCGGTGAAAGTTTGCAGCTTAACTGTAAAATTGCCGTTGATACTGG
AM930378.1.1472	Bacteria	Firmicutes	Clostridia	Clostridiales	Clostridiaceae	Clostridium	saudiense	Clostridium saudiense strain JCC 16S ribosomal RNA, partial sequence	98.007	547	1116030238	NR_144696.1	301	6	0	1	301	333	633	1.8e-148	523	CCTACGGGAGGCAGCAGTGGGGAATATTGCACAATGGGGGAAACCCTGATGCAGCAACGCCGTGTGAGTGATGACGGCCTTCGGGTTGTAAAGCTCTGTCTTCAGGGACGATAATGACGGTACCTGAGGAGGAAGCCACGGCTAACTACGTGCCAGCAGCCGCGGTAATACGTAGGTGGCGAGCGTTGTCCGGATTTACTGGGCGTAAAGGGAGCGTAGGCGGATTTTTAAGTGAGATGTGAAATACTCGGGCTTAACCTGAGTGCTGCATTTCAAACTGGAAGTCTAGAGTGCAGGAGAG
GQ458237.1.1465	Bacteria	Firmicutes	Clostridia	Clostridiales	Lachnospiraceae	Lachnoclostridium	[Clostridium] fimetarium	[Clostridium] fimetarium strain Z-2189 16S ribosomal RNA gene, partial sequence	96.346	547	219857405	NR_024993.1	301	11	0	1	301	349	649	3.92e-140	496	CCTACGGGAGGCAGCAGTGGGGAATATTGCACAATGGGCGAAAGCCTGATGCAGCGACGCCGCGTGAGTGAAGAAGTATTTCGGTATGTAAAGCTCTATCAGCAGGGAAGATAATGACAGTACCTGACTAAGAAGCCCCGGCTAACTACGTGCCAGCAGCCGCGGTAATACGTAGGGGGCAAGCGTTATCCGGATTTACTGGGTGTAAAGGGAGCGTAGGTGGCATAGCAAGTCAGATGTGAAAGCCCGGGGCTTAACCCCGGGACTGCATTTGAAACTGCTAAGCTAGAGTACAGGAGAG
GQ138411.1.1386	Bacteria	Firmicutes	Clostridia	Clostridiales	Ruminococcaceae	Saccharofermentans	acetigenes	Saccharofermentans acetigenes strain P6 16S ribosomal RNA, partial sequence	91.561	547	636559283	NR_115340.1	237	18	2	1	236	336	571	4.23e-89	326	CCTACGGGAGGCAGCAGTGGGGAATATTGGGCAATGGAGGCAACTCTGACCCAGCAATACCGCGTGAAGGAAGAAGGCCTTCGGGTTGTAAACTTCTTTAGACAGGGAAGAAAGAAATGACATTACCTGTAGAATAAGCCACGGCTAACTACGTGCCAGCAGCCGCGGTAATACGTAGGTGGCAAGCGTTATCCGGAATTACTGGGTGTAAAGGGCGCGTAGGCGGGTGTGCAAGTTAG
JX948684.1.1493	Bacteria	Firmicutes	Clostridia	Clostridiales	Clostridiaceae	Clostridium	liquoris	Clostridium liquoris strain BEY10 16S ribosomal RNA, partial sequence	99.644	543	1227086113	NR_148617.1	281	1	0	1	281	331	611	1e-145	514	CCTACGGGGGGCAGCAGTGGGGAATATTGCGCAATGGGGGAAACCCTGACGCAGCAACGCCGCGTGGGTGATGAAGGTCTTCGGATTGTAAAACCCTGTCTTCTGGGACGATAATGACGGTACCAGAGGAGGAAGCCACGGCTAACTACGTGCCAGCAGCCGCGGTAATACGTAGGTGGCGAGCGTTGTCCGGATTTACTGGGCGTAAAGGATGCGTAGGCGGATATTTAAGTCAGATGTGAAATACCCGAGCTTAACTTGGGTGCTGCATTTGAAACTGG
CR931997.108684.110210	Bacteria	Actinobacteria	Actinobacteria	Corynebacteriales	Corynebacteriaceae	Corynebacterium	glutamicum	Corynebacterium glutamicum strain ATCC 13032 16S ribosomal RNA, partial sequence	99.336	541	444304238	NR_074663.1	301	2	0	1	301	336	636	3.84e-155	545	CCTACGGGAGGCAGCAGTGGGGAATATTGCACAATGGGCGCAAGCCTGATGCAGCGACGCCGCGTGGGGGATGACGGCCTTCGGGTTGTAAACTCCTTTCGCTAGGGACGAAGCCTTAGGGTGACGGTACCTGGAGAAGAAGCACCGGCTAACTACGTGCCAGCAGCCGCGGTAATACGTAGGGTGCGAGCGTTGTCCGGAATTACTGGGCGTAAAGAGCTCGTAGGTGGTTTGTCGCGTCGTCTGTGAAATCCCGGGGCTTAACTTCGGGCGTGCAGGCGATACGGGCATAACTTGAGTG
DQ272510.1.1553	Bacteria	Firmicutes	Bacilli	Lactobacillales	Streptococcaceae	Streptococcus	equinus	Streptococcus equinus strain NBRC 12553 16S ribosomal RNA gene, partial sequence	100	538	631252396	NR_113594.1	257	0	0	1	257	320	576	4.3e-134	475	CCTACGGGAGGCAGCAGTAGGGAATCTTCGGCAATGGGGGCAACCCTGACCGAGCAACGCCGCGTGAGTGAAGAAGGTTTTCGGATCGTAAAGCTCTGTTGTAAGAGAAGAACGTGTGTGAGAGTGGAAAGTTCACACAGTGACGGTAACTTACCAGAAAGGGACGGCTAACTACGTGCCAGCAGCCGCGGTAATACGTAGGTCCCGAGCGTTGTCCGGATTTATTGGGCGTAAAGCGAGCGCAGGCGGTTTAATAA
AXVO01000009.222.1744	Bacteria	Actinobacteria	Actinobacteria	Bifidobacteriales	Bifidobacteriaceae	Bifidobacterium	choerinum	Bifidobacterium choerinum strain Su 806 16S ribosomal RNA gene, partial sequence	99.668	537	310975252	NR_037116.1	301	1	0	1	301	329	629	8.25e-157	551	CCTACGGGGGGCAGCAGTGGGGAATATTGCACAATGGGCGCAAGCCTGATGCAGCGACGCCGCGTGCGGGATGGAGGCCTTCGGGTTGTAAACCGCTTTTGTTCAAGGGCAAGGCGGGTCTTCGGGCCCGTTGAGTGGATTGTTCGAATAAGCACCGGCTAACTACGTGCCAGCAGCCGCGGTAATACGTAGGGTGCAAGCGTTATCCGGATTTATTGGGCGTAAAGGGCTCGTAGGCGGTTCGTCGCGTCCGGTGTGAAAGTCCATCGCTTAACGGTGGATCCGCGCCGGGTACGGGCGG
MRYC01000035.224.1824	Bacteria	Proteobacteria	Gammaproteobacteria	Pseudomonadales	Moraxellaceae	Psychrobacter	marincola	Psychrobacter marincola strain KMM 277 16S ribosomal RNA gene, partial sequence	100	536	219878319	NR_025458.1	301	0	0	1	301	320	620	1.77e-158	556	CCTACGGGAGGCAGCAGTGGGGAATATTGGACAATGGGGGCAACCCTGATCCAGCCATGCCGCGTGTGTGAAGAAGGCCTTTTGGTTGTAAAGCACTTTAAGCAGTGAAGAAGACCTAACGGTTAATACCCGTTAGCGATGACATTAGCTGCAGAATAAGCACCGGCTAACTCTGTGCCAGCAGCCGCGGTAATACAGAGGGTGCAAGCGTTAATCGGAATTACTGGGCGTAAAGCGAGCGTAGGTGGCTTGATAAGTCAGATGTGAAATCCCCGGGCTTAACCTGGGAACTGCATCTGAT
EU474125.1.1387	Bacteria	Firmicutes	Clostridia	Clostridiales	Clostridiaceae	Clostridium	saudiense	Clostridium saudiense strain JCC 16S ribosomal RNA, partial sequence	99.336	533	1116030238	NR_144696.1	301	2	0	1	301	333	633	3.84e-155	545	CCTACGGGGGGCAGCAGTGGGGAATATTGCACAATGGGGGAAACCCTGATGCAGCAACGCCGCGTGAGTGATGACGGCCTTCGGGTTGTAAAGCTCTGTCTTCAGGGACGATAATGACGGTACCTGAGGAGGAAGCCACGGCTAACTACGTGCCAGCAGCCGCGGTAATACGTAGGTGGCGAGCGTTGTCCGGATTTACTGGGCGTAAAGGGAGCGTAGGCGGACTTTTAAGTGAGATGTGAAATACCCGGGCTCAACTTGGGTGCTGCATTTCAAACTGGAAGGCTAGAGTGCAGGAGAG
GQ134577.1.1360	Bacteria	Firmicutes	Clostridia	Clostridiales	Clostridiaceae	Clostridium	saudiense	Clostridium saudiense strain JCC 16S ribosomal RNA, partial sequence	97.527	533	1116030238	NR_144696.1	283	7	0	1	283	333	615	7.93e-137	484	CCTACGGGTGGCAGCAGTGGGGAATATTGCACAATGGGGGAAACCCTGATGCAGCAACGCCGCGTGAGTGATGACGGCCTTCGGGTTGTAAAGCTCTGTCTTCAGGGACGATAATGACGGTACCTGAGGAGGAAGCCACGGCTAACTACGTGCCAGCAGCCGCGGTAATACGTAGGTGGCGAGCGTTGTCCGGATTTACTGGGCGTAAAGGGAGCGTAGGCGGATTTTTAAGTGAGGTGTGAAATACTCGGGCTTAACCTGAGTGCTGCATTTCAAACTGGAA
EU289085.1.1434	Bacteria	Actinobacteria	Coriobacteriia	Coriobacteriales	Atopobiaceae	Atopobium	vaginae	Atopobium vaginae strain DSM 15829 16S ribosomal RNA gene, partial sequence	97.736	532	645320586	NR_117757.1	265	6	0	1	265	305	569	1.61e-128	457	CCTACGGGAGGCAGCAGTGGGGAATCTTGCACAATGGGCGAAAGCCTGATGCAGCGACGCCGCGTGCGGGATGAAGGCCTTCGGGTTGTAAACCGCTTTCAGCAGGGATGAGGCCGCAAGGTGACAGTACCTGCAGAAGAAGCCCCGGCTAACTACGTGCCAGCAGCCGCGGTAATACGTAGGGGGCAAGCGTTATCCGGATTCATTGGGCGTAAAGCGCGCGTAGGCGGTCTGTTAGGTCGGAAGTCAAATCCGGGGGCTCAAC
CP014274.4267651.4269197	Bacteria	Proteobacteria	Gammaproteobacteria	Xanthomonadales	Xanthomonadaceae	Stenotrophomonas	koreensis	Stenotrophomonas koreensis strain TR6-01 16S ribosomal RNA gene, partial sequence	99.336	530	343200332	NR_041019.1	301	2	0	1	301	313	613	3.84e-155	545	CCTACGGGAGGCAGCAGTGGGGAATATTGGACAATGGGCGAAAGCCTGATCCAGCCATACCGCGTGGGTGAAGAAGGCCTTCGGGTTGTAAAGCCCTTTTGTTGGGAAAGAAAAGCAGCCGGTTAATACCCGGTTGTTCTGACGGTACCCAAAGAATAAGCACCGGCTAACTTCGTGCCAGCAGCCGCGGTAATACGAAGGGTGCAAGCGTTACTCGGAATTACTGGGCGTAAAGCGTGCGTAGGTGGTTGTTTAAGTCTGTCGTGAAAGCCCTGGGCTCAACCTGGGAACTGCGATGGAA
FODE01000096.409.1875	Bacteria	Proteobacteria	Alphaproteobacteria	Rhodobacterales	Rhodobacteraceae	Paracoccus	alcaliphilus	Paracoccus alcaliphilus strain ATCC 51199 16S ribosomal RNA gene, partial sequence	100	528	343202430	NR_042716.1	301	0	0	1	301	301	601	1.77e-158	556	CCTACGGGAGGCAGCAGTGGGGAATCTTAGACAATGGGGGCAACCCTGATCTAGCCATGCCGCGTGAGTGATGAAGGCCCTAGGGTTGTAAAGCTCTTTCAGCTGGGAAGATAATGACGGTACCAGCAGAAGAAGCCCCGGCTAACTCCGTGCCAGCAGCCGCGGTAATACGGAGGGGGCTAGCGTTGTTCGGAATTACTGGGCGTAAAGCGCACGTAGGCGGACCAGCAAGTTAGGGGTGAAATCCCGGGGCTCAACCCCGGAACTGCCCTTAAAACTGTTGATCTTGAGTTCGAGAGAG
JQ187637.1.1370	Bacteria	Proteobacteria	Betaproteobacteria	Burkholderiales	Alcaligenaceae	Advenella	faeciporci	Advenella faeciporci strain M-07 16S ribosomal RNA gene, partial sequence	95.364	527	631251992	NR_113190.1	302	12	2	1	301	338	638	3.95e-135	479	CCTACGGGAGGCAGCAGTGGGGAATTTTCGACAATGGGGGGAACCCTGATCGAGCCATCCCGCGTGTGCGATGAAGGCCTTCGGGTTGTAAAGCACTTTTGTCAGGGAAGAAAAGTCACTTACTAATATTAGGTGACGCTGACGGTACCTGAAGAATAAGCACCGGCTAACTACGTGCCAGCAGCCGCGGTAATACGTAGGGTGCAAGCGTTAATCGGAATTACTGGGCGTAAAGCGTGCGCAGGCGGTTTGGAAAGAAGGATGTGAAATCCCAGGGCTCAACCTTGGAACTGCATTCTTA
DQ905337.1.1551	Bacteria	Firmicutes	Clostridia	Clostridiales	Eubacteriaceae	Alkalibaculum	bacchi	Alkalibaculum bacchi strain CP11 16S ribosomal RNA gene, partial sequence	91.235	525	636560609	NR_116669.1	251	16	6	1	248	289	536	2.51e-92	337	CCTACGGGAGGCAGCAGTGGGGAATATTGGGCAATGGAGGAAACTCTGACCCAGCAACGCCGCGTGGAGGAAGAAGGTTTTCGGATCGTAAACTCCTGTCCTTGGAGACGAGTAGAAGACGGTATCCAAGGAGGAAGCCCCGGCTAACTACGTGCCAGCAGCCGCGGTAATACGTAGGGGGCAAGCGTTGTCCGGAATAATTGGGCGTAAAGGGCGCGTAGGCGGCTCGGTAAGTCTGGAGTGAAAGTCCTGCTTTTAAGGTGGGAATTGCTTTGGATACTGTCGGGCTTGAGTGCAGGAG
GQ133768.1.1374	Bacteria	Firmicutes	Clostridia	Clostridiales	Clostridiaceae	Clostridium	saudiense	Clostridium saudiense strain JCC 16S ribosomal RNA, partial sequence	97.674	524	1116030238	NR_144696.1	301	7	0	1	301	333	633	8.36e-147	518	CCTACGGGGGGCAGCAGTGGGGAATATTGCACAATGGGGGAAACCCTGATGCAGCAACGCCGCGTGAGTGATGACGGCCTTCGGGTTGTAAAGCTCTGTCTTCAGGGACGATAATGATGGTACCTGAGGAGGAAGCCACGGCTAACTACGTGCCAGCAGCCGCGGTAATACGTAGGTGGCGAGCGTTGTCCGGATTTACTGGGCGTAAAGGGAGCGTAGGCGGATTTTTAAGTGAGATGTGAAATACTCGGGCTTAACCTGAGTGCTGCATTTCAAACTGGAAGTCTAGAGTGCAGGAGAG
EU728778.1.1501	Bacteria	Firmicutes	Clostridia	Clostridiales	Lachnospiraceae	Butyrivibrio	proteoclasticus	Butyrivibrio proteoclasticus strain B316 16S ribosomal RNA, partial sequence	96.234	523	507148086	NR_102893.1	239	7	2	1	239	350	586	1.48e-108	390	CCTACGGGGGGCAGCAGTGGGGGATATTGCACAATGGAGGAAACTCTGATGCAGCGACGCCGCGTGAGTGAAGAAGTATTTCGGTATGTAAAGCTCTATCAGCAGGGAAGAAAGACCTCTAAGGAGGGGATGACGGTACCTGAATAAGAAGCCCCGGCTAACTACGTGCCAGCAGCCGCGGTAATACGTAGGGGGCAAGCGTTATCCGGATTTACTGGGTGGAAAGGGAGCGCAGACGG
HQ716208.1.1429	Bacteria	Firmicutes	Clostridia	Clostridiales	Christensenellaceae	Christensenella	massiliensis	Christensenella massiliensis strain Marseille-P2438 16S ribosomal RNA, partial sequence	87.789	520	1116030284	NR_144742.1	303	33	3	1	301	352	652	8.98e-97	351	CCTACGGGAGGCAGCAGTGGGGAATATTGGGCAATGGGCGCAAGCCTGACCCAGCAACGCCGCGTGAGGGAAGAAGGTTTTCGGATTGTAAACCTCTGTCGCAGAAGACGAAGGAAGTGACGGTAATCTGTGAGGAAGCCCCGGCTAACTACGTGCCAGCAGCCGCGGTAATACGTAGGGGGCGAGCGTTGTCCGGAATTACTGGGCGTAAAGGGAGCGTAGGCGGTTAATTAAGTTAGATGTGAAATACCCGGGCTTAACTTGGGGGGTGCATCTAATACTGGTAAACTAGAGTACAGGA
JQ085645.1.1487	Bacteria	Bacteroidetes	Bacteroidia	Bacteroidales	Prevotellaceae	Prevotella	maculosa	Prevotella maculosa strain JCM 15638 16S ribosomal RNA gene, partial sequence	98.34	519	631251912	NR_113110.1	241	4	0	1	241	252	492	1.57e-118	424	CCTACGGGTGGCAGCAGTGAGGAATATTGGTCAATGGGCGCAAGCCTGAACCAGCCAAGTAGCGTGCAGGATGACGGCCCTATGGGTTGTAAACTGCTTTTATGCGGGGATAAAGTGAGGGACGTGTCCCTCATTGCAGGTACCGCATGAATAAGGACCGGCTAATTCCGTGCCAGCAGCCGCGGTAATACGGAAGGTCCAGGCGTTATCCGGATTTATTGGGTTTAAAGGGAGCGTAGGCTGCCCCTCAAGCGTG
AB752497.1.1436	Bacteria	Actinobacteria	Coriobacteriia	Eggerthellales	Eggerthellaceae	Paraeggerthella	hongkongensis	Paraeggerthella hongkongensis strain HKU10 16S ribosomal RNA gene, partial sequence	99.003	518	343202502	NR_042825.1	301	3	0	1	301	311	611	1.79e-153	540	CCTACGGGGGGCAGCAGTGGGGAATTTTGCGCAATGGGGGCAACCCTGACGCAGCAACGCCGCGTGCGGGACGACGGCCTTCGGGTTGTAAACCGCTTTCAGCAGGGAAGACCGACGACGGTACCTGCAGAAGAAGCCCCGGCTAACTACGTGCCAGCAGCCGCGGTAATACGTAGGGGGCGAGCGTTATCCGGATTCATTGGGCGTAAAGCGCGCGTAGGCGGCGCGCCAAGCGGAACCTCTAACCTCGGGGCTCAACCTCGAGCCGGGTTCCGAACTGGCGCGCTCGAGTTCGGTAGAG
FJ680037.1.1477	Bacteria	Bacteroidetes	Bacteroidia	Bacteroidales	Prevotellaceae	Prevotella	copri	Prevotella copri strain JCM 13464 16S ribosomal RNA gene, partial sequence	97.241	517	631252213	NR_113411.1	290	8	0	1	290	341	630	4.87e-139	492	CCTACGGGAGGCAGCAGTGAGGAATATTGGTCAATGGGCGAGAGCCTGAACCAGCCAAGTAGCGTGCAGGATGACGGCCCTATGGGTTGTAAACTGCTTTTATAAGGGAATAAAGTGGGTCACGTGTGACTTTTTGCATGTACCTTATGAATAAGGACCGGCTAATTCCGTGCCAGCAGCCGCGGTAATACGGAAGGTCCGGGCGTTATCCGGATTTATTGGGTTTAAAGGGAGCGTAGGCCGGAGATTAAGCGTGTTGTGAAATGTAGTGGCTCAACCTCTGCACTGCA
EU358681.1.1476	Bacteria	Firmicutes	Tissierellia	unclassified	unclassified	Sedimentibacter	hydroxybenzoicus	Sedimentibacter hydroxybenzoicus strain JW/Z-1 16S ribosomal RNA gene, partial sequence	95.595	517	265678841	NR_029146.1	227	7	1	1	224	333	559	8.46e-101	364	CCTACGGGAGGCAGCAGTGGGGAATATTGCACAATGGAGGGAACTCTGATGCAGCGACGCCGCGTGAGTGAAGAAGGTTTTCGGATCGTAAAACTCTGTCCTTGGTGAAGATAATGACGGTAGCCAAGGAGGAAGCCCCGGCTAACTACGTGCCAGCAGCCGCGGTAATACGTAGGGGGCGAGCGTTGTCCGGATTTACTGGGCGTAAAGGGTGAGTAGGCGGTAAT
GQ134415.1.1403	Bacteria	Proteobacteria	Betaproteobacteria	Burkholderiales	Alcaligenaceae	Oligella	ureolytica	Oligella ureolytica strain DSM 18253 16S ribosomal RNA, partial sequence	97.887	515	343201272	NR_041998.1	284	6	0	1	284	314	597	4.81e-139	492	CCTACGGGAGGCAGCAGTGGGGAATTTTCGACAATGGGGGGAACCCTGATCGAGCCATCCCGCGTGTGGGACGAAGGCCTTCGGGTTGTAAACCACTTTTCTCAACGAAGAAAAGCCTTAGACTAATACTCTGAGGTGCTGACGGTAGTTGAGGAATAAGCACCGGCTAACTATGTGCCAGCAGCCGCGGTAATACATAGGGTGCAAGCGTTAATCGGAATTACTGGGCGTAAAGGGTGCGCAGGCGGCTTGGAAAGAACGGTGTGAAATCCCGGGGCTCAACCCCG
EF686530.1.1533	Bacteria	Firmicutes	Clostridia	Clostridiales	Ruminococcaceae	Anaerobacterium	chartisolvens	Anaerobacterium chartisolvens strain T-1-35 16S ribosomal RNA gene, partial sequence	85.05	515	672238876	NR_125464.1	301	44	1	1	300	325	625	7.09e-83	305	CCTACGGGGGGCAGCAGTCGGGAATTTTGCGCAATGGAGGAAACTCTGACGCAGTGACGCCGCGTGCAGGAAGAAGGTTTTCGGATTGTAAACTGCTTTAGACAGGGAAGAAAAAGGACAGTACCTGTAGAATAAGCTCCGGCTAACTACGTGCCAGCAGCCGCGGTAATACGTAGGGAGCAAGCGTTATCCGGATTTATTGGGTGTAAAGGGTGCGTAGACTGGAAAATAAGTTAGTTGTGAAATCCCTCGGCTTAACTGAGGAACTGCAACTAAAACTGTTTTTCTTGAGTACTGGAGG
HK556761.8.1517	Bacteria	Bacteroidetes	Bacteroidia	Bacteroidales	Porphyromonadaceae	Porphyromonas	uenonis	Porphyromonas uenonis strain JCM 13868 16S ribosomal RNA gene, partial sequence	99.336	513	631251893	NR_113091.1	301	2	0	1	301	335	635	3.84e-155	545	CCTACGGGAGGCAGCAGTGAGGAATATTGGTCAATGGGCGAGAGCCTGAACCAGCCAAGTCGCGTGAAGGAAGACTGCCCGCAAGGGTTGTAAACTTCTTTTGTATGGGATTAAAGTCGTCTACGTGTAGACGTTTGCAGTTACCATACGAATAAGCATCGGCTAACTCCGTGCCAGCAGCCGCGGTAATACGGAGGATGCGAGCGTTATCCGGAATTATTGGGTTTAAAGGGTGCGTAGGTTGCAAGGGAAGTCAGGGGTGAAAAGCTGTAGCTCAACTATGGTCTTGCCTTTGAAACTC
FM872556.1.1478	Bacteria	Firmicutes	Tissierellia	Tissierellales	Peptoniphilaceae	Anaerococcus	senegalensis	Anaerococcus senegalensis strain JC48 16S ribosomal RNA gene, partial sequence	94.684	513	645321194	NR_118220.1	301	16	0	1	301	332	632	8.54e-132	468	CCTACGGGGGGCAGCAGTGGGGAATTTTGCACAATGGAGGAAACTCTGATGCAGCGACGCCGCGTGATTTAGAAGGTCTTCGGATCGTAAGAATCTTTTCTACGGGATGAAAATGACAGTACCGTATGAATAAGGTCCGGCTAATTACGTGCCAGCAGCCGCGGTAATACGTAAGGACCAAGCGTTGTCCGGAATCATTGGGCGTAAAGGGTACGTAGGCTGCCTAGTAAGTTAGAAGTGAAAGCATATAGCTTAACTATATAAAGCTTTTAAAACTGCTAGGCTTGAGAGATGAAAGGGA
AF371829.1.1421	Bacteria	Firmicutes	Clostridia	Clostridiales	Ruminococcaceae	Anaerobacterium	chartisolvens	Anaerobacterium chartisolvens strain T-1-35 16S ribosomal RNA gene, partial sequence	91.118	511	672238876	NR_125464.1	304	23	4	1	301	325	627	5.25e-114	409	CCTACGGGGGGCAGCAGTGGGGAATATTGCGCAATGGGGGCAACCCTGACGCAGCAACGCCGCGTGAAGGATGACGGTCTTCGGATTGTAAACTTCTTTAAGTGTGGAAGAAATTGACGGTACACACAGAATAAGCCACGGCTAACTACGTGCCAGCAGCCGCGGTAATACGTAGGTGGCGAGCGTTGTCCGGATTTACTGGGTGTAAAGGGCGTGTAGGCGGGATTACAAGTCAGATGTGAAATACCGGGGCTTAACTCCGGGGCTGCATTTGAAACTGTAGTTCTTGAGTGCCGGAGAG
EU842803.1.1499	Bacteria	Firmicutes	Erysipelotrichia	Erysipelotrichales	Erysipelotrichaceae	Erysipelatoclostridium	ramosum	Erysipelatoclostridium ramosum strain JCM 1298 16S ribosomal RNA gene, partial sequence	91.633	510	631252045	NR_113243.1	251	21	0	1	251	328	578	1.16e-95	348	CCTACGGGAGGCAGCAGTAGGGAGTTTTCGGCAATGGGGGGAACCCTGACCGAGCAACGCCGCGTGAGTGATGAAGGTCTTCGGATTGTAAAGCTCTGTTATAAGGGAAGAATGATAGCTAGAGGAAATGCTAGTTGTTTGACGGTACCTTATTAGAAAGCCACGGCTAACTACGTGCCAGCAGCCGCGGTAATACGTAGGTGGCAAGCGTTATCCGGAATTATTGGGCGTAAAGAGTGAGCAGGCGGCAGGATAAGTTTGAAGTGAAAGCGTGGGGCTCAACCCCATACAGCTCCAAAAA
CDYT01032079.210.1720	Bacteria	Firmicutes	Clostridia	Clostridiales	Oscillospiraceae	Oscillibacter	ruminantium	Oscillibacter ruminantium strain GH1 16S ribosomal RNA gene, partial sequence	92.105	508	645321110	NR_118156.1	304	18	5	1	301	304	604	1.88e-118	424	CCTACGGGGGGCAGCAGTGGGGAATATTGGGCAATGGGCGCAAGCCTGACCCAGCAACGCCGCGTGAAGGAAGAAGGCTTTCGGGTTGTAAACTTCTTTTAAGAGGGAAGAGCAGAAGACGGTACCTCTAGAATAAGCCACGGCTAACTACGTGCCAGCAGCCGCGGTAATACGTAGGTGGCAAGCGTTGTCCGGATTTACTGGGTGTAAAGGGCGTGCAGCCGGGTCTGCAAGTCAGATGTGAAATCCATGGGCTCAACCCATGAACTGCATTTGAAACTGTAGATCTTGAGTGTCGGAG
CP019433.1598116.1599676	Bacteria	Firmicutes	Bacilli	Lactobacillales	Carnobacteriaceae	Jeotgalibaca	arthritidis	Jeotgalibaca arthritidis strain 1805-02 16S ribosomal RNA, partial sequence	100	507	1397641790	NR_156899.1	301	0	0	1	301	276	576	1.77e-158	556	CCTACGGGAGGCAGCAGTAGGGAATCTTCCGCAATGGACGAAAGTCTGACGGAGCAACGCCGCGTGAGTGAAGAAGGTTTTCGGATCGTAAAACTCTGTTGTTGGAGAAGAACAAGTAGGAGAGTAACTGCTCTTACCTTGACGGTACCCAACCAGAAAGCCACGGCTAACTACGTGCCAGCAGCCGCGGTAATACGTAGGTGGCAAGCGTTGTCCGGATTTATTGGGCGTAAAGCGAGCGCAGGCGGTTCCTTAAGTCTGATGTGAAAGCCCACGGCTCAACCGTGGAAGGTCATTGGAA
FJ672009.1.1396	Bacteria	Bacteroidetes	Bacteroidia	Bacteroidales	Dysgonamonadaceae	Dysgonomonas	gadei	Dysgonomonas gadei strain JCM 16698 16S ribosomal RNA gene, partial sequence	91.03	507	631251936	NR_113134.1	301	27	0	1	301	336	636	1.89e-113	407	CCTACGGGAGGCAGCAGTGAGGAATATTGGTCAATGGACGAGAGTCTGAACCAGCCAAGTCGCGTGATGGATGACTGCCTTATGGGTTGTAAACATCTTTTATACGGGAATAAAGTGGCCTACGTGTAGGTTTTTGCATGTACCGTATGAATAAGCATCGGCTAACTTCGTGCCAGCAGCCGCGGTAATACGAAGGATGCGAGCGTTATCCGGATTTATTGGGTTTAAAGGGTGCGCAGGCGGGAAATTAAGTCAGGGGTGAAATCTGGACGCTCAACGTTCAAATTGCCTTTGATACTGG
CEAX01020322.3163.4650	Bacteria	Firmicutes	Clostridia	Clostridiales	Ruminococcaceae	Ruminococcus	champanellensis	Ruminococcus champanellensis strain 18P13 16S ribosomal RNA, partial sequence	92.359	506	507148077	NR_102884.1	301	23	0	1	301	331	631	4.03e-120	429	CCTACGGGGGGCAGCAGTGGGGAATATTGCACAATGGAGGGAACTCTGATGCAGCGATGCCGCGTGAGGGAAGAAGGTTTTCGGATTGTAAACCTCTGTCAACAGGGACGATAATGACGGTACCTGAGAAGGAAGCTCCGGCTAACTACGTGCCAGCAGCCGCGGTAATACGTAGGGAGCGAGCGTTGTCCGGAATTACTGGGTGTAAAGGGAGCGTAGGCGGGACTTTAAGTCAGGTGTGAAAACTATGGGCTCAACCCATAGACTGCACTTGAAACTGAGGTTCTTGAGTGAAGTAGAG
KJ957677.1.1453	Bacteria	Bacteroidetes	Bacteroidia	Bacteroidales	Porphyromonadaceae	Fermentimonas	caenicola	Fermentimonas caenicola strain ING2-E5B 16S ribosomal RNA, partial sequence	95.349	505	1230874648	NR_148809.1	301	14	0	1	301	342	642	3.95e-135	479	CCTACGGGAGGCAGCAGTGAGGAATATTGGTCAATGGAGGCAACTCTGAACCAGCCACGTCGCGTGAAGGATGACGGCCCTACGGGTTGTAAACTTCTTTTGTAAGGGAATAAAGTTAGTTACGTGTAGCTATTTGCATGTACCTTACGAATAAGGATCGGCTAACTCCGTGCCAGCAGCCGCGGTAATACGGAGGATCCGAGCGTTATCCGGATTTATTGGGTTTAAAGGGTGCGCAGGCGGAAGATTAAGTCGGTGGTGAAATTTTGCAGCTCAACTGTAAAAGTGCCATTGATACTGG
KM978250.1.1531	Bacteria	Proteobacteria	Gammaproteobacteria	Pseudomonadales	Moraxellaceae	Acinetobacter	johnsonii	Acinetobacter johnsonii strain ATCC 17909 16S ribosomal RNA, partial sequence	96.939	504	645320413	NR_117624.1	294	9	0	1	294	328	621	1.37e-139	494	CCTACGGGGGGCAGCAGTGGGGAATATTGGACAATGGGCGAAAGCCTGATCCAGCCATGCCGCGTGTGTGAAGAAGGCCTTTTGGTTGTAAAGCACTTTAAGTGGGGAGGAGGCTACCAAGATTAATACTCTTGGATAGTGGACGTTACCCACAGAATAAGCACCGGCTAACTCTGTGCCAGCAGCCGCGGTAATACAGAGGGTGCGAGCGTTAATCGGATTTACTGGGCGTAAAGCGTGCGTAGGCGGCTTTTTAAGTCGGATGTGAAATCCCTGAGCTTAACTTAGGAATTG
AF371874.1.1450	Bacteria	Bacteroidetes	Bacteroidia	Bacteroidales	Prevotellaceae	Prevotella	oris	Prevotella oris strain JCM 12252 16S ribosomal RNA gene, partial sequence	94.371	504	631251920	NR_113118.1	302	15	2	1	301	328	628	3.98e-130	462	CCTACGGGAGGCAGCAGTGAGGAATATTGGTCAATGGGCGCAAGCCTGAACCAGCCAAGTAGCGTGCAGGATGACGGCCCTATGGGTTGTAAACTGCTTTTATGCGGGGATAAAGTGTGGGACGTGTCCCATATTGCAGGTACCGCATGAATAAGGACCGGCTAATTCCGTGCCAGCAGCCGCGGTAATACGGAAGGTCCTGGTGTTATCCGGATTTATTGGGTTTAAAGGGAGCGTAGGCTGTTGCTTAAGCGTGTTGTGAAATGCCGCGGCTCAACCGTGGCACTGCAGCGCGAACTGG
AM275406.1.1503	Bacteria	Firmicutes	Clostridia	Clostridiales	Defluviitaleaceae	Vallitalea	pronyensis	Vallitalea pronyensis strain FatNI3 16S ribosomal RNA gene, partial sequence	85.809	504	672239088	NR_125677.1	303	39	4	1	301	346	646	9.11e-87	318	CCTACGGGAGGCAGCAGTCGGGAATATTGCGCAATGGAGGAAACTCTGACGCAGTGACGCCGCGTATAGGAAGAAGGTTTTCGGATTGTAAACTATTTTAGACAGGGAAGAAAATGACAGTACCTGTAGAATAAGCTCCGGCTAACTACGTGCCAGCAGCCGCGGTAATACGTAGGGAGCAAGCGTTATCCGGATTTATTGGGTGTAAAGGGTGCGTAGACGGGAGAACAAGTTAGTTGTGAAAGCCCTCGGCTTAACTGAGGAACTGCAACTAAAACTATTTTTCTTGAGTGCAGGAGAG
AY321958.1.1429	Bacteria	Actinobacteria	Coriobacteriia	Eggerthellales	Eggerthellaceae	Eggerthella	sinensis	Eggerthella sinensis strain HKU14 16S ribosomal RNA gene, partial sequence	99.206	503	343198543	NR_042840.1	252	2	0	1	252	311	562	5.48e-128	455	CCTACGGGAGGCAGCAGTGGGGAATTTTGCGCAATGGGGGAAACCCTGACGCAGCAACGCCGCGTGCGGGATGACGGCCTTCGGGTTGTAAACCGCTTTCAGCAGGGAAGAAGATCGACGGTACCTGCAGAAGAAGCTCCGGCTAACTACGTGCCAGCAGCCGCGGTAATACGTAGGGAGCGAGCGTTATCCGGATTCATTGGGCGTAAAGAGCGCGTAGGCGGCCTTTCAAGCGGGATCTCTAATCCGAGG
AY858460.1.1504	Bacteria	Firmicutes	Clostridia	Clostridiales	Ruminococcaceae	Saccharofermentans	acetigenes	Saccharofermentans acetigenes strain P6 16S ribosomal RNA, partial sequence	89.562	499	636559283	NR_115340.1	297	28	3	1	296	336	630	1.92e-103	374	CCTACGGGAGGCAGCAGTGGGGAATATTGGGCAATGGGCGAAAGCCTTACCCAGCAATGCCGCGTGAGTGAAGAAGGTCTTCGGATTGTAAAGCTCTTTGATCAGGGACGAACACAATGACGGTACCTGAAGAACAAGCCCCGGCTAACTACGTGCCAGCAGCCGCGGTAATACGTAGGGGGCAAGCGTTGTCCGGAATGACTGGGCGTAAAGGGTGTGTAGGCGGGCTCGCAAGTTGGATGTGTAATACCCAGAGCTTAACTCGGGTGCTGCATCTGAAACTACGAGTCTTGAGTGTCGG
AY916146.1.1383	Bacteria	Bacteroidetes	Cytophagia	Cytophagales	Hymenobacteraceae	Pontibacter	diazotrophicus	Pontibacter diazotrophicus strain H4X 16S ribosomal RNA gene, partial sequence	83.444	499	699005419	NR_126288.1	302	44	6	1	299	311	609	5.56e-74	276	CCTACGGGAGGCAGCAGTGAGGAATATTGGTCAATGGGCGAGAGCCTGAACCAGCCAAGCCGCGTGAGGGAAGAAGGCGCTCAGCGTCGTAAACCTCTTTAGCCGGGGGACAAAACCTCCTCGCGAAGGAGGCTTGAGAGTACCCGGAGAATAAGCATCGGCTAACTCCGTGCCAGCAGCCGCGGTAATACGGAGGATGCGAGCGTTATCCGGATTTATTGGGTTTAAAGGGTGCGCAGGCGGACATTCAAGTCTGCGGTCAAATTCCGGGGCTCAACCCCGGCCAGCCGTGGAAACTGAA
ABCA03000019.5787.7283	Bacteria	Firmicutes	Clostridia	Clostridiales	Ruminococcaceae	Ruminiclostridium	[Eubacterium] siraeum	[Eubacterium] siraeum strain ATCC 29066 16S ribosomal RNA gene, partial sequence	97.241	498	645321791	NR_118675.1	290	8	0	1	290	339	628	1.05e-140	497	CCTACGGGGGGCAGCAGTGGGGGATATTGGACAATGGGGGCAACCCTGATCCAGCGACGCCGCGTGAGGGAAGAAGGTTTTCGGATTGTAAACCTCTGTTGACGGAGAAAAAGATGATGGTATCCGTTTAGAAAGCCACGGCTAACTACGTGCCAGCAGCCGCGGTAATACGTAGGTGGCAAGCGTTGTCCGGAATTACTGGGTGTAAAGGGAGTGTAGGCGGGATTTTAAGTCAGAAGTGAAAATTACGGGCTCAACTCGTAACCTGCTTTTGAAACTGAAATTCTTGA
AF197125.1.1555	Bacteria	Firmicutes	Bacilli	Lactobacillales	Lactobacillaceae	Lactobacillus	ruminis	Lactobacillus ruminis strain NBRC 102161 16S ribosomal RNA gene, partial sequence	99.649	497	343200924	NR_041611.1	285	1	0	1	285	335	619	6.09e-148	521	CCTACGGGAGGCAGCAGTAGGGAATCTTCCACAATGGACGAAAGTCTGATGGAGCAACGCCGCGTGAATGAAGAAGGCCTTCGGGTCGTAAAATTCTGTTGTCAGAGAAGAACATGCGTGAGAGTAACTGTTCACGTATTGACGGTATCTGACCAGAAAGCCACGGCTAACTACGTGCCAGCAGCCGCGGTAATACGTAGGTGGCGAGCGTTGTCCGGATTTATTGGGCGTAAAGGGAACGCAGGCGGTCTTTTAAGTCTGATGTGAAAGCCTTCGGCTTAACCG
AM500803.1.1489	Bacteria	Firmicutes	Clostridia	Clostridiales	Oscillospiraceae	Oscillibacter	ruminantium	Oscillibacter ruminantium strain GH1 16S ribosomal RNA gene, partial sequence	93.709	496	645321110	NR_118156.1	302	17	2	1	301	304	604	8.6e-127	451	CCTACGGGTGGCAGCAGTGGGGAATATTGGGCAATGGGCGCAAGCCTGACCCAGCAACGCCGCGTGAAGGAAGAAGGCTTTCGGGTTGTAAACTTCTTTTGTCAGGGAAGAGAAGAAGACTGTACCTGGCGAATAAGCCACGGCTAACTACGTGCCAGCAGCCGCGGTAATACGTAGGTGGCAAGCGTTGTCCGGATTTACTGGGTGTAAAGGGCGTGTAGCCGGGTCGGTAAGTCAGATGTGAAATCTACGGGCTCAACTCGTAAACTGCATTTGAAACTGCTGATCTTGAGTATCGGAG
KF843577.1.1411	Bacteria	Firmicutes	Erysipelotrichia	Erysipelotrichales	Erysipelotrichaceae	Erysipelothrix	rhusiopathiae	Erysipelothrix rhusiopathiae strain ATCC 19414 16S ribosomal RNA gene, partial sequence	91.188	496	343200150	NR_040837.1	261	19	4	1	259	339	597	8.43e-97	351	CCTACGGGAGGCAGCAGTAAGGAATTTTCGGCAATGGAGGAAACTCTGACCGAGCAACGCCGCGTGAGTGATGAAGGCCTTCGGGTTGTAAAGCTCTGTTGTAAAGGAAGAATGTATAGAAAAGGAAATGTTTCTATAGTGACGGTACTTTACTAGAAAGTCACGGCTTACTACGTGCCAGCAGCCGCGGTAATACGTAGGTGGCAAGCGTTATCCGGATTTATTGGGCGTAAAGGGTGCGCAGGCGGATTGTTAAGTTCGAGGTGAAAGCGTTGGGCTCAACC
AB506201.1.1506	Bacteria	Firmicutes	Clostridia	Clostridiales	Ruminococcaceae	Gemmiger	formicilis	Gemmiger formicilis strain X2-56 16S ribosomal RNA gene, partial sequence	97.27	495	559795255	NR_104846.1	293	8	0	1	293	288	580	1.06e-140	497	CCTACGGGGGGCAGCAGTGGGGGATATTGCACAATGGGGGAAACCCTGATGCAGCGACGCCGCGTGGAGGAAGAAGGTTTTCGGATTGTAAACTCCTGTCGTAAGGGACGATAATGACGGTACCTTACAAGAAAGCCACGGCTAACTACGTGCCAGCAGCCGCGGTAAAACGTAGGTGGCAAGCGTTGTCCGGAATTACTGGGTGTAAAGGGAGCGCAGGCGGACCGGCAAGTTGGAAGTGAAAACTATGGGCTCAACCCATAAACTGCTTTCAAAACTGCTGGCCTTGAGTA
LC028664.1.1523	Bacteria	Firmicutes	Clostridia	Clostridiales	Ruminococcaceae	Papillibacter	cinnamivorans	Papillibacter cinnamivorans strain CIN1 16S ribosomal RNA gene, partial sequence	89.753	489	219857437	NR_025025.1	283	27	2	1	283	332	612	3.21e-101	366	CCTACGGGTGGCAGCAGTGGGGAATATTGGGCAATGGGCGAAAGCCTGACCCAGCAACGCCGCGTGAAGGAAGAAGGCCTTCGGGTTGTAAACTTCTTTTACCAGGGACGAAGGACGTGACGGTACCTGGAGAAAAAGCAACGGCTAACTACGTGCCAGCAGCCGCGGTAATACGTAGGTTGCAAGCGTTGTCCGGATTTACTGGGTGTAAAGGGCGTGTAGGCGGAGATGCAAGTTGGGAGTGAAATGCAGGGGCTCAACCCCTGAACTGCTTTCAAAACTGCATCCCTTGAGTATCGGG
AB818597.1.1381	Bacteria	Firmicutes	Clostridia	Clostridiales	Ruminococcaceae	Caproiciproducens	galactitolivorans	Caproiciproducens galactitolivorans strain BS-1 16S ribosomal RNA, partial sequence	90.554	487	1146059197	NR_145929.1	307	21	6	1	301	319	623	3.16e-111	399	CCTACGGGGGGCAGCAGTGGGGGATATTGCACAATGGAGGAAACTCTGATGCAGCAACGCCGCGTGAAGGAAGACGGTCTTCGGATTGTAAACTTTTGTACCTAGGGACGATAATGACGGTACCTAGGCAGCAAGCTCCGGCTAACTACGTGCCAGCAGCCGCGGTAATACGTAGGGAGCGAGCGTTGTCCGGATTTACTGGGTGTAAAGGGTGCGTAGGCGGCCAAGCAAGTCAGCTGTGAAAACCATCGGCTCAACTGATGGACTGCATTTGAAACTGTGGGGCTTGAGTGAAGTAGAG
EF399882.1.1633	Bacteria	Firmicutes	Negativicutes	Acidaminococcales	Acidaminococcaceae	Phascolarctobacterium	succinatutens	Phascolarctobacterium succinatutens strain YIT 12067 16S ribosomal RNA gene, partial sequence	100	486	631251704	NR_112902.1	265	0	0	1	265	427	691	1.59e-138	490	CCTACGGGAGGCAGCAGTGGGGAATCTTCCGCAATGGGCGAAAGCCTGACGGAGCAATGCCGCGTGAGTGATGAAGGAATTCGTTCCGTAAAGCTCTTTTGTTTATGACGAATGTGCAGATTGTAAATAATGATCTGTAATGACGGTAGTAAACGAATAAGCCACGGCTAACTACGTGCCAGCAGCCGCGGTAATACGTAGGTGGCGAGCGTTGTCCGGAATTATTGGGCGTAAAGAGCATGTAGGCGGTTTTTTAAGTCTGGAG
EF025906.1.1521	Bacteria	Firmicutes	Clostridia	Clostridiales	Lachnospiraceae	Blautia	producta	Blautia producta strain JCM 1471 16S ribosomal RNA gene, partial sequence	100	486	631252072	NR_113270.1	301	0	0	1	301	348	648	1.77e-158	556	CCTACGGGAGGCAGCAGTGGGGAATATTGCACAATGGGGGAAACCCTGATGCAGCGACGCCGCGTGAAGGAAGAAGTATCTCGGTATGTAAACTTCTATCAGCAGGGAAGAAAATGACGGTACCTGACTAAGAAGCCCCGGCTAACTACGTGCCAGCAGCCGCGGTAATACGTAGGGGGCAAGCGTTATCCGGATTTACTGGGTGTAAAGGGAGCGTAGACGGAAGAGCAAGTCTGATGTGAAAGGCTGGGGCTTAACCCCAGGACTGCATTGGAAACTGTTGTTCTAGAGTGCCGGAGAG
JN092594.1.1535	Bacteria	Firmicutes	Bacilli	Bacillales	Bacillaceae	Lysinibacillus	manganicus	Lysinibacillus manganicus strain Mn1-7 16S ribosomal RNA gene, partial sequence	98.592	486	645321608	NR_118533.1	284	4	0	1	284	342	625	2.2e-142	503	CCTACGGGGGGCAGCAGTAGGGAATCTTCCACAATGGACGAAAGTCTGATGGAGCAACGCCGCGTGAGTGAAGAAGGTTTTCGGATCGTAAAACTCTGTTGTAAGGGAAGAACAAGTACGGTAGTAACTGGCCGTACCTTGACGGTACCTTATTAGAAAGCCACGGCTAACTACGTGCCAGCAGCCGCGGTAATACGTAGGTGGCAAGCGTTGTCCGGAATTATTGGGCGTAAAGCGCGCGCAGGCGGTCCTTTAAGTCTGATGTGAAAGCCCACGGCTCAACC
AB555060.1.1508	Bacteria	Verrucomicrobia	Spartobacteria	Chthoniobacterales	Chthoniobacteraceae	Chthoniobacter	flavus	Chthoniobacter flavus strain Ellin428 16S ribosomal RNA gene, partial sequence	83.265	485	636559168	NR_115225.1	245	38	3	1	244	324	566	5.84e-58	222	CCTACGGGAGGCTGCAGTCGAGGATCATTTGCAATGGGCGAAAGCCTGACAATGCGACGCTGCGTGGAGGATGAAGGCCTTCGGGTTGTAAACTCCTGTCATAAGGGAACAGGCGAGGGTACCCAATACGTACCTGAGTTGAGTGTACTTTAAGAGGAAGCGACGGCTAACTCTGTGCCAGCAGCCGCGGTAATACAGAGGTCGCAAGCGTTGTTCGGATTTACTGGGCGTAAAGGGCGCGTAG
AELM01000007.2778.4273	Bacteria	Synergistetes	Synergistia	Synergistales	Synergistaceae	Cloacibacillus	porcorum	Cloacibacillus porcorum strain CL-84 16S ribosomal RNA gene, partial sequence	98.671	484	566085563	NR_109636.1	301	4	0	1	301	303	603	8.31e-152	534	CCTACGGGGGGCAGCAGTGGGGAATATTGGGCAATGGGGGAAACCCTGACCCAGCGACGCCGCGTGGGTGAAGAAATCCTTCGGGATGTAAAGCCCTGTTGTGTGGGAAGATAATGACGGTACCACACGAGGAAGCCCCGGCAAACTACGTGCCAGCAGCCGCGGTAATACGTAGGGGGCAAGCGTTGTTCGGAATTACTGGGCGTAAAGCGCACGCAGGCTGACCGTTAAGTCTGTCGTCAAAGGCGGAGGCTCAACCTCCGTTCTACGATAGATACTGGCGGTCTAGAGTATGTGAGAG
EU885044.1.1438	Bacteria	Synergistetes	Synergistia	Synergistales	Synergistaceae	Cloacibacillus	porcorum	Cloacibacillus porcorum strain CL-84 16S ribosomal RNA gene, partial sequence	95.918	480	566085563	NR_109636.1	245	10	0	1	245	303	547	9.08e-111	398	CCTACGGGAGGCAGCAGTGGGGAATATTGGGCAATGGGGGCAACCCTGACCCAGCGACGCCGCGTGAGTGAAGAAATCCCTCGGGATGTAAAGCTCTGTTGTGTGGGAAGATAATGACGGTACCACACGAGGAAGCCCCGGCAAACTACGTGCCAGCAGCCGCGGTAATACGTAGGGGGCAAGCGTTGTTCGGAATTACTGGGCGTAAAGCGCACGCAGGCGGGCTTATAAGTCACACGTCAAAG
AB506371.1.1509	Bacteria	Firmicutes	Clostridia	Clostridiales	Christensenellaceae	Christensenella	minuta	Christensenella minuta strain YIT 12065 16S ribosomal RNA gene, partial sequence	88.779	480	631251702	NR_112900.1	303	28	6	1	300	341	640	3.21e-101	366	CCTACGGGTGGCAGCAGTGGGGAATATTGGGCAATGGGCGCAAGCCTGACCCAGCAACGCCGCGTGAGGGAAGAAGGTTTTCGGATTGTAAACCTCTGTCCTTGGTGACGAAGGAAGTGACGGTAGCCAAGGAGGAAGCCCCGGCTAACTACGTGCCAGCAGCCGCGGTAATACGTAGGGGGCGAGCGTTGTCCGGAATTACTGGGCGTAAAGGGTGAGTAGGCGGTTTTTTAAGTTGGATGTGAAATACCCGGGCTTAACTTGGGGGGTGCATTCAAAACTGGAGAACTAGAGTACAGGG
JQ191033.1.1348	Bacteria	Firmicutes	Clostridia	Clostridiales	unclassified	Intestinimonas	butyriciproducens	Intestinimonas butyriciproducens strain SRB-521-5-I 16S ribosomal RNA gene, partial sequence	90.698	479	645321636	NR_118554.1	301	25	3	1	299	329	628	1.14e-110	398	CCTACGGGGGGCAGCAGTGGGGAATATTGGGCAATGGGCGAAAGCCTGACCCAGCGACGCCGCGTGAGGGAAGAAGGTCTTCGGATTGTAAACCTTAGTTAGCAGGGAAGAAGAAAGTGACGGTACCTGCAGAGAAAGCCACGGCTAACTACGTGCCAGCAGCCGCGGTAATACGTAGGTGGCGAGCGTTATCCGGAATTACTGGGTGTAAAGGGTGTGTAGGCGGGCAAACAAGTCAGATGTGAAAACTATGGGCTTAACCCATAGCCTGCATTTGAAACTGTATGTCTTGAGGATGGGG
EU510752.1.1392	Bacteria	Firmicutes	Clostridia	Clostridiales	Clostridiaceae	Clostridium	saudiense	Clostridium saudiense strain JCC 16S ribosomal RNA, partial sequence	97.561	478	1116030238	NR_144696.1	287	7	0	1	287	333	619	4.81e-139	492	CCTACGGGTGGCAGCAGTGGGGAATATTGCACAATGGGGGAAACCCTGATGCAGCAACGCCGCGTGAGTGATGACGGCCTTCGGGTTGTAAAGCTCTGTCTTCAGGGACGATAATGACGGTACCTGAGGAGGAAGCCACGGCTAACTACGTGCCAGCAGCCGCGGTAATACGTAGGTGGCGAGCGTTGTCCGGATTTACTGGGCGTAAAGGGAGCGTAGGCGGATTTTTAAGTGAGATGTGAAATATTCGGGCTTAACCTGAGTGCTGCATTTCAAACTGGAAGTCT
EU457146.1.1434	Bacteria	Firmicutes	Bacilli	Lactobacillales	Lactobacillaceae	Lactobacillus	reuteri	Lactobacillus reuteri strain DSM 20016 16S ribosomal RNA, partial sequence	99.668	477	444439721	NR_075036.1	301	1	0	1	301	367	667	8.25e-157	551	CCTACGGGAGGCAGCAGTAGGGAATCTTCCACAATGGGCGCAAGCCTGATGGAGCAACCCCGCGTGAGTGAAGAAGGGTTTCGGCTCGTAAAGCTCTGTTGTTGGAGAAGAACGTGCGTGAGAGTAACTGTTCACGCAGTGACGGTATCCAACCAGAAAGTCACGGCTAACTACGTGCCAGCAGCCGCGGTAATACGTAGGTGGCAAGCGTTATCCGGATTTATTGGGCGTAAAGCGAGCGCAGGCGGTTGCTTAGGTCTGATGTGAAAGCCTTCGGCTTAACCGAAGAAGTGCATCGGAA
DQ800168.1.1381	Bacteria	Firmicutes	Clostridia	Clostridiales	Ruminococcaceae	Gemmiger	formicilis	Gemmiger formicilis strain X2-56 16S ribosomal RNA gene, partial sequence	98.339	475	559795255	NR_104846.1	301	5	0	1	301	288	588	3.86e-150	529	CCTACGGGAGGCAGCAGTGGGGGATATTGCACAATGGGGGAAACCCTGATGCAGCGACGCCGCGTGGAGGAAGAAGGTTTTCGGATTGTAAACTCCTGTCGTTAGGGACGATAATGACGGTACCTAACAAGAAAGCACCGGCTAACTACGTGCCAGCAGCCGCGGTAAAACGTAGGGTGCAAGCGTTGTCCGGAATTACTGGGTGTAAAGGGAGCGCAGGCGGGCTGGCAAGTTGGAAGTGAAAACCATGGGCTCAACCCATGAATTGCTTTCAAAACTGCTGGTCTTGAGTAGTGCAGAG
GQ135229.1.1385	Bacteria	Firmicutes	Clostridia	Clostridiales	Clostridiaceae	Clostridium	saudiense	Clostridium saudiense strain JCC 16S ribosomal RNA, partial sequence	98.062	472	1116030238	NR_144696.1	258	5	0	1	258	333	590	2.63e-126	449	CCTACGGGTGGCAGCAGTGGGGAATATTGCACAATGGGGGAAACCCTGATGCAGCAACGCCGCGTGAGTGATGACGGCCTTCGGGTTGTAAAGCTCTGTCTTCAGGGACGATAATGACGGTACCTGAGGAGGAAGCCACGGCTAACTACGTGCCAGCAGCCGCGGTAATACGTAGGTGGCGAGCGTTGTCCGGATTTACTGGGCGTAAAGGGAGCGTAGGCGGATTTTTAAGTGAGATGTGAAATAATCGGGCTTAACC
JQ724325.1.1497	Bacteria	Bacteroidetes	Bacteroidia	Bacteroidales	Dysgonamonadaceae	Proteiniphilum	saccharofermentans	Proteiniphilum saccharofermentans strain M3/6 16S ribosomal RNA, partial sequence	97.674	470	1230874646	NR_148807.1	301	7	0	1	301	324	624	8.36e-147	518	CCTACGGGAGGCAGCAGTGAGGAATATTGGTCAATGGACGCAAGTCTGAACCAGCCACGTCGCGTGAAGGAAGACGGCCCTACGGGTTGTAAACTTCTTTTGTAAGGGAATAAAGTGGGCCACGTGTGGTCTTTTGCATGTACCTTACGAATAAGGATCGGCTAACTCCGTGCCAGCAGCCGCGGTAATACGGAGGATCCGAGCGTTATCCGGATTTATTGGGTTTAAAGGGTGCTCAGGCGGGCCATTAAGTCGGCGGTGAAATTTTGCGGCTCAACCGTAAAAGTGCCTTCGAAACTGG
HM534774.1.1437	Bacteria	Firmicutes	Bacilli	Lactobacillales	Lactobacillaceae	Lactobacillus	salivarius	Lactobacillus salivarius strain HO 66 16S ribosomal RNA, partial sequence	96.516	468	602270698	NR_028725.2	287	6	4	1	285	354	638	6.22e-133	472	CCTACGGGGGGCAGCAGTAGGGAATCTTCCACAATGGACGAAAGTCTGATGGAGCAACGCCGCGTGTGTGAAGAAGGTCTTCGGATCGTAAAACACTGTTGTTAGAGAAGAACACGGAGTAAAGTAACTGTTATTCCGCTGACGGTATCTAACCAGCAAGTCACGGCTAACTACGTGCCAGCAGCCGCGGTAATACGTAGGTGGCAAGCGTTGTCCGGATTTATTGGGCGTAAAGGGAACGCAGGCGGTCTTTTAAGTCTGATGTGAAAGCCTTCGGCTTAACCG
KC416999.1.1613	Bacteria	Firmicutes	Bacilli	Lactobacillales	Lactobacillaceae	Lactobacillus	dextrinicus	Lactobacillus dextrinicus strain JCM 5887 16S ribosomal RNA gene, partial sequence	97.544	466	310974997	NR_036861.1	285	7	0	1	285	336	620	4.78e-139	492	CCTACGGGAGGCAGCAGTAGGGAATCTTCCACAATGGACGAAAGTCTGATGGAGCAACGCCGCGTGAGTGAAGAAGGTTTTCGGATCGTAAAACTCTGTTATTGGAGAAGAACGTACTTGGTAGTAACTGGCCAGGTAGTGACGGTATCCAACCAGAAAGCCACGGCTAACTACGTGCCAGCAGCCGCGGTAATACGTAGGTGGCAAGCGTTATCCGGATTTATTGGGCGTAAAGCGAGTGCAGGCGGTTTCTTAAGTCTGATGTGAAAGCCTTCGGCTTAACCG
KC252768.1.1518	Bacteria	Bacteroidetes	Sphingobacteriia	Sphingobacteriales	Sphingobacteriaceae	Sphingobacterium	cellulitidis	Sphingobacterium cellulitidis strain LMG 28764 16S ribosomal RNA, partial sequence	99.336	464	1397641810	NR_156919.1	301	2	0	1	301	339	639	3.84e-155	545	CCTACGGGGGGCAGCAGTAAGGAATATTGGTCAATGGGGGCAACCCTGAACCAGCCATGCCGCGTGCAGGACGACTGCCCTATGGGTTGTAAACTGCTTTTGTTAGGGAATAAACCCCACTACGTGTAGTGGGCTGAATGTACCTAAAGAATAAGGATCGGCTAACTCCGTGCCAGCAGCCGCGGTAATACGGAGGATCCGAGCGTTATCCGGATTTATTGGGTTTAAAGGGTGCGTAGGCGGCACTTTAAGTCAGGGGTGAAAGACGGCAGCTCAACTGTCGCAGTGCCCTTGATACTGA
CP006842.1974421.1975936	Bacteria	Actinobacteria	Actinobacteria	Corynebacteriales	Corynebacteriaceae	Corynebacterium	nuruki	Corynebacterium nuruki strain S6-4 16S ribosomal RNA gene, partial sequence	98.701	464	645320663	NR_117816.1	231	2	1	1	231	310	539	3.93e-114	409	CCTACGGGGGGCAGCAGTGGGGAATATTGCACAATGGGCGCAAGCCTGATGCAGCGACGCCGCGTGGGGGATGAAGGCCTTCGGGTTGTAAACTCCTTTCAACCATGACGAAGCTTTTTGTGACGGTAGTGGTAGAAGAAGCACCGGCTAACTACGTGCCAGCAGCCGCGGTAATACGTAGGGTGCGAGCGTTGTCCGGAATTACTGGGCGTAAAGAGCTCGTAGGTGGTT
FJ682870.1.1471	Bacteria	Firmicutes	Bacilli	Lactobacillales	Lactobacillaceae	Lactobacillus	ultunensis	Lactobacillus ultunensis strain CCUG 48460 16S ribosomal RNA gene, partial sequence	99.298	462	645319700	NR_117065.1	285	2	0	1	285	312	596	2.84e-146	516	CCTACGGGGGGCAGCAGTAGGGAATCTTCCACAATGGACGCAAGTCTGATGGAGCAACGCCGCGTGAGTGAAGAAGGTTTTCGGATCGTAAAGCTCTGTTGTTGGTGAAGAAGGATAGAGGTAGTAACTGGCCTTTATTTGACGGTAATCAACCAGAAAGTCACGGCTAACTACGTGCCAGCAGCCGCGGTAATACGTAGGTGGCAAGCGTTGTCCGGATTTATTGGGCGTAAAGCGAGCGCAGGCGGCAAAATAAGTCTAATGTGAAAGCCCTCGGCTTAACCG
HM573407.1.1261	Archaea	Euryarchaeota	Methanobacteria	Methanobacteriales	Methanobacteriaceae	Methanosphaera	cuniculi	Methanosphaera cuniculi strain 1R7 16S ribosomal RNA gene, partial sequence	98.054	460	559795283	NR_104874.1	257	3	2	1	256	326	581	3.36e-125	446	CCTACGGGGGGCAGCAGGCGCGAAACCTCCACAATGTACGAAAGTGCGATGGGGGGATCCCAAGTGCTATTCTTAACAGAATAGCTTTTCATTAGTGTAAAAAGCTTTTAGAATAAGAGCTGGGCAAGACCGGTGCCAGCCGCCGCGGTAATACCGGCAGCTCAAGTGGTAGCTGTTTTTATTGGGCCTAAAGCGTTCGTAGCCGGTTTAATAAGTCTTTGGTGAAAGCTTGTAGCTTAACTATAAGAATTGCTGG
KX672331.1.1394	Bacteria	Firmicutes	Tissierellia	Tissierellales	Tissierellaceae	Tissierella	carlieri	Tissierella carlieri strain LBN 295 16S ribosomal RNA, partial sequence	94.702	460	939733327	NR_133054.1	302	14	2	1	301	348	648	8.54e-132	468	CCTACGGGAGGCAGCAGTGGGGAATATTGCACAATGGAGGAAACTCTGATGCAGCGACACCGCGTGAGCGATGAAGGCCTTCGGGTCGTAAAGCTCTGTCCTATGGGACGATAATGACGGTACCATAGGAGGAAGCCCCGGCTAACTACGTGCCAGCAGCCGCGGTAATACGTAGGGGGCGAGCGTTGTCCGGATTTATTGGGCGTAAAGGGTACGTAGGCGGCTATGCAAGTCAGATGTGAAAGATCACGGCTTAACCGTGGTAAGCATTTGAAACTGCGTAGCTTGAGTTAAGGAGAGG
HQ748273.1.1419	Bacteria	Firmicutes	Clostridia	Clostridiales	Clostridiaceae	Clostridium	saudiense	Clostridium saudiense strain JCC 16S ribosomal RNA, partial sequence	97.887	459	1116030238	NR_144696.1	284	6	0	1	284	333	616	4.76e-139	492	CCTACGGGAGGCAGCAGTGGGGAATATTGCACAATGGGGGAAACCCTGATGCAGCAACGCCGCGTGAGTGATGACGGCCTTCGGGTTGTAAAGCTCTGTCTTCAGGGACGATAATGACGGTACCTGAGGAGGAAGCCACGGCTAACTACGTGCCAGCAGCCGCGGTAATACGTAGGTGGCGAGCGTTGTCCGGATTTACTGGGCGTAAAGGGAGCGTAGGCGGATTTTTAAGTGAGATGTGAAATACTCGGGCTTAACCTGAGTGCGGCATTTCAAACTGGAAG
FMHC01000010.550.2063	Bacteria	Firmicutes	Clostridia	Clostridiales	Lachnospiraceae	Anaerocolumna	cellulosilytica	Anaerocolumna cellulosilytica strain SN021 16S ribosomal RNA, partial sequence	96.346	456	1277396184	NR_151895.1	301	11	0	1	301	336	636	3.92e-140	496	CCTACGGGGGGCAGCAGTGGGGAATATTGCACAATGGGGGAAACCCTGATGCAGCGACGCCGCGTGAGTGAAGAAGTATTTCGGTATGTAAAGCTCTATCAGCAAGGAAGATAATGACGGTACTTGACTAAGAAGCCCCGGCTAACTACGTGCCAGCAGCCGCGGTAATACGTAGGGGGCAAGCGTTATCCGGATTTACTGGGTGTAAAGGGAGCGTAGACGGTATGGTAAGTCAGATGTGAAAGCCCGGGGCTTAACCCCGGAACTGCATTTGAAACTATCAGACTGGAGTGTCGGAGAG
AM500752.1.1479	Bacteria	Firmicutes	Clostridia	Clostridiales	Christensenellaceae	Christensenella	massiliensis	Christensenella massiliensis strain Marseille-P2438 16S ribosomal RNA, partial sequence	90.038	456	1116030284	NR_144742.1	261	26	0	1	261	352	612	6.69e-93	339	CCTACGGGGGGCAGCAGTGGGGAATATTGGGCAATGGGCGCAAGCCTGACCCAGCAACGCCGCGTGAGGGAAGAAGGTTTTCGGATTGTAAACCTCTGTCGCAGAAGACGAAGGAAGTGACGGTAATCTGTGAGGAAGCCCCGGCTAACTACGTGCCAGCAGCCGCGGTAATACGTAGGGGGCGAGCGTTGTCCGGAATTACTGGGCGTAAAGGGAGCGTAGGCGGTTAATTAAGTTAGATGTGAAATACCCGGGCTTAACTTGGGGGGTGCATCTAATACTGGTAAAC
HQ716190.1.1541	Bacteria	Firmicutes	Clostridia	Clostridiales	Ruminococcaceae	Gemmiger	formicilis	Gemmiger formicilis strain X2-56 16S ribosomal RNA gene, partial sequence	96.346	455	559795255	NR_104846.1	301	11	0	1	301	288	588	3.92e-140	496	CCTACGGGGGGCAGCAGTGGGGGATATTGCACAATGGGGGAAACCCTGATGCAGCGACGCCGCGTGGAGGAAGAAGGTTTTCGGATTGTAAACTCCTGTCGTAAGGGACGATAATGACGGTACCTTACAAGAAAGCCACGGCTAACTACGTGCCAGCAGCCGCGGTAAAACGTAGGTGGCAAGCGTTGTCCGGAATTACTGGGTGTAAAGGGAGCGCAGGCGGACCGGCAAGTTGGAAGTGAAATCCATGGGCTCAACCCGTGAATTGCTTTCAAAACTGCTGGCCTTGAGTAGTGCAGAG
AZYC01000011.26055.27510	Bacteria	Proteobacteria	Alphaproteobacteria	Pelagibacterales	Pelagibacteraceae	Candidatus Pelagibacter	Pelagibacter ubique	Candidatus Pelagibacter ubique strain HTCC1062 16S ribosomal RNA, partial sequence	98.339	452	444303802	NR_074224.1	301	5	0	1	301	310	610	3.86e-150	529	CCTACGGGTGGCAGCAGTAGGGAATATTGCACAATGGAGGAAACTCTGATGCAGCGATGCCGCGTGAGTGAAGAAGGCCTTTGGGTTGTAAAGCTCTTTCGTCGGGGAAGAAAATGACTGTACCCGAATAAGAAGGTCCGGCTAACTTCGTGCCAGCAGCCGCGGTAATACGAAGGGACCTAGCGTAGTTCGGAATTACTGGGCTTAAAGAGTTCGTAGGTGGTTAAAAAAGTTGGTGGTGAAATCCCAGAGCTTAACTCTGGAACTGCCATCAAAACTTTTTAGCTAGAGTATGATAGAG
LAQZ01000049.1994.3490	Bacteria	Firmicutes	Clostridia	Clostridiales	Ruminococcaceae	Neglecta	timonensis	Neglecta timonensis strain SN17 16S ribosomal RNA, partial sequence	96.689	452	1116030278	NR_144736.1	302	8	2	1	301	360	660	8.42e-142	501	CCTACGGGGGGCAGCAGTGAGGGATATTGGGCAATGGGGGAAACCCTGACCCAGCAACGCCGCGTGAGGGATGACGGTTTTCGGATTGTAAACCTCTGTCCTCTGTGAAGATAGTGACGGTAGCAGAGGAGGAAGCTCCGGCTAACTACGTGCCAGCAGCCGCGGTAATACGTAGGGAGCGAGCGTTGTCCGGATTTACTGGGTGTAAAGGGTGCGTAGGCGGATTGGCAAGTCAGAAGTGAAATCCATGGGCTTAACCCATGAACTGCTTTTGAAACTGTTAGTCTTGAGTGAAGTAGAG
FPLP01012874.18.1513	Bacteria	Firmicutes	Clostridia	Clostridiales	Clostridiaceae	Clostridium	saudiense	Clostridium saudiense strain JCC 16S ribosomal RNA, partial sequence	99.336	450	1116030238	NR_144696.1	301	2	0	1	301	333	633	3.84e-155	545	CCTACGGGGGGCAGCAGTGGGGAATATTGCACAATGGGGGAAACCCTGATGCAGCAACGCCGCGTGAGTGATGACGGCCTTCGGGTTGTAAAGCTCTGTCTTCAGGGACGATAATGACGGTACCTGAGGAGGAAGCCACGGCTAACTACGTGCCAGCAGCCGCGGTAATACGTAGGTGGCGAGCGTTGTCCGGATTTACTGGGCGTAAAGGGAGCGTAGGCGGACTTTTAAGTGAGATGTGAAATACCCGGGCTCAACTTGGGTGCTGCATTTCAAACTGGAAGTCGAGAGTGCAGGAGAG
JQ185143.1.1339	Bacteria	Firmicutes	Clostridia	Clostridiales	Ruminococcaceae	Ruminiclostridium	[Clostridium] leptum	[Clostridium] leptum strain DSM 753 16S ribosomal RNA, partial sequence	91.362	450	636558732	NR_114789.1	301	23	1	1	301	347	644	5.25e-114	409	CCTACGGGGGGCAGCAGTGGGGGATATTGCACAATGGGGGAAACCCTGATGCAGCAACGCCGCGTGAGGGATGAAGGTTTTCGGATTGTAAACCTCTGTCCTTAGTGAAGAACAAAATGACGGTAACTAAGGAGGAAGCTCCGGCTAACTACGTGCCAGCAGCCGCGGTAATACGTAGGGAGCAAGCGTTGTCCGGATTTATTGGGTGTAAAGGGTGCGTAGGCGGCTACGTAAGTCAGACGTGTAATGCAGGGGCTTAACCCCTGAACTGCGTTTGAAACTGTGTAGCTTGAGTGGAGTA
AB506294.1.1507	Bacteria	Firmicutes	Clostridia	Clostridiales	unclassified	Intestinimonas	butyriciproducens	Intestinimonas butyriciproducens strain SRB-521-5-I 16S ribosomal RNA gene, partial sequence	90.203	450	645321636	NR_118554.1	296	27	2	1	295	329	623	8.85e-107	385	CCTACGGGGGGCAGCAGTGGGGAATATTGGGCAATGGGGGAAACCCTGACCCAGCAACGCCGCGTGAAGGAAGAAGGCCTTCGGGTTGTAAACTTCTTTTACCAGGGACGAAGGACGTGACGGTACCTGGAGAAAAAGCAACGGCTAACTACGTGCCAGCAGCCGCGGTAATACGTAGGTTGCAAGCGTTGTCCGGATTTACTGGGTGTAAAGGGCGTGTAGGCGGAGATGCAAGTCGGGAGTGAAATCCATGGGCTCAACCCATGAACTGCTTTCGAAACTGTATCCCTTGAGTATCGGG
JQ072585.1.1372	Bacteria	Firmicutes	Clostridia	Clostridiales	Ruminococcaceae	Anaerofilum	pentosovorans	Anaerofilum pentosovorans strain Fae 16S ribosomal RNA gene, partial sequence	94.558	449	265679005	NR_029313.1	294	13	1	1	291	360	653	2.39e-127	453	CCTACGGGAGGCAGCAGTGGGGAATATTGCACAATGGAGGAAACTCTGATGCAGCGACGCCGCGTGAGGGAAGAAGGTTTTCGGATTGTAAACCTCTGTCTTCGGGGACGATAATGACGGTACCCGAGGAGGAAGCCACGGCTAACTACGTGCCAGCAGCCGCGGTAATACGTAGGTGGCAAGCGTTGTCCGGAATTACTGGGTGTAAAGGGAGCGCAGGTGGGATGGAAAGTTGGATGTTTAATCTACGGGCTCAACCCGTATCAGCATTCAAAACTATCATTCTTGAGTGGAGTAGAGG
AB890140.1.1443	Bacteria	Firmicutes	Bacilli	Lactobacillales	Lactobacillaceae	Lactobacillus	composti	Lactobacillus composti strain NRIC 0689 16S ribosomal RNA gene, partial sequence	97.01	448	343200822	NR_041509.1	301	9	0	1	301	344	644	1.81e-143	507	CCTACGGGAGGCAGCAGTAGGGAATCTTCCACAATGGACGAAAGTCTGATGGAGCAACGCCGCGTGAGTGAAGAAGGGTTTCGGCTCGTAAAACTCTGTTATCGAAGAAGAACAGGGATAGGAGTAACTGTCTATCCCCTGACGGTATTCGACCAGAAAGCCACGGCTAACTACGTGCCAGCAGCCGCGGTAATACGTAGGTGGCAAGCGTTGTCCGGATTTATTGGGCGTAAAGCGAGCGCAGGCGGTTTTTTAAGTCTGATGTGAAAGCCTTCGGCTTAACCGAAGAAGTGCATCGGAA
KM244825.1.1500	Bacteria	Firmicutes	Clostridia	Clostridiales	Lachnospiraceae	Kineothrix	alysoides	Kineothrix alysoides strain KNHs209 16S ribosomal RNA, partial sequence	97.342	447	1384992332	NR_156081.1	301	6	1	1	301	336	634	1.4e-144	510	CCTACGGGAGGCAGCAGTGGGGAATATTGCACAATGGGGGAAACCCTGATGCAGCGACGCCGCGTGAGTGAAGAAGTATTTCGGTATGTAAAGCTCTATCAGCAGGGAAGAAGAAATGACGGTACCTGACTAAGAAGCCCCGGCTAACTACGTGCCAGCAGCCGCGGTAATACGTAGGGGGCAAGCGTTATCCGGATTTACTGGGTGTAAAGGGAGCGTAGACGGCAATGCAAGTCTGAAGTGAAAGGCCGGGGCTCAACCCCGGGACTGCTTTGGAAACTGTGTAGCTGGAGTACAGGAG
FJ684462.1.1373	Bacteria	Firmicutes	Clostridia	Clostridiales	Ruminococcaceae	Negativibacillus	massiliensis	Negativibacillus massiliensis strain Marseille-P3213 16S ribosomal RNA, partial sequence	90.789	447	1193829135	NR_147378.1	304	23	5	1	301	339	640	8.79e-112	401	CCTACGGGAGGCAGCAGTGGGGGATATTGCACAATGGGGGAAACCCTGATGCAGCGACGCCGCGTGAGGGAAGAAGGTTTTCGGATTGTAAACCTCTGTCCTAAGGGACGAAGGAAGACGGTACCTTAGGAGGAAGCCACGGCTAACTACGTGCCAGCAGCCGCGGTAATACGTAGGTGGCAAGCGTTGTCCGGAATTACTGGGTGTAAAGGGAGCGTAGGCGGCAGAGCAAGTTGAATGTGAAAGCCCGGGGCTTAACCCCGTGATGCGTTCAAAACTGTCCTGCTTGAGTGAAGTAGAG
FPLO01000073.1.1489	Bacteria	Firmicutes	Clostridia	Clostridiales	unclassified	Colidextribacter	massiliensis	Colidextribacter massiliensis strain Marseille-P3083 16S ribosomal RNA, partial sequence	98.294	443	1193829132	NR_147375.1	293	5	0	1	293	347	639	1.05e-145	514	CCTACGGGAGGCAGCAGTGGGGAATATTGGGCAATGGGCGCAAGCCTGACCCAGCAACGCCGCGTGAAGGAAGAAGGCTTTCGGGTTGTAAACTTCTTTTATTAGGGACGATAATGACGGTACCTATTGAATAAGCTCCGGCTAACTACGTGCCAGCAGCCGCGGTAATACGTAGGGAGCAAGCGTTATCCGGATTTACTGGGTGTAAAGGGCGTGTAGGCGGGACTGCAAGTCAGATGTGAAAACTATGGGCTCAACTCATAGCCTGCATTTGAAACTGTAGTTCTTGAGTG
GQ138169.1.1240	Bacteria	Firmicutes	Clostridia	Clostridiales	Clostridiaceae	Clostridium	saudiense	Clostridium saudiense strain JCC 16S ribosomal RNA, partial sequence	98.007	442	1116030238	NR_144696.1	301	6	0	1	301	333	633	1.8e-148	523	CCTACGGGAGGCAGCAGTGGGGAATATTGCACAATGGGGGAAACCCTGATGCAGCAACGCCGCGTGAGTGATGACGGCCTTCGGGTTGTAAAGCTCTGTCTTCAGGGACGATAATGACGGTACCTGAGGAGGAAGCCACGGCTAACTACGTGCCAGCAGCCGCGGTAATACATAGGTGGCGAGCGTTGTCCGGATTTACTGGGCGTAAAGGGAGCGTAGGCGGATTTTTAAGTGAGATGTGAAATACTCGGGCTTAACCTGAGTGCTGCATTTCAAACTGGAAGTCTAGAGTGCAGGAGAG
KR067793.1.1509	Bacteria	Firmicutes	Clostridia	Clostridiales	Christensenellaceae	Christensenella	massiliensis	Christensenella massiliensis strain Marseille-P2438 16S ribosomal RNA, partial sequence	92.72	442	1116030284	NR_144742.1	261	19	0	1	261	352	612	1.35e-104	377	CCTACGGGAGGCAGCAGTAGGGAATATTGGGCAATGGGCGCAAGCCTGACCCAGCAACGCCGCGTGAGGGAAGAAGGTTTTCGGATTGTAAACCTCTGTCCTATGTGACGAAGGAAGTGACGGTAGCATAGGAGGAAGCCCCGGCTAACTACGTGCCAGCAGCCGCGGTAATACGTAGGGGGCGAGCGTTGTCCGGAATTACTGGGCGTAAAGGGTGCGTAGGCGGTTTTGTAAGTTGGATGTGAAATACCCGGGCTTAACTTGGGGGCTGCATCCA
AB821776.1.1497	Bacteria	Proteobacteria	Gammaproteobacteria	Aeromonadales	Succinivibrionaceae	Succinivibrio	dextrinosolvens	Succinivibrio dextrinosolvens strain 0554 16S ribosomal RNA gene, partial sequence	96.013	441	219846884	NR_026476.1	301	10	1	1	301	314	612	6.56e-138	488	CCTACGGGAGGCAGCAGTAGGGAATATTGCACAATGGAGGAAACTCTGATGCAGCCATGCCGCGTGTGTGAAGAAGGCCTTCGGGTTGTAAAGCACTTTCGGAGGGGAGGAACAAATGACGTTACCCTCAGAAGAAGCACCGGCTAACTCCGTGCCAGCAGCCGCGGTAATACGGAGGGTGCAAGCGTTAATCGGAATAACTGGGCGTAAAGGGCATGCAGGCGGTTTATCAAGTAGGATGTGAAAGCCCCGGGCTCAACCTGGGAATTGCATTCTAAACTGATAGACTAGAGTATTGCAG
JX575948.1.1393	Bacteria	Firmicutes	Clostridia	Clostridiales	Ruminococcaceae	Caproiciproducens	galactitolivorans	Caproiciproducens galactitolivorans strain BS-1 16S ribosomal RNA, partial sequence	92.053	441	1146059197	NR_145929.1	302	20	2	1	298	319	620	6.75e-118	422	CCTACGGGAGGCAGCAGTGGGGGATATTGCACAATGGAGGAAACTCTGATGCAGCAACGCCGCGTGAGGGAAGACGGTTTTCGGATTGTAAACCTTTGTCCTTGGTGACGATAATGACGGTAGCCGAGGAGGAAGCTCCGGCTAACTACGTGCCAGCAGCCGCGGTAATACGTAGGGAGCAAGCGTTGTCCGGATTTACTGGGTGTAAAGGGTGCGTAGGCGGCAGTGCAAGTCAGGTGTGAAACCCCTCGGCTCAACTGAGGGCGTGCATTTGAAACTGTGCTGCTTGAGTGGAGTAAAG
HQ716234.1.1448	Bacteria	Firmicutes	Clostridia	Clostridiales	Oscillospiraceae	Oscillibacter	ruminantium	Oscillibacter ruminantium strain GH1 16S ribosomal RNA gene, partial sequence	93.377	440	645321110	NR_118156.1	302	18	2	1	301	304	604	4e-125	446	CCTACGGGGGGCAGCAGTGGGGAATATTGGGCAATGGGCGCAAGCCTGACCCAGCAACGCCGCGTGAAGGAAGAAGGCTTTCGGGTTGTAAACTTCTTTTGTCAGGGAAGAGGAGAAGACTGTACCTGGCGAATAAGCCACGGCTAACTACGTGCCAGCAGCCGCGGTAATACGTAGGTGGCAAGCGTTGTCCGGATTTACTGGGTGTAAAGGGCGTGTAGCCGGGTCGGTAAGTCAGATGTGAAATCTACGGGCTCAACTCGTAAACTGCATTTGAAACTGCTGATCTTGAGTATCGGAG
JN619599.1.1427	Bacteria	Firmicutes	Erysipelotrichia	Erysipelotrichales	Erysipelotrichaceae	Holdemanella	biformis	Holdemanella biformis strain DSM 3989 16S ribosomal RNA, partial sequence	90.877	440	602269354	NR_044731.2	285	26	0	1	285	347	631	8.85e-107	385	CCTACGGGAGGCAGCAGTAGGGAATTTTCGGCAATGGGGGGAACCCTGACCGAGCAATGCCGCGTGAGTGATGAAGGTTTTCGGATCGTAAAGCTCTGTTGTAAGAGAAAAATGTTATAGACAGGAAATGGTCTGTGAGTGATGGTATCTTACCAGAAAGCCACGGCTAACTACGTGCCAGCAGCCGCGGTAATACGTAGGTGGCGAGCGTTATCCGGAATTATTGGGCGTAAAGGGTGCGTAGGTGGCACAATAAGTTGGGAGTGAAATCTTGGGGCTCAACCCCAAGCCTGCTCTCGAA
GQ871727.1.1471	Bacteria	Firmicutes	Clostridia	Clostridiales	unclassified	Pseudoflavonifractor	capillosus	Pseudoflavonifractor capillosus strain ATCC 29799 16S ribosomal RNA gene, partial sequence	93.092	439	219846080	NR_025670.1	304	18	2	1	301	329	632	5.18e-124	442	CCTACGGGGGGCAGCAGTGGGGAATATTGGGCAATGGGCGCAAGCCTGACCCAGCAACGCCGCGTGAAGGATGAAGGTTTTCGGATTGTAAACTTCTTTTAAGAGGGACGATAATGACGGTACCTCTTGAATAAGCCCCGGCTAACTACGTGCCAGCAGCCGCGGTAATACGTAGGGGGCAAGCGTTATCCGGATTTACTGGGTGTAAAGGGCGTGTAGGCGGGATTTCAAGTCAGATGTGAAAACCGAAGGCTCAACCTTCGGCCTGCATTTGAAACTGAAGTTCTTGAGTGCTGGAGAG
FJ684852.1.1439	Bacteria	Firmicutes	Clostridia	Clostridiales	Lachnospiraceae	Kineothrix	alysoides	Kineothrix alysoides strain KNHs209 16S ribosomal RNA, partial sequence	98.671	437	1384992331	NR_156080.1	301	4	0	1	301	336	636	8.31e-152	534	CCTACGGGAGGCAGCAGTGGGGAATATTGCACAATGGGGGAAACCCTGATGCAGCGACGCCGCGTGAGTGAAGAAGTATTTCGGTATGTAAAGCTCTATCAGCAGGGAAGAAAATGACGGTACCTGAGTAAGAAGCCCCGGCTAACTACGTGCCAGCAGCCGCGGTAATACGTAGGGGGCAAGCGTTATCCGGATTTACTGGGTGTAAAGGGAGCGTAGACGGCAGGGCAAGTCTGAAGTGAAAGGCGGGGGCTCAACCCCCGGACTGCTTTGGAAACTGTCCGGCTGGAGTGCAGGAGAG
GQ136245.1.1376	Bacteria	Firmicutes	Clostridia	Clostridiales	Clostridiaceae	Clostridium	saudiense	Clostridium saudiense strain JCC 16S ribosomal RNA, partial sequence	97.674	433	1116030238	NR_144696.1	301	7	0	1	301	333	633	8.36e-147	518	CCTACGGGGGGCAGCAGTGGGGAATATTGCACAATGGGGGAAACCCTGATGCAGCAACGCCACGTGAGTGATGACGGCCTTCGGGTTGTAAAGCTCTGTCTTCAGGGACGATAATGACGGTACCTGAGGAGGAAGCCACGGCTAACTACGTGCCAGCAGCCGCGGTAATACGTAGGTGGCGAGCGTTGTCCGGATTTACTGGGCGTAAAGGGAGCGTAGGCGGATTTTTAAGTGAGATGTGAAATACTCGGGCTTAACCTGAGTGCTGCATTTCAAACTGGAAGTCTAGAGTGCAGGAGAG
FJ682164.1.1450	Bacteria	Firmicutes	Clostridia	Clostridiales	Clostridiaceae	Clostridium	saudiense	Clostridium saudiense strain JCC 16S ribosomal RNA, partial sequence	99.184	432	1116030238	NR_144696.1	245	2	0	1	245	333	577	4.14e-124	442	CCTACGGGAGGCAGCAGTGGGGAATATTGCACAATGGGGGAAACCCTGATGCAGCAACGCCGCGTGAGTGATGACGGCCTTCGGGTTGTAAAGCTCTGTCTTCAGGGACGATAATGACGGTACCTGAGGAGGAAGCCACGGCTAACTACGTGCCAGCAGCCGCGGTAATACGTAGGTGGCGAGCGTTGTCCGGATTTACTGGGCGTAAAGGGAGCGTAGGCGGATTTTTAAGTGAGGTGTGAAAT
KP114214.1.1424	Bacteria	Actinobacteria	Actinobacteria	Corynebacteriales	Corynebacteriaceae	Corynebacterium	terpenotabidum	Corynebacterium terpenotabidum strain Y-11 16S ribosomal RNA, complete sequence	99.167	431	1269785369	NR_121699.2	240	2	0	1	240	345	584	2.43e-121	433	CCTACGGGGGGCAGCAGTGGGGAATATTGCACAATGGGCGCAAGCCTGATGCAGCGACGCCGCGTGGGGGATGAAGGCCTTCGGGTTGTAAACTCCTTTCAACCATGACGAAGCGTAAGTGACGGTAGTGGTAGAAGAAGCACCGGCTAACTACGTGCCAGCAGCCGCGGTAATACGTAGGGTGCGAGCGTTGTCCGGAATTACTGGGCGTAAAGAGCTCGTAGGTGGTTTGTCGCGTCG
AB506404.1.1516	Bacteria	Bacteroidetes	Flavobacteriia	Flavobacteriales	Flavobacteriaceae	Imtechella	halotolerans	Imtechella halotolerans strain K1 16S ribosomal RNA gene, partial sequence	86.142	428	1237089593	NR_117181.2	267	32	4	1	265	198	461	3.32e-76	283	CCTACGGGAGGCAGCAGTGAGGAATATTGGTCAATGGGCGGAAGCCTGAACCAGCCATGCCGCGTGCGGGAAGGAGGCCCTATGGGCTGTGAACCGCTTTTGCCTGGGGGCAATAAGGGCGTCGCGCACGTCCGATGAGAGTACCAGGCGAATAAGCATCGGCTAACTCCGTGCCAGCAGCCGCGGTAATACGGGGGATGCGAGCGTTATCCGGATTCATTGGGTTTAAAGGGTGCGTAGGCTGTGCGTCAAGTCGGGGGTGAAATTCCGGTGCTCAACACCGGGGCTGCCCTTGATACTG
CYYU01000007.113011.114641	Bacteria	Firmicutes	Negativicutes	Selenomonadales	Selenomonadaceae	Mitsuokella	jalaludinii	Mitsuokella jalaludinii strain M9 16S ribosomal RNA, partial sequence	99.668	427	265678536	NR_028840.1	301	1	0	1	301	345	645	8.25e-157	551	CCTACGGGAGGCAGCAGTGGGGAATCTTCCGCAATGGGCGCAAGCCTGACGGAGCAACGCCGCGTGAGTGAAGAAGGGTTTCGACTCGTAAAGCTCTGTTGTCGGGGACGAATGTGGAGATGGTGAATAACCATTTCTAATGACGGTACCTGACGAGGAAGCCACGGCTAACTACGTGCCAGCAGCCGCGGTAATACGTAGGTGGCGAGCGTTGTCCGGAATTATTGGGCGTAAAGGGAGCGCAGGCGGGAAGGTAAGTCTATCTTAAAAGTGCGGGGCTCAACCCCGTGAGGGGATGGAA
FJ823903.1.1502	Bacteria	Firmicutes	Clostridia	Clostridiales	Ruminococcaceae	Anaerofilum	pentosovorans	Anaerofilum pentosovorans strain Fae 16S ribosomal RNA gene, partial sequence	99.668	425	265679005	NR_029313.1	301	1	0	1	301	360	660	2.29e-157	553	CCTACGGGAGGCAGCAGTGGGGGATATTGCACAATGGAGGAAACTCTGATGCAGCGACGCCGCGTGAGGGAAGAAGGTTTTCGGATTGTAAACCTCTGTCTTCGGGGACGAAACAAATGACGGTACTCGAGGAGGAAGCCACGGCTAACTACGTGCCAGCAGCCGCGGTAATACGTAGGTGGCAAGCGTTGTCCGGAATTACTGGGTGTAAAGGGAGCGCAGGCGGAACTGCAAGTTGGGTGTTTAATCTACGGGCTCAACCCGTATCAGCATTCAAAACTGTGGTTCTTGAGTAATGCAG
EF640145.1.1539	Bacteria	Firmicutes	Clostridia	Clostridiales	Lachnospiraceae	Blautia	[Ruminococcus] gnavus	[Ruminococcus] gnavus strain ATCC 29149 16S ribosomal RNA gene, partial sequence	93.688	425	310974936	NR_036800.1	301	19	0	1	301	326	626	8.6e-127	451	CCTACGGGAGGCAGCAGTGGGGGATATTGCACAATGGGGGAAACCCTGATGCAGCGACGCCGCGTGAGTGAAGAAGTATTTCGGTATGTAAAGCTCTATCAGCAGGAAAGATAATGACGGTACCTGACTAAGAAGCACCGGCTAAATACGTGCCAGCAGCCGCGGTAATACGTATGGTGCAAGCGTTATCCGGATTTACTGGGTGTAAAGGGAGCGCAGACGGCATGGCAAGCCAGATGTGAAAGGTGGGGGCTCAACCCCCAAGCTGCATTTGGAACTGTCAAGCTAGAGTATCGGAGAG
DQ238615.1.1524	Bacteria	Firmicutes	Clostridia	Clostridiales	Lachnospiraceae	Blautia	obeum	Blautia obeum strain ATCC 29174 16S ribosomal RNA, partial sequence	97.342	424	645321813	NR_118692.1	301	7	1	1	301	314	613	3.89e-145	512	CCTACGGGGGGCAGCAGTGGGGAATATTGCACAATGGGGGAAACCCTGATGCAGCGACGCCGCGTGAAGGAAGAAGTATCTCGGTATGTAAACTTCTATCAGCAGGGAAGATAGTGACGGTACCTGACTAAGAAGCCCCGGCTAACTACGTGCCAGCAGCCGCGGTAATACGTAGGGGGCAAGCGTTATCCGGATTTACTGGGTGTAAAGGGAGCGTAGACGGATTAGCAAGTCTGATGTGAAAGGCAGGGGCTCAACCCCTGGACTGCATTGGAAACTGCCAGTCTTGAGTGCCGGAGAG
FPLO01002042.9.1496	Bacteria	Firmicutes	Clostridia	Clostridiales	Ruminococcaceae	Ruminococcus	callidus	Ruminococcus callidus strain ATCC 27760 16S ribosomal RNA gene, partial sequence	93.046	424	265678854	NR_029160.1	302	16	5	1	300	293	591	2.41e-122	436	CCTACGGGGGGCAGCAGTGGGGGATATTGCACAATGGGGGAAACCCTGATGCAGCGATGCCGCGTGGAGGAAGAAGGTTTTCGGATTGTAAACTCCTGTCGTAAGGGAAGAGAAAGGACTGTACCTTACAAGAAAGCTCCGGCTAACTACGTGCCAGCAGCCGCGGTAATACGTAGGGAGCGAGCGTTGTCCGGAATGACTGGGTGTAAAGGGAGCGTAGGCGGGATGGCAAGTCAGATGTGAAAACTGAGGGCTCAACCTTCAGACTGCATTTGAAACTGCTGTTCTTGAGTGAGGTAGG
JX462523.1.1507	Bacteria	Firmicutes	Clostridia	Clostridiales	Oscillospiraceae	Oscillibacter	ruminantium	Oscillibacter ruminantium strain GH1 16S ribosomal RNA gene, partial sequence	99.336	419	645321110	NR_118156.1	301	2	0	1	301	304	604	3.84e-155	545	CCTACGGGAGGCAGCAGTGGGGAATATTGGGCAATGGACGAAAGTCTGACCCAGCAACGCCGCGTGAAGGAAGAAGGCTTTCGGGTTGTAAACTTCTTTTAACAGGGAAGAGTAGAAGACGGTACCTGTTGAATAAGCCACGGCTAACTACGTGCCAGCAGCCGCGGTAATACGTAGGTGGCAAGCGTTGTCCGGATTTACTGGGTGTAAAGGGCGTGTAGCCGGGAAGGCAAGTCAGATGTGAAATCTGGAGGCTCAACCTCCAAACTGCATTTGAAACTGCTTTTCTTGAGTATCGGAG
KX879848.1.1394	Bacteria	Firmicutes	Bacilli	Lactobacillales	Lactobacillaceae	Lactobacillus	futsaii	Lactobacillus futsaii strain YM 0097 16S ribosomal RNA gene, partial sequence	98.993	419	645320868	NR_117973.1	298	3	0	1	298	345	642	8.31e-152	534	CCTACGGGAGGCAGCAGTAGGGAATCTTCCACAATGGGCGAAAGCCTGATGGAGCAATGCCGCGTGAGTGAAGAAGGTTTTCGGATCGTAAAACTCTGTTGTTGAAGAAGAACATGCGTGAGAGTAACTGTTCACGTACTGACGGTATTCAACCAGAAAGCCACGGCTAACTACGTGCCAGCAGCCGCGGTAATACGTAGGTGGCAAGCGTTGTCCGGATTTATTGGGCGTAAAGAGAATGTAGGCGGTCTATTAAGTCTGAAGTGAAAGCCCCCGGCTCAACCGGGGAAGTGCTTCGGAA
AB627566.1.1522	Bacteria	Firmicutes	Clostridia	Clostridiales	Ruminococcaceae	Ruminococcus	bromii	Ruminococcus bromii strain ATCC 27255 16S ribosomal RNA gene, partial sequence	97.232	419	219846340	NR_025930.1	289	7	1	1	288	296	584	6.25e-138	488	CCTACGGGGGGCAGCAGTGGGGGATATTGCGCAATGGGGGCAACCCTGACGCAGCAACGCCGCGTGAAGGATGAAGGTTTTCGGATTGTAAACTTCTTTTATTAAGGACGAATAATGACGGTACTTAATGAATAAGCTCCGGCTAACTACGTGCCAGCAGCCGCGGTAATACGTAGGGAGCAAGCGTTGTCCGGATTTACTGGGTGTAAAGGGTGCGTAGGCGGCTAAGCAAGTCAGATGTGAAATCTATGGGCTCAACCCATAAACTGCATTTGAAACTGCATAGCT
AF371683.1.1409	Bacteria	Firmicutes	Clostridia	Clostridiales	Clostridiales Family XIII. Incertae Sedis	Ihubacter	massiliensis	Ihubacter massiliensis strain Marseille-P2843 16S ribosomal RNA, partial sequence	90.099	419	1116030291	NR_144749.1	303	28	2	1	301	347	649	5.29e-109	392	CCTACGGGAGGCAGCAGTGGGGAATATTGCACAATGGGGGAAACCCTGATGCAGCAACGCCGCGTGAAGGATGAAGGCCCTTGGGTCGTAAACTTCTGTTCTAAGGGAAGATAATGACGGTACCTTAGGAGCAAGTCCCGGCTAACTACGTGCCAGCAGCCGCGGTAATACGTAGGGGGCAAGCGTTATCCGGAATTATTGGGCGTAAAGCGTGCGTAGGCGGTTTCTTAAGCACGGGGTTTAAGGCTATGGCTTAACCATAGTTCGCCCTGTGAACTGGGAGACTTGAGTGCAGGAGAGG
FM872526.1.1473	Bacteria	Firmicutes	Tissierellia	Tissierellales	Peptoniphilaceae	Finegoldia	magna	Finegoldia magna strain JCM 1766 16S ribosomal RNA gene, partial sequence	89.701	417	631252185	NR_113383.1	301	31	0	1	301	347	647	8.85e-107	385	CCTACGGGAGGCAGCAGTGGGGGATCTTGCACAATGGAGGCAACTCTGATGCAGCGACGCCGCGTGAACGATGAAGGTCTTCGGATTGTAAAGTTCTGTCCTAGAGGATGATAATGACAGTACTCTAGGAGGAAGCCCCGGCTAAATACGTGCCAGCAGCCGCGGTAATACGTATGGGGCGAGCGTTGTCCGGAATCATTGGGCGTAAAGGGTTCGTAGGCGGTTTATTAAGTCGAGTGTGAAAGGTTGGGGCTCAACCCCATAAAGCACTCGAAACTGATAAACTTGAGATGTGGAGAGG
CP007457.1550473.1552017	Bacteria	Actinobacteria	Actinobacteria	Bifidobacteriales	Bifidobacteriaceae	Bifidobacterium	pseudolongum	Bifidobacterium pseudolongum strain PNC-2-9G 16S ribosomal RNA gene, partial sequence	100	416	586661634	NR_043442.2	301	0	0	1	301	330	630	1.77e-158	556	CCTACGGGAGGCAGCAGTGGGGAATATTGCACAATGGGCGCAAGCCTGATGCAGCGACGCCGCGTGCGGGATGGAGGCCTTCGGGTTGTAAACCGCTTTTGTTCAAGGGCAAGGCACGGTTTCGGCCGTGTTGAGTGGATTGTTCGAATAAGCACCGGCTAACTACGTGCCAGCAGCCGCGGTAATACGTAGGGTGCAAGCGTTATCCGGATTTATTGGGCGTAAAGGGCTCGTAGGCGGTTCGTCGCGTCCGGTGTGAAAGTCCATCGCTTAACGGTGGATCCGCGCCGGGTACGGGCGG
KF256030.1.1497	Bacteria	Firmicutes	Clostridia	Clostridiales	Ruminococcaceae	Ruthenibacterium	lactatiformans	Ruthenibacterium lactatiformans strain 585-1 16S ribosomal RNA, partial sequence	98.98	415	1277396189	NR_151900.1	294	3	0	1	294	351	644	1.35e-149	527	CCTACGGGGGGCAGCAGTGGGGAATATTGCACAATGGGGGAAACCCTGATGCAGCGACGCCGCGTGGAGGAAGAAGGTCTTCGGATTGTAAACTCCTGTCCCAGGGGACGATAATGACGGTACCCTGGGAGGAAGCACCGGCTAACTACGTGCCAGCAGCCGCGGTAAAACGTAGGGTGCAAGCGTTGTCCGGAATTACTGGGTGTAAAGGGAGCGCAGGCGGATTGGCAAGTTGGAAGTGAAATCTATGGGCTCAACCCATAAATTGCTTTCAAAACTGTTAGTCTTGAGTGG
DQ394602.1.1551	Bacteria	Firmicutes	Clostridia	Clostridiales	Lachnospiraceae	Abyssivirga	alkaniphila	Abyssivirga alkaniphila strain L81 16S ribosomal RNA, partial sequence	84.768	415	1230874676	NR_148837.1	302	41	5	1	300	347	645	1.19e-80	298	CCTACGGGGGGCAGCAGTCGGGAATATTGCGCAATGGAGGAAACTCTGACGCAGTGACGCCGCGTATAGGAAGAAGGTTTTCGGATTGTAAACTATTGTCGATAGGGAAGAAAAAAGACAGTACCTATCAAGAAAGCTCCGGCTAACTACGTGCCAGCAGCCGCGGTAATACGTAGGGAGCAAGCGTTATCCGGATTTATTGGGTGTAAAGGGTGCGTAGACGGGAAATTAAGTTAGTTGTGAAATCCCTCGGCTCAACTGAGGAACTGCAACTAAAACTGATTTTCTTGAGTGCAGGAGG
HQ716139.1.1436	Bacteria	Bacteroidetes	Bacteroidia	Bacteroidales	Prevotellaceae	Prevotella	oris	Prevotella oris strain JCM 12252 16S ribosomal RNA gene, partial sequence	93.333	412	631251920	NR_113118.1	300	20	0	1	300	328	627	1.44e-124	444	CCTACGGGGGGCAGCAGTGAGGAATATTGGTCAATGGACGGAAGTCTGAACCAGCCAAGTAGCGTGCAGGATGACGGCCCTATGGGTTGTAAACTGCTTTTATGTGGGAATAAAGTCAGGGACGTGTCCCTGTTTGCATGTACCACAGGAATAAGGACCGGCTAATTCCGTGCCAGCAGCCGCGGTAATACGGAAGGTCCGGGCGTTATCCGGATTTATTGGGTTTAAAGGGAGCGTAGGCCGGAGGGTAAGCGTGTTGTGAAATGCAGTTGCTCAACATCTGCACTGCAGCGCGAACTGT
AM265443.1.1466	Bacteria	Bacteroidetes	Cytophagia	Cytophagales	Persicobacteraceae	Fulvitalea	axinellae	Fulvitalea axinellae strain VI.18 16S ribosomal RNA gene, partial sequence	84.698	412	566085461	NR_109512.1	281	38	5	1	279	255	532	5.3e-74	276	CCTACGGGAGGCAGCAGTGAGGAATATTGGTCAATGGGCGAGAGCCTGAACCAGCCAAGCCGCGTGAGGGAAGAAGGCGCTCAGCGTCGTAAACCTCTTTAGCCGGGGGACAAAACCTCCTCGCGAAGGAGGCTTGAGAGTACCCGGAGAATAAGCATCGGCTAACTCCGTGCCAGCAGCCGCGGTAATACGGAGGATGCGAGCGTTATCCGGATTTATTGGGTTTAAAGGGTGCGCAGGCGGACATTCAAGTCTGCGGTCAAATTCCGGGGCTCAACCCCGGCCAGC
HM036005.1.1486	Bacteria	Firmicutes	Tissierellia	Tissierellales	Peptoniphilaceae	Helcococcus	seattlensis	Helcococcus seattlensis strain F5780 16S ribosomal RNA gene, partial sequence	95	408	645321746	NR_118641.1	260	12	1	1	259	356	615	1.6e-113	407	CCTACGGGGGGCAGCAGTGGGGAATTTTGCACAATGGAGGAAACTCTGATGCAGCGACGCCGCGTGAGTGATGAAGATCTTCGGATTGTAAAACTCTGTCCTTAGTGAAGATAATGACAGTAACTAAGAAGCAAGCCCTGGCTAAATACGTGCCAGCAGCCGCGGTAATACGTATGGGGCAAGCGTTGTCCGGAATTATTGGGCGTAAAGGGTACGTAGGCGGTTTAATAAGTCCTAATTAAAAGGCTATGGCTCAACC
EU771361.1.1404	Bacteria	Firmicutes	Clostridia	Clostridiales	Oscillospiraceae	Oscillibacter	ruminantium	Oscillibacter ruminantium strain GH1 16S ribosomal RNA gene, partial sequence	92.715	407	645321110	NR_118156.1	302	20	2	1	301	304	604	8.67e-122	435	CCTACGGGGGGCAGCAGTGGGGAATATTGGGCAATGGGCGCAAGCCTGACCCAGCAACGCCGCGTGAAGGAAGAAGGCTTTCGGGTTGTAAACTTCTTTTGTCAGGGACGAGAAGAAGACGGTACCTGACGAATAAGCCACGGCTAACTACGTGCCAGCAGCCGCGGTAATACGTAGGTGGCAAGCGTTGTCCGGATTTACTGGGTGTAAAGGGCGTGTAGCCGGGTCGGCAAGTCAGATGTGAAATCCACGGGCTTAACTCGTGAACTGCATTTGAAACTGTTGATCTTGAGTATCGGAG
AF371514.1.1465	Bacteria	Firmicutes	Erysipelotrichia	Erysipelotrichales	Erysipelotrichaceae	Faecalicoccus	acidiformans	Faecalicoccus acidiformans strain 37-2a 16S ribosomal RNA, partial sequence	90.728	407	961555061	NR_134029.1	302	26	2	1	301	340	640	8.79e-112	401	CCTACGGGGGGCAGCAGTAGGGAATTTTCGTCAATGGGGGCAACCCTGAACGAGCAATGCCGCGTGAGTGAGGAAGGTCTTCGGATCGTAAAGCTCTGTTGCAGGAGAAAAACGGCAGATATAGGAAATGATATCTGAGTGATGGTAACCTGCCAGAAAGTCACGGCTAACTACGTGCCAGCAGCCGCGGTAATACGTAGGTGGCGAGCGTTATCCGGAATGATTGGGCGTAAAGGGTGCGTAGGTGGCCTTATAAGTCTGGAGTGAAAGGCGGCAGCTCAACTGCCGTATGCTCTGGAAA
LMUA01000058.4194.5725	Bacteria	Firmicutes	Clostridia	Clostridiales	Ruminococcaceae	Ruthenibacterium	lactatiformans	Ruthenibacterium lactatiformans strain 585-1 16S ribosomal RNA, partial sequence	100	406	1277396189	NR_151900.1	301	0	0	1	301	351	651	1.77e-158	556	CCTACGGGAGGCAGCAGTGGGGAATATTGCACAATGGGGGAAACCCTGATGCAGCGACGCCGCGTGGAGGAAGAAGGTCTTCGGATTGTAAACTCCTGTCCCAGGGGACGATAATGACGGTACCCTGGGAGGAAGCACCGGCTAACTACGTGCCAGCAGCCGCGGTAAAACGTAGGGTGCAAGCGTTGTCCGGAATTACTGGGTGTAAAGGGAGCGCAGGCGGATTGGCAAGTTGGGAGTGAAATCTATGGGCTCAACCCATAAATTGCTTTCAAAACTGTCAGTCTTGAGTGGTGTAGAG
AB161368.1.1519	Bacteria	Firmicutes	Clostridia	Clostridiales	Clostridiaceae	Clostridium	chartatabidum	Clostridium chartatabidum strain 163 16S ribosomal RNA gene, partial sequence	99.576	406	1237079451	NR_029239.3	236	1	0	1	236	306	541	8.59e-121	431	CCTACGGGTGGCAGCAGTGGGGAATATTGCACAATGGGGGAAACCCTGATGCAGCAACGCCGCGTGAGTGATGACGGTCTTCGGATTGTAAAGCTCTGTCTTCAGGGACGATAATGACGGTACCTGAGGAGGAAGCCACGGCTAACTACGTGCCAGCAGCCGCGGTAATACGTAGGTGGCAAGCGTTGTCCGGATTTACTGGGCGTAAAGGGAGCGTAGGCGGATTTTTAAGTGGG
JX575923.1.1499	Bacteria	Firmicutes	Clostridia	Clostridiales	unclassified	Intestinimonas	butyriciproducens	Intestinimonas butyriciproducens strain SRB-521-5-I 16S ribosomal RNA gene, partial sequence	96.667	405	645321636	NR_118554.1	300	10	0	1	300	329	628	3.03e-141	499	CCTACGGGAGGCAGCAGTGGGGAATATTGGGCAATGGGCGAAAGCCTGACCCAGCAACGCCGCGTGAAGGATGAAGGCTTTCGGGTTGTAAACTTCTTTTATCAGGGACGAAGAAAGTGACGGTACCTGATGAATAAGCCATGGCTAACTACGTGCCAGCAGCCGCGGTAATACGTAGGTGGCAAGCGTTATCCGGATTTACTGGGTGTAAAGGGCGTGTAGGCGGGACTGCAAGTCAGATGTGAAAACTATGGGCTCAACCCATAGCCTGCATTTGAAACTGTGGTTCTTGAGTGATGGG
AY158021.1.1493	Bacteria	Bacteroidetes	Bacteroidia	Bacteroidales	Prevotellaceae	Prevotella	buccae	Prevotella buccae strain JCM 12245 16S ribosomal RNA gene, partial sequence	94.352	404	631251899	NR_113097.1	301	17	0	1	301	326	626	3.98e-130	462	CCTACGGGAGGCAGCAGTGAGGAATATTGGTCAATGGGCGGAAGCCTGAACCAGCCAAGTAGCGTGCAGGACGACGGCCCTATGGGTTGTAAACTGCTTTTATGCGGGGATAAAGTGGGCCACGCGTGGCCTTTTGCAGGTACCGCATGAATAAGGACCGGCTAATTCCGTGCCAGCAGCCGCGGTAATACGGAAGGTCCGGGCGTTATCCGGATTTATTGGGTTTAAAGGGAGCGCAGGCCGCCGGGCAAGCGTGTTGTGAAATGCAGTCGCTCAACGTCTGCACTGCAGCGCGAACTGC
FIZD01000007.756762.758284	Bacteria	Proteobacteria	Gammaproteobacteria	Enterobacterales	Morganellaceae	Providencia	vermicola	Providencia vermicola strain OP1 16S ribosomal RNA, partial sequence	99.668	403	343201689	NR_042415.1	301	1	0	1	301	317	617	8.25e-157	551	CCTACGGGGGGCAGCAGTGGGGAATATTGCACAATGGGCGCAAGCCTGATGCAGCCATGCCGCGTGTATGAAGAAGGCCCTAGGGTTGTAAAGTACTTTCAGTCGGGAGGAAGGCGTTGATGCTAATATCATCAACGATTGACGTTACCGACAGAAGAAGCACCGGCTAACTCCGTGCCAGCAGCCGCGGTAATACGGAGGGTGCAAGCGTTAATCGGAATTACTGGGCGTAAAGCGCACGCAGGCGGTTGATTAAGTTAGATGTGAAATCCCCGGGCTTAACCTGGGAATGGCATCTAAG
GQ138682.1.1395	Bacteria	Firmicutes	Clostridia	Clostridiales	Clostridiaceae	Clostridium	saudiense	Clostridium saudiense strain JCC 16S ribosomal RNA, partial sequence	97.535	402	1116030238	NR_144696.1	284	7	0	1	284	333	616	2.21e-137	486	CCTACGGGGGGCAGCAGTGGGGAATATTGCACAATGGGGGAAACCCTGATGCAGCAATGCCGCGTGAGTGATGACGGCCTTCGGGTTGTAAAGCTCTGTCTTCAGGGACGATAATGACGGTACCTGAGGAGGAAGCCACGGCTAACTACGTGCCAGCAGCCGCGGTAATACGTAGGTGGCGAGCGTTGTCCGGATTTACTGGGCGTAAAGGGAGCGTAGGCGGATTTTTAAGTGAGATGTGAAATACTCGGGCTTAACCTGAGTGCTGCATTTCAAACTGGAAG
AY958934.1.1556	Bacteria	Firmicutes	Bacilli	Lactobacillales	Lactobacillaceae	Lactobacillus	crispatus	Lactobacillus crispatus strain DSM 20584 16S ribosomal RNA, partial sequence	99.163	400	645322550	NR_119274.1	239	2	0	1	239	356	594	8.71e-121	431	CCTACGGGGGGCAGCAGTAGGGAATCTTCCACAATGGACGCAAGTCTGATGGAGCAACGCCGCGTGAGTGAAGAAGGTTTTCGGATCGTAAAGCTCTGTTGTTGGTGAAGAAGGATAGAGGTAGTAACTGGCCTTTATTTGACGGTAATCAACCAGAAAGTCACGGCTAACTACGTGCCAGCAGCCGCGGTAATACGTAGGTGGCAAGCGTTGTCCGGATTTATTTGGCGTAAAGCGAG
AF371517.1.1446	Bacteria	Bacteroidetes	Bacteroidia	Bacteroidales	Bacteroidaceae	Anaerorhabdus	furcosa	Anaerorhabdus furcosa 16S ribosomal RNA gene, partial sequence	91.03	400	645320615	NR_117779.1	301	25	2	1	300	333	632	6.79e-113	405	CCTACGGGAGGCAGCAGTAGGGAATTTTCGGCAATGGGGGAAACCCTGACCGAGCAACGCCGCGTGAGTGATGAAAGTCTTCGGATTGTAAAGCTCTGTTGTAAGGGAAGAACGGCTTGAGGGGAACTCAAGAGTGACGGTACCTTACCAGAAAGCCACGGCTAACTACGTGCCAGCAGCCGCGGTAATACGTAGGTGGCGAGCGTTATCCGGAATTATTGGGCGTAAAGGGTGCGTAGGCGGCCTTTTAAGTTTGTGGTGAAAGCGTGGGGCTCAACCCCATACAGCCATAGATACTGGG
HQ696404.1.1407	Bacteria	Proteobacteria	Gammaproteobacteria	unclassified	unclassified	Ignatzschineria	indica	Ignatzschineria indica strain FFA1 16S ribosomal RNA gene, partial sequence	99.668	399	636560060	NR_116120.1	301	1	0	1	301	335	635	8.25e-157	551	CCTACGGGAGGCAGCAGTGGGGAATATTGGACAATGGGCGAAAGCCTGATCCAGCAATACCGCGTGTGTGAAGAAGGCCCTAGGGTTGTAAAGCACTTTTGTTAGGGAGAACGGGTTTTATAGCTAATACCTACAGAATCTGATGTTACCTAAAGAATAAGCACCGGCTAACTCCGTGCCAGCAGCCGCGGTAATACGGAGGGTGCAAGCGTTAATCGGAATTACTGGGCGTAAAGGGCGCGTAGGTGGTATCTTAAGTTGGGTGTGAAATCCCCGGGCTCAACCTGGGAATTGCATCCAA
AF371736.1.1426	Bacteria	Firmicutes	Clostridia	Clostridiales	Ruminococcaceae	Ruminiclostridium	[Eubacterium] siraeum	[Eubacterium] siraeum strain ATCC 29066 16S ribosomal RNA gene, partial sequence	93.023	399	645321791	NR_118675.1	301	21	0	1	301	339	639	4e-125	446	CCTACGGGAGGCAGCAGTGGGGGATATTGGACAATGGGGGCAACCCTGATCCAGCGACGCCGCGTGAGGGAAGAAGGTTTTCGGATTGTAAACCTCTGTCGACAGGGAAAATAATGATGGTACCTGTGGAGGAAGCCACGGCTAACTACGTGCCAGCAGCCGCGGTAATACGTAGGTGGCAAGCGTTGTCCGGAATTACTGGGTGTAAAGGGAGCGTAGGCGGGACGGCAAGTCAGAAGTGAAAATTATGGGCTCAACTCATAACCTGCTTTTGAAACTGTTGTTCTTGAGTGAAGTAGAG
GQ867452.1.1496	Bacteria	Firmicutes	Clostridia	Clostridiales	Lachnospiraceae	Lachnoclostridium	[Clostridium] lavalense	[Clostridium] lavalense strain CCRI-9842 16S ribosomal RNA gene, partial sequence	97.01	397	343205837	NR_044289.1	301	9	0	1	301	328	628	1.81e-143	507	CCTACGGGAGGCAGCAGTGGGGAATATTGCACAATGGGGGAAACCCTGATGCAGCAACGCCGCGTGAGTGAAGAAGTATTTCGGTATGTAAAGCTCTATCAGCAGGGAAGATAATGACGGTACCTGACTAAGAAGCCCCGGCTAACTACGTGCCAGCAGCCGCGGTAATACGTAGGGGGCAAGCGTTATCCGGATTTACTGGGTGTAAAGGGAGCGTAGGCGGCTTGGCAAGTCTGATGTGAAAGCCCAGGGCTCAACCCTGGGACTGCATTGGAAACTGTCAGGCTAGAGTGCAGGAGAG
CDZH01000385.10251.11775	Bacteria	Firmicutes	Clostridia	Clostridiales	Ruminococcaceae	Ethanoligenens	harbinense	Ethanoligenens harbinense strain YUAN-3 16S ribosomal RNA, partial sequence	91.749	397	444303910	NR_074333.1	303	20	5	1	301	323	622	3.14e-116	416	CCTACGGGTGGCAGCAGTGGGGGATATTGCACAATGGAGGAAACTCTGATGCAGCAACGCCGCGTGAGGGAAGAAGGTTTTCGGATTGTAAACCTCTGTTTTTAGTGAAGAAACAAATGACGGTAGCTAAAGAGGAAGCCACGGCTAACTACGTGCCAGCAGCCGCGGTAATACGTAGGTGGCAAGCGTTGTCCGGAATTACTGGGTGTAAAGGGTGCGCAGGCGGGATTGCAAGTTGGATGTGAAATACCGGGGCTTAACCCCGGAGCTGCATCCAAAACTGTAGTTCTTGAGTGGAGTA
KM244835.1.1500	Bacteria	Firmicutes	Bacilli	Lactobacillales	Lactobacillaceae	Lactobacillus	ultunensis	Lactobacillus ultunensis strain CCUG 48460 16S ribosomal RNA gene, partial sequence	99.336	396	645319700	NR_117065.1	301	2	0	1	301	312	612	3.84e-155	545	CCTACGGGAGGCAGCAGTAGGGAATCTTCCACAATGGACGCAAGTCTGATGGAGCAACGCCGCGTGAGTGAAGAAGGTTTTCGGATCGTAAAGCTCTGTTGTTGGTGAAGAAGGATAGAGGTAGTAACTGGCCTTTATTTGACGGTAATCAACCAGAAAGTCACGGCTAACTACGTGCCAGCAGCCGCGGTAATACGTAGGTGGCAAGCGTTGTCCGGATTTATTGGGCGTAAAGCGAGCGCAGGCGGAAAAATAAGTCTAATGTGAAAGCCCTCGGCTTACCCGAGGAATTGCATCGGAA
AB746647.1.1559	Bacteria	Firmicutes	Clostridia	Clostridiales	Lachnospiraceae	Abyssivirga	alkaniphila	Abyssivirga alkaniphila strain L81 16S ribosomal RNA, partial sequence	87.356	392	1230874676	NR_148837.1	261	28	5	1	259	347	604	1.4e-79	294	CCTACGGGGGGCAGCAGTCGGGAATATTGCGCAATGGAGGAAACTCTGACGCAGTGACGCCGCGTGCAGGAAGAAGGTTTTCGGATTGTAAACTGCTTTAGACAGGGAAGAAACAAGACAGTACCTGTAGAATAAGCTCCGGCTAACTACGTGCCAGCAGCCGCGGTAATACGTAGGGAGCGAGCGTTATCCGGATTTATTGGGTGTAAAGGGTGCGTAGACGGGAAGTCAAGTTAGTTGTGAAAGCCCTCGGCTTAACTGAGGAACTGCAACTAAA
GEOZ01011695.30.1942	Bacteria	Cyanobacteria	unclassified	Chroococcales	Aphanothecaceae	Crocosphaera	watsonii	Crocosphaera watsonii strain WH 8501 16S ribosomal RNA gene, partial sequence	86.833	392	636559231	NR_115288.1	281	37	0	1	281	219	499	1.12e-85	315	CCTACGGGAGGCAGCAGTGGGGAATTTTCCGCAATGGGCGAAAGCCTGACGGAGCAATGCCGCGTGAAGGTAGAAGGCCTACGGGTCATGAACTTCTTTTCCCGGAGAAGAAGCAATGACGGTATCCGGGGAATAAGCATCGGCTAACTCTGTGCCAGCAGCCGCGGTAAGACAGAGGATGCAAGCGTTATCCGGAATGATTGGGCGTAAAGCGTCTGTAGGTGGCTTTTTAAGTTCGCCGTCAAATCCCAGGGCTCAACCCTGGACAGGCGGTGGAAACTACCAAG
JQ711699.1.1511	Bacteria	Firmicutes	Clostridia	Clostridiales	Clostridiales Family XIII. Incertae Sedis	Anaerovorax	odorimutans	Anaerovorax odorimutans strain NorPut 16S ribosomal RNA gene, partial sequence	95.763	390	265678606	NR_028911.1	236	10	0	1	236	335	570	8.77e-106	381	CCTACGGGGGGCAGCAGTGGGGAATATTGCACAATGGGGGAAACCCTGATGCAGCAACGCCGCGTGAGCGATGAAGGCCCTTGGGTCGTAAAGCTCTGTCCTTGGGGAAGAAAAAAATGACGGTACCCATGGAGGAAGCCCCGGCTAACTACGTGCCAGCAGCCGCGGTAATACGTAGGGGGCAAGCGTTATCCGGAATTATTGGGCGTAAAGAGTACGTAGGTGGTTTTTTAAGC
HK555974.9.1509	Bacteria	Actinobacteria	Actinobacteria	Corynebacteriales	Corynebacteriaceae	Corynebacterium	nuruki	Corynebacterium nuruki strain S6-4 16S ribosomal RNA gene, partial sequence	100	388	645320663	NR_117816.1	242	0	0	1	242	310	551	8.77e-126	448	CCTACGGGAGGCAGCAGTGGGGAATATTGCACAATGGGCGCAAGCCTGATGCAGCGACGCCGCGTGGGGGATGACGGCCTTCGGGTTGTAAACTCCTTTCAACCATGACGAAGCTTTTGTGACGGTAGTGGTAGAAGAAGCACCGGCTAACTACGTGCCAGCAGCCGCGGTAATACGTAGGGTGCGAGCGTTGTCCGGAATTACTGGGCGTAAAGAGCTCGTAGGTGGTTTGTCGCGTCGTC
FPLP01009579.16.1543	Bacteria	Firmicutes	Bacilli	Lactobacillales	Aerococcaceae	Facklamia	tabacinasalis	Facklamia tabacinasalis strain GF112B 16S ribosomal RNA gene, partial sequence	99.668	388	219846890	NR_026482.1	301	1	0	1	301	322	622	8.25e-157	551	CCTACGGGGGGCAGCAGTAGGGAATCTTCCGCAATGGACGCAAGTCTGACGGAGCAACGCCGCGTGTGTGAAGAAGGTTTTCGGATCGTAAAGCACTGTTATTAGAGAAGAACAGCCGATAGAGTAACTGTTATCGGTTTGACGGTATCTAACCAGAAAGTGACGGCTAACTACGTGCCAGCAGCCGCGGTAATACGTAGGTCACAAGCGTTGTCCGGATTTATTGGGCGTAAAGGGAGCGCAGGCGGTTTGTTAAGTCTGATGTGAAAGCCCACGGCTCAACCGTGGAACGGCATTGGAA
AF371754.1.1432	Bacteria	Firmicutes	Clostridia	Clostridiales	Ruminococcaceae	Ruminococcus	albus	Ruminococcus albus strain 7 16S ribosomal RNA, partial sequence	92.491	387	444303976	NR_074399.1	293	22	0	1	293	333	625	2.36e-117	420	CCTACGGGAGGCAGCAGTGGGGAATATTGCACAATGGAGGAAACTCTGATGCAGCGATGCCGCGTGAGGGAAGAAGGTTTTCGGATTGTAAACCTCTGTCTTCAGGGACGAAAATGACGGTACCTGAGGAGGAAGCTCCGGCTAACTACGTGCCAGCAGCCGCGGTAATACGTAGGGAGCGAGCGTTGTCCGGAATTACTGGGTGTAAAGGGAGCGTAGGCGGGGCTTTAAGTCAGGTGTGAAATGTATGGGCTCAACCCGTAAACTGCACTTGAAACTGAGGCTCTTGAGTG
HQ183860.1.1501	Bacteria	Proteobacteria	Betaproteobacteria	Burkholderiales	Alcaligenaceae	Bordetella	tumulicola	Bordetella tumulicola strain T6517-1-4b 16S ribosomal RNA, partial sequence	96.346	386	1146059190	NR_145922.1	301	11	0	1	301	308	608	3.92e-140	496	CCTACGGGAGGCAGCAGTGGGGAATTTTGGACAATGGGGGCAACCCTGATCCAGCCATCCCGCGTGTGCGATGAAGGCCTTCGGGTTGTAAAGCACTTTTGGCAGAGAAGAAACGACTCTGGATAATACCCGGGGTTAATGACGGTATCTGCAGAATAAGCACCGGCTAACTACGTGCCAGCAGCCGCGGTAATACGTAGGGTGCAAGCGTTAATCGGAATTACTGGGCGTAAAGCGTGCGCAGGCGGTTCGGAAAGAAAGATGTGAAATCCCAGAGCTTAACTTTGGAATGGCATTTTTA
LC028668.1.1525	Bacteria	Firmicutes	Clostridia	Clostridiales	Ruminococcaceae	Papillibacter	cinnamivorans	Papillibacter cinnamivorans strain CIN1 16S ribosomal RNA gene, partial sequence	89.753	385	219857437	NR_025025.1	283	27	2	1	283	332	612	3.21e-101	366	CCTACGGGGGGCAGCAGTGGGGAATATTGGGCAATGGGCGAAAGCCTGACCCAGCAACGCCGCGTGAAGGAAGAAGGCCTTCGGGTTGTAAACTTCTTTTACCAGGGACGAAGGACGTGACGGTACCTGGAGAAAAAGCAACGGCTAACTACGTGCCAGCAGCCGCGGTAATACGTAGGTTGCAAGCGTTGTCCGGATTTACTGGGTGTAAAGGGCGTGTAGGCGGAGATGCAAGTTGGGAGTGAAATGCAGGGGCTCAACCCCTGAACTGCTTTCAAAACTGCATCCCTTGAGTATCGGA
KF098898.1.1326	Bacteria	Firmicutes	Tissierellia	Tissierellales	Peptoniphilaceae	Anaerococcus	prevotii	Anaerococcus prevotii strain DSM 20548 16S ribosomal RNA, partial sequence	99.668	384	444304151	NR_074575.1	301	1	0	1	301	347	647	8.25e-157	551	CCTACGGGAGGCAGCAGTGGGGAATTTTGCACAATGGGGGAAACCCTGATGCAGCGACGCCGCGTGATTTAGAAGGCCTTCGGGTTGTAAAAATCTTTTGTATGGGAAGAAAATGACAGTACCATACGAATAAGGACCGGCTAATTACGTGCCAGCAGCCGCGGTAATACGTAAGGTCCGAGCGTTGTCCGGAATCATTGGGCGTAAAGGGTACGTAGGCGGATAAGCAAGTTAGAAGTGAAATCCTATAGCTCAACTATAGTAAGCTTTTAAAACTGCTCATCTTTAGGTATGGAAGGGA
AY991606.1.1337	Bacteria	Firmicutes	Bacilli	Lactobacillales	Lactobacillaceae	Lactobacillus	reuteri	Lactobacillus reuteri strain DSM 20016 16S ribosomal RNA, partial sequence	99.668	384	444439721	NR_075036.1	301	1	0	1	301	367	667	8.25e-157	551	CCTACGGGAGGCAGCAGTAGGGAATCTTCCACAATGGGCGCAAGCCTGATGGAGCAACACCGCGTGAGTGAAGAAGGGTTTCGGCTCGTAAAGCTCTGTTGTTGGAGAAGAACGTGCGTGAGAGTAACTGTTCACGCAGTGACGGTATCCAACCAGAAAGTCACGGCTAACTACGTGCCAGCAGCCGCGGTAATACGTAGGTGGCAAGCGTTATCCGGATTTATTGGGCGTAAAGCGAGCGCAGGCGGTTGCTTAGGTCTGATGTGAAAGCCTTCGGCTTAACCGAGGAAGTGCATCGGAA
AB506291.1.1507	Bacteria	Firmicutes	Clostridia	Clostridiales	Clostridiaceae	Clostridium	saccharobutylicum	Clostridium saccharobutylicum strain NCP 262 16S ribosomal RNA, partial sequence	99.62	384	659365285	NR_122061.1	263	1	0	1	263	331	593	9.47e-136	481	CCTACGGGAGGCAGCAGTGGGGAATATTGCACAATGGGGGAAACCCTGATGCAGCAACGCCGCGTGAGTGATGACGGTCTTCGGATTGTAAAGCTCTGTCTTTAGGGACGATAATGACGGTACCTAAGGAGGAAGCCACGGCTAACTACGTGCCAGCAGCCGCGGTAATACGTAGGTGGCAAGCGTTGTCCGGATTTACTGGGCGTAAAGGGAGCGTAGGTGGATATTTAAGTGGGATGTGAAATACTCGGGCTTAACCTGGG
AB627578.1.1560	Bacteria	Firmicutes	Bacilli	Lactobacillales	Lactobacillaceae	Lactobacillus	ultunensis	Lactobacillus ultunensis strain CCUG 48460 16S ribosomal RNA gene, partial sequence	99.336	384	645319700	NR_117065.1	301	2	0	1	301	312	612	3.84e-155	545	CCTACGGGAGGCAGCAGTAGGGAATCTTCCACAATGGACGCAAGTCTGATGGAGCAACGCCGCGTGAGTGAAGAAGGTTTTCGGATCGTAAAGCTCTGTTGTTGGTGAAGAAGGATAGAGGTAGTAACTGGCCTTTATTTGACGGTAATCAACCAGAAAGTCACGGCTAACTACGTGCCAGCAGCCGCGGTAATACGTAGGTGGCAAGCGTTGTCCGGATTTATTGGGCGTAAAGCGAGCGCAGGCGGAAAAATAAGTCTAATGTGAAAGCCCTCGGCTTCACCGAGGAATTGCATCGGAA
AB506385.1.1529	Bacteria	Firmicutes	Clostridia	Clostridiales	Gracilibacteraceae	Gracilibacter	thermotolerans	Gracilibacter thermotolerans strain JW/YJL-S1 16S ribosomal RNA gene, partial sequence	86.513	384	636559633	NR_115693.1	304	34	6	1	301	442	741	1.51e-89	327	CCTACGGGAGGCAGCAGTGGGGAATATTGGGCAATGGGCGAAAGCCTGACCCAGCAACGCCGCGTGGAGGAAGAAGGTTTTCGGATCGTAAACTCCTGTCCTCAGGGAAGAGAAGGAGACGGTACCTGAGGAGGAAGCCCCGGCTAACTACGTGCCAGCAGCCGCGGTAATACGTAGGGGGCAAGCGTTGTCCGGAATGATTGGGCGTAAAGGGCGCGTAGGCGGCCCGGTAAGTCTGGAGTGAAAGTCCTGGCTTCAAGTTGGGAATTGCTTTGGATACTGTCGGGCTTGAGTGCAGGAG
FPLO01004838.8.1501	Bacteria	Firmicutes	Clostridia	Clostridiales	Ruminococcaceae	Ruminococcus	flavefaciens	Ruminococcus flavefaciens strain C94 16S ribosomal RNA gene, partial sequence	98.639	383	219846341	NR_025931.1	294	4	0	1	294	308	601	6.3e-148	521	CCTACGGGGGGCAGCAGTGGGGAATATTGCACAATGGGGGGAACCCTGATGCAGCGATGCCGCGTGGAGGAAGAAGGTTTTCGGATTGTAAACTCCTGTCTTAAAGGACGATAATGACGGTACTTTAGGAGGAAGCTCCGGCTAACTACGTGCCAGCAGCCGCGGTAATACGTAGGGAGCGAGCGTTGTCCGGAATTACTGGGTGTAAAGGGAGCGTAGGCGGGATCGCAAGTCAGATGTGAAATACATGGGCTCAACCCATGGGCTGCATTTGAAACTGTGGTTCTTGAGTGA
AB076676.1.1693	Bacteria	Proteobacteria	Epsilonproteobacteria	Campylobacterales	Campylobacteraceae	Campylobacter	lanienae	Campylobacter lanienae strain CCUG 44467 16S ribosomal RNA gene, partial sequence	97.561	383	645321592	NR_118521.1	287	7	0	1	287	311	597	4.81e-139	492	CCTACGGGAGGCAGCAGTAGGGAATATTGCTCAATGGGCGAAAGCCTGAAGCAGCAACGCCGCGTGGAGGATGACACTTTTCGGAGCGTAAACTCCTTTTGTTGGGGAAGAAATTTGACGGTACCCAACGAATAAGCACCGGCTAACTCCGTGCCAGCAGCCGCGGTAATACGGAGGGTGCAAGCGTTACTCGGAATCACTGGGCGTAAAGGACGCGTAGGCGGATTATCAAGTCTTTTGTGAAATCTAATGGCTTAACCATTAAACTGCTTGAGAAACTGATAATC
AB494899.1.1520	Bacteria	Firmicutes	Clostridia	Clostridiales	Christensenellaceae	Christensenella	timonensis	Christensenella timonensis strain Marseille-P2437 16S ribosomal RNA, partial sequence	91.935	381	1116030285	NR_144743.1	248	20	0	1	248	352	599	9.65e-96	348	CCTACGGGGGGCAGCAGTGGGGAATATTGGGCAATGGGCGAAAGCCTGACCCAGCAACGCCGCGTGAGGGAAGAAGGGTTTCGGCTCGTAAACCTCTGTCCTATGGGACGAAGGAAGTGACGGTACCATAGGAGGAAGCCCCGGCTAACTACGTGCCAGCAGCCGCGGTAATACGTAGGGGGCGAGCGTTGTCCGGAATGATTGGGCGTAAAGGGCGCGTAGGCGGCCTGGTAAGTCCGGAGTGAAAGTCCTGC
HK693755.8.1486	Bacteria	Firmicutes	Clostridia	Clostridiales	Peptostreptococcaceae	Paraclostridium	benzoelyticum	Paraclostridium benzoelyticum strain JC272 16S ribosomal RNA, partial sequence	99.245	380	1230874654	NR_148815.1	265	2	0	1	265	319	583	3.44e-135	479	CCTACGGGAGGCAGCAGTGGGGAATATTGCACAATGGGCGAAAGCCTGATGCAGCAACGCCGCGTGAGCGATGAAGGCCTTCGGGTCGTAAAGCTCTGTCCTCAAGGAAGATAATGACGGTACTTGAGGAGGAAGCCCCGGCTAACTACGTGCCAGCAGCCGCGGTAATACGTAGGGGGCTAGCGTTATCCGGATTTACTGGGCGTAAAGGGTGCGTAGGTGGTTTTTTAAGTCAGGAGTGAAAGGCTACGGCTCAACCGTAGTA
LT671592.1.1430	Bacteria	Fusobacteria	Fusobacteriia	Fusobacteriales	Fusobacteriaceae	Fusobacterium	mortiferum	Fusobacterium mortiferum strain DSM 19809 16S ribosomal RNA gene, partial sequence	98.339	380	645320556	NR_117734.1	301	5	0	1	301	309	609	3.86e-150	529	CCTACGGGGGGCAGCAGTGGGGAATATTGGACAATGGACCAAAAGTCTGATCCAGCAATTCTGTGTGCACGATGAAGTTTTTCGGAATGTAAAGTGCTTTCAGTTGGGACGAAGAACGTGACGGTACCAACAGAAGAAGCGACGGCTAAATACGTGCCAGCAGCCGCGGTAATACGTATGTCGCAAGCGTTATCCGGATTTATTGGGCGTAAAGCGCGTCTAGGCGGTTTGGTAAGTCTGATGTGAAAATGCGGGGCTCAACCCCGTATTGCGTTGGAAACTGCTAAACTAGAGTACTGGA
GU303932.1.1489	Bacteria	Firmicutes	Erysipelotrichia	Erysipelotrichales	Erysipelotrichaceae	Holdemania	filiformis	Holdemania filiformis strain J1-31B-1 16S ribosomal RNA gene, partial sequence	91.118	380	265679027	NR_029335.1	304	22	2	1	299	250	553	1.89e-113	407	CCTACGGGAGGCAGCAGTAGGGAATTTTCGGCAATGGGGGGAACCCTGACCGAGCAACGCCGCGTGAGTGAAGAAGGTTTTCGGATTGTAAAGCTCTGTTGCAAGGGAAGAACGGCACATAGAGGATATGTGAGTGACGGTACCTTGCGAGGAAGCCACGGCTAACTACGTGCCAGCAGCCGCGGTAATACGTAGGTGGCGAGCGTTATCCGGAATTATTGGGCGTAAAGGGTGCGTAGGCGGCCTTTTAAGTTTAAGGTGAAAGCGTGGGGCTTAACCCCATAAAGCCTTAGATACTGGG
X84439.1.1511	Bacteria	Actinobacteria	Actinobacteria	Corynebacteriales	Corynebacteriaceae	Corynebacterium	urealyticum	Corynebacterium urealyticum strain DSM 7109 16S ribosomal RNA, partial sequence	99.659	379	444303921	NR_074344.1	293	1	0	1	293	317	609	2.24e-152	536	CCTACGGGAGGCAGCAGTGGGGAATATTGCACAATGGGCGGAAGCCTGATGCAGCGACGCCGCGTGAGGGATGACGGCCTTCGGGTTGTAAACCTCTTTCGCCAGGGAAGAAGCCTTCGGGTGACGGTACCTGGATAAGAAGCACCGGCTAACTACGTGCCAGCAGCCGCGGTAATACGTAGGGTGCGAGCGTTGTCCGGAATTACTGGGCGTAAAGAGCTCGTAGGTGGTTTGTCGCGTCGTCTGTGAAATTCCGGGGCTTAACTCCGGGCGTGCAGGCGATACGGGCAAAC
AB506633.1.1553	Bacteria	Firmicutes	Negativicutes	Selenomonadales	Selenomonadaceae	Selenomonas	bovis	Selenomonas bovis strain WG 16S ribosomal RNA gene, partial sequence	99.336	379	343205718	NR_044111.1	301	2	0	1	301	353	653	3.84e-155	545	CCTACGGGAGGCAGCAGTGGGGAATCTTCCGCAATGGGCGAAAGCCTGACGGAGCAACGCCGCGTGAGTGAAGAAGGTCTTCGGATCGTAAAGCTCTGTTGTCGGGGACGAATGTTGAGGCCTAGAACATAGGTTTCAAATGACGGTACCTGACGAGGAAGCCACGGCTAACTACGTGCCAGCAGCCGCGGTAATACGTAGGTGGCGAGCGTTGTCCGGAATTATTGGGCGTAAAGGGAGCGCAGGCGGGAAGGTAAGTCTATCTTAAAAGTGCGGGGCTCAACCCCGTGAGGGGATAGAA
EF409956.1.1509	Bacteria	Firmicutes	Clostridia	Clostridiales	Ruminococcaceae	Ruthenibacterium	lactatiformans	Ruthenibacterium lactatiformans strain 585-1 16S ribosomal RNA, partial sequence	92.359	379	1277396189	NR_151900.1	301	23	0	1	301	351	651	4.03e-120	429	CCTACGGGGGGCAGCAGTGGGGAATATTGCACAATGGGGGAAACCCTGATGCAGCGACGCCGCGTGGAGGAAGAAGGTTTTCGGATTGTAAACTCCTGTCTTCGGGGACGATAATGACGGTACCCGAGGAGGAAGCCACGGCTAACTACGTGCCAGCAGCCGCGGTAAAACGTAGGTGGCAAGCGTTGTCCGGAATTACTGGGTGTAAAGGGAGCGCAGGCGGGTCGGCAAGTTGGAGGTGAAAGCTGTGGGCTCAACTCACAAACTGCCTTCAAAACTGCCGGTCTTGAGTGGTGTAGAG
JQ805626.1.1581	Bacteria	Firmicutes	Bacilli	Lactobacillales	Lactobacillaceae	Lactobacillus	ruminis	Lactobacillus ruminis strain NBRC 102161 16S ribosomal RNA gene, partial sequence	99.578	378	343200924	NR_041611.1	237	1	0	1	237	335	571	2.4e-121	433	CCTACGGGGGGCAGCAGTAGGGAATCTTCCACAATGGACGAAAGTCTGATGGAGCAACGCCGCGTGAATGAAGAAGGCCTTCGGGTCGTAAAATTCTGTTGTCAGAGAAGAACGTGCGTGAGAGTAACTGTTCACGTATTGACGGTATCTGACCAGAAAGCCACGGCTAACTACGTGCCAGCAGCCGCGGTAATACGTAGGTGGCGAGCGTTGTCCGGATTTATTGGGCGTAAAGGG
AGFF01000033.3677.5176	Bacteria	Actinobacteria	Actinobacteria	Corynebacteriales	Dietziaceae	Dietzia	aerolata	Dietzia aerolata strain Sj14a 16S ribosomal RNA gene, partial sequence	100	373	636560872	NR_116932.1	285	0	0	1	285	278	562	1.31e-149	527	CCTACGGGAGGCAGCAGTGGGGAATATTGCACAATGGGCGGAAGCCTGATGCAGCGACGCCGCGTGGGGGATGACGGTCTTCGGATTGTAAACCCCTTTCAGTAGGGACGAAGCGCAAGTGACGGTACCTGCAGAAGAAGCACCGGCCAACTACGTGCCAGCAGCCGCGGTAATACGTAGGGTGCGAGCGTTGTCCGGAATTACTGGGCGTAAAGAGCTCGTAGGCGGTTTGTCGCGTCGTCTGTGAAATCCTCCAGCTTAACTGGGGGCGTGCAGGCGATACGG
EU471348.1.1388	Bacteria	Firmicutes	Clostridia	Clostridiales	Clostridiaceae	Clostridium	polyendosporum	Anaerobacter polyendosporus strain PS-1 16S ribosomal RNA gene, partial sequence	97.674	373	219846904	NR_026496.1	301	7	0	1	301	321	621	8.36e-147	518	CCTACGGGAGGCAGCAGTGGGGAATATTGCACAATGGGGGAAACCCTGATGCAGCAACGCCGCGTGAGTGATGACGGTCTTCGGATTGTAAAGCTCTGTCCTCAGGGACGATAATGACGGTACCTGAGGAGGAAGCCACGGCTAACTACGTGCCAGCAGCCGCGGTAATACGTAGGTGGCAAGCGTTGTCCGGATTTACTGGGCGTAAAGGGAGCGTAGGTGGATACTTAAGTGGGATGTGAAATACCCGGGCTTAACTCGGGAGCTGCATTCCAAACTGGGTGTCTAGAGTGCAGGAGAG
AACY020468607.261.1725	Bacteria	Proteobacteria	Alphaproteobacteria	Pelagibacterales	Pelagibacteraceae	Candidatus Pelagibacter	Pelagibacter ubique	Candidatus Pelagibacter ubique strain HTCC1062 16S ribosomal RNA, partial sequence	95.349	373	444303802	NR_074224.1	301	14	0	1	301	310	610	3.95e-135	479	CCTACGGGGGGCAGCAGTGGGGAATCTTGCACAATGGGGGAAACCCTGATGCAGCGATGCCGCGTGAGTGAAGAAGGCCTTTGGGTTGTAAAACTCTTTCGTCGGGGAAGAAAATGACTGTACCCGAATAAGAAGGTCCGGCTAACTTCGTGCCAGCAGCCGCGGTAATACGAAGGGACCTAGCGTAGTTCGGAATTACTGGGCTTAAAGAGCTCGTAGGTGGTTAAAAAAGTTGATGGTGAAATCCCAAGGCTCAACCTTGGAACTGCCATCAAAACTTTTTAGCTAGAGTGTGATAGAG
FJ672042.1.1398	Bacteria	Bacteroidetes	Bacteroidia	Bacteroidales	Porphyromonadaceae	Fermentimonas	caenicola	Fermentimonas caenicola strain ING2-E5B 16S ribosomal RNA, partial sequence	94.389	373	1230874648	NR_148809.1	303	13	4	1	301	342	642	3.98e-130	462	CCTACGGGGGGCAGCAGTGAGGAATATTGGTCAATGGAGGCAACTCTGAACCAGCCACGTCGCGTGAAGGAAGACGGCCCTACGGGTTGTAAACTTCTTTTGTAAGGGAATAAAGTGTAGTACGTGTACTATTTTGCATGTACCTTACGAATAAGGATCGGCTAACTCCGTGCCAGCAGCCGCGGTAATACGGAGGATCCGAGCGTTATCCGGATTTATTGGGTTTAAAGGGTGCGCAGGCGGGAGATTAAGTCGGTGGTGAAATTTTGCAGCTCAACTGTAACAGTGCCATTGATACTGG
GQ159219.1.1451	Bacteria	Firmicutes	Clostridia	Clostridiales	Ruminococcaceae	Faecalibacterium	prausnitzii	Faecalibacterium prausnitzii strain ATCC 27768 16S ribosomal RNA gene, partial sequence	96.678	372	265678656	NR_028961.1	301	10	0	1	301	327	627	8.42e-142	501	CCTACGGGGGGCAGCAGTGGGGAATATTGCACAATGGGGGAAACCCTGATGCAGCGACGCCGCGTGGAGGAAGAAGGTCTTCGGATTGTAAACTCCTGTTGTTGGGGAAGATAATGACGGTACCCAACAAGGAAGTGACGGCTAACTACGTGCCAGCAGCCGCGGTAAAACGTAGGTCACGAGCGTTGTCCGGAATTACTGGGTGTAAAGGGAGCGCAGGCGGGAAAACAAGTTGGAAGTGAAATCCACAGGCTCAACCTGTGAACTGCTTTCAAAACTGTTTTTCTTGAGTAGTGCAGAG
AB506286.1.1507	Bacteria	Firmicutes	Clostridia	Clostridiales	unclassified	Intestinimonas	butyriciproducens	Intestinimonas butyriciproducens strain SRB-521-5-I 16S ribosomal RNA gene, partial sequence	90.203	371	645321636	NR_118554.1	296	27	2	1	295	329	623	8.85e-107	385	CCTACGGGGGGCAGCAGTGGGGAATATTGGGCAATGGGGGAAACCCTGACCCAGCAACGCCGCGTGAAGGAAGAAGGCCTTCGGGTTGTAAACTTCTTTTACCAGGGACGAAGGACGTGACGGTACCTGGAGAAAAAGCAACGGCTAACTACGTGCCAGCAGCCGCGGTAATACGTAGGTTGCAAGCGTTGTCCGGATTTACTGGGTGTAAAGGGCGTGTAGGCGGAGATGCAAGTCGGGAGTGAAATCCATGGGCTCAACCCATGAACTGCTTTCGAAACTGTATCCCTTGAGTATCGGA
FPLO01003000.10.1508	Bacteria	Firmicutes	Clostridia	Clostridiales	Ruminococcaceae	Saccharofermentans	acetigenes	Saccharofermentans acetigenes strain P6 16S ribosomal RNA, partial sequence	89.899	371	636559283	NR_115340.1	297	25	5	1	294	336	630	1.48e-104	377	CCTACGGGGGGCAGCAGTGGGGAATATTGGGCAATGGGCGAAAGCCTGACCCAGCGACGCCGCGTGAGGGAAGAAGGTCTTCGGATTGTAAACCTTTGTAGACAGGGACGAAGAAATGACGGTACCTGTAAAGTAAGCCACGGCTAACTACGTGCCAGCAGCCGCGGTAATACGTAGGTGGCAAGCGTTATCCGGATTTATTGGGTGTAAAGGGTGAGTAGGCGGGCTGACAAGTCAGATGTGAAATGTTCGGGCTTAACCTGAGAACTGCATTTGAAACTGCCAGTCTTGAGTGTCGGAG
KC621946.1.1495	Bacteria	Firmicutes	Tissierellia	Tissierellales	unclassified	Sporanaerobacter	acetigenes	Sporanaerobacter acetigenes strain DSM 13106 16S ribosomal RNA gene, partial sequence	97.464	369	645320092	NR_117381.1	276	7	0	1	276	347	622	6.01e-133	472	CCTACGGGGGGCAGCAGTGGGGAATATTGCACAATGGAGGAAACTCTGATGCAGCGACGCCGCGTGAGCGATGAAGGTCTTCGGATCGTAAAGCTCTGTCCTAAGGGACGATAATGACGGTACCTTAGGAGGAAGCCCCGGCTAACTACGTGCCAGCAGCCGCGGTAATACGTAGGGGGCGAGCGTTGTCCGGATTTATTGGGCGTAAAGGGTGCGTAGGCGGCCTTGTAAGTCAGATGTGAAAGATCATGGCTTAACTGTGGTAAGCATTTGAAA
AB969538.1.1522	Bacteria	Firmicutes	Clostridia	Clostridiales	Ruminococcaceae	Ruminococcus	bromii	Ruminococcus bromii strain ATCC 27255 16S ribosomal RNA gene, partial sequence	99.338	368	219846340	NR_025930.1	302	1	1	1	301	296	597	3.84e-155	545	CCTACGGGAGGCAGCAGTGGGGGATATTGCGCAATGGGGGCAACCCTGACGCAGCAACGCCGCGTGAAGGATGAAGGTTTTCGGATTGTAAACTTCTTTTATTAAGGACGAAAAATGACGGTACTTAATGAATAAGCTCCGGCTAACTACGTGCCAGCAGCCGCGGTAATACGTAGGGAGCAAGCGTTGTCCGGATTTACTGGGTGTAAAGGGTGCGTAGGCGGCTTTGCAAGTCAGATGTGAAATCTATGGGCTCAACCCATAAACTGCATTTGAAACTGTAGAGCTTGAGTGAAGTAGA
HQ860651.1.1449	Bacteria	Firmicutes	Negativicutes	Selenomonadales	Selenomonadaceae	Anaerovibrio	lipolyticus	Anaerovibrio lipolyticus strain DSM 3074 16S ribosomal RNA gene, partial sequence	90.102	368	636558639	NR_114696.1	293	29	0	1	293	355	647	8.85e-107	385	CCTACGGGGGGCAGCAGTGGGGAATCTTCCGCAATGGACGAAAGTCTGACGGAGCAACGCCGCGTGAGTGAAGAAGGTTTTAGGATCGTAAAGCTCTGTTGAGAGGGACGAGAAGCAAGGCAAGGAAATGTGCTTTGTAGGACGGTACCTTTCGAGGAAGCCACGGCTAACTACGTGCCAGCAGCCGCGGTAATACGTAGGTGGCGAGCGTTGTCCGGAATTATTGGGCGTAAAGGGAGCGCAGGTGGGAAAGTAAGTCTGCTTTAAAAGTTCGGGGCTCAACCCCGTGATGGAGTGGAAA
GU302528.1.1493	Bacteria	Bacteroidetes	Bacteroidia	Bacteroidales	Prevotellaceae	Marseilla	massiliensis	Marseilla massiliensis strain Marseille-P2475 16S ribosomal RNA, partial sequence	90.066	367	1116030288	NR_144746.1	302	25	4	1	299	339	638	6.84e-108	388	CCTACGGGAGGCAGCAGTGAGGAATATTGGTCAATGGCCGAGAGGCTGAACCAGCCAAGTAGCGTGCAGGACGACGGCCCTACGGGTTGTAAACTGCTTTTGCGGGAGGATAAAGTGCGCCACGCGTGGCGCTTTGCAGGTATCCCGTGAATAAGGACCGGCTAATTCCGTGCCAGCAGCCGCGGTAATACGGAAGGTCCGGGCGTTATCCGGATTTATTGGGTTTAAAGGGAGCGCAGGCGGAGGTGCAAGCGTGCCGTGAAAGCGCGGGGCTCAACCCCGTACAGCGGCGCGAACTGCC
JQ993484.1.1535	Bacteria	Firmicutes	Clostridia	Clostridiales	Ruminococcaceae	Ruminiclostridium	[Clostridium] sporosphaeroides	[Clostridium] sporosphaeroides strain DSM 1294 16S ribosomal RNA, partial sequence	98.678	366	602269312	NR_044835.2	227	3	0	1	227	259	485	1.82e-112	403	CCTACGGGAGGCAGCAGTGGGGGATATTGCACAATGGAGGAAACTCTGATGCAGCAACGCCGCGTGAGGGAAGACGGTCTTCGGATTGTAAACCTTTGTCCTTGGTGAAGATAATGACGGTAGCCGAGGAGGAAGCTCCGGCTAACTACGTGCCAGCAGCCGCGGTAATACGTAGGGAGCAAGCGTTGTCCGGATTTACTGGGTGTAAAGGGTGCGTAGGCGGCTCTGCA
GQ448194.1.1400	Bacteria	Bacteroidetes	Bacteroidia	Bacteroidales	Lentimicrobiaceae	Lentimicrobium	saccharophilum	Lentimicrobium saccharophilum strain TBC1 16S ribosomal RNA, partial sequence	86.275	366	1246951791	NR_149795.1	306	30	11	1	300	313	612	7.04e-88	322	CCTACGGGAGGCAGCAGTGAGGAATATTGGTCAATGGGCGGAAGCCTGAACCAGCCATGCCGCGTGACGGAAGACGGCCCTATGGGTCTTAAACGTCTTTGGTCCCGGAGCAATAAGAGCCACGCGTGGCTCGATGAGAGTACGGGAAGAACAAGCATCGGCTAACTCCGTGCCAGCAGCCGCGGTAATACGGGGGATGCGAGCGTTATCCGGATTTATTGGGTTTAAAGGGTGCGTAGGCGGGGTGGTAAGTCAGCCGTGAAATGTCCACGCTCAACGTGGAACGTGCGTTTGATACTGC
KC331157.1.1496	Bacteria	Firmicutes	Clostridia	Clostridiales	Lachnospiraceae	Lachnoclostridium	[Clostridium] asparagiforme	[Clostridium] asparagiforme strain N6 16S ribosomal RNA, partial sequence	96	365	343201474	NR_042200.1	300	10	2	1	299	318	616	2.36e-137	486	CCTACGGGAGGCAGCAGTGGGGAATCTTGCACAATGGGCGAAAGCCTGATGCAGCGACGCCGCGTGAGTGAAGAAGTATTTCGGTATGTAAAGCTCTATCAGCAGGGAAGAAAATGACGGTACCTGACTAAGAAGCCCCGGCTAACTACGTGCCAGCAGCCGCGGTAATACGTAGGGGGCAAGCGTTATCCGGATTTACTGGGTGTAAAGGGAGCGTAGACGGACCGGCAAGTCTGAAGTGAAATTCCAGGGCTCAACCCTGGGACTGCTTTGGAAACTGCAGATCTTGAGTACCGGAGGG
LTHD01000006.41.1611	Bacteria	Firmicutes	Bacilli	Bacillales	Staphylococcaceae	Nosocomiicoccus	ampullae	Nosocomiicoccus ampullae strain TRF-1 16S ribosomal RNA gene, partial sequence	99.653	364	343205940	NR_044444.1	288	0	1	1	287	308	595	4.75e-149	525	CCTACGGGAGGCAGCAGTAGGGAATCTTCCGCAATGGGCGAAAGCCTGACGGAGCAACGCCGCGTGTGCGAAGAAGGTCTTCGGATCGTAAAGCACTGTTGTTAAGGAAGAACGACAGTAAGAGTAACTGCTTACTGTGTGACGGTACTTAACCAGAAAGCCACGGCTAACTACGTGCCAGCAGCCGCGGTAATACGTAGGTGGCAAGCGTTATCCGGAATTATTGGGCGTAAAGCGCGCGTAGGCGGCGAGATTAGTCTGATGTGAAAGCCCCCGGCTCAACCGGG
EU475178.1.1367	Bacteria	Actinobacteria	Coriobacteriia	Coriobacteriales	Coriobacteriaceae	Parvibacter	caecicola	Parvibacter caecicola strain NR06 16S ribosomal RNA gene, partial sequence	94.295	363	645320082	NR_117374.1	298	17	0	1	298	319	616	1.85e-128	457	CCTACGGGTGGCAGCAGTGGGGAATCTTGCGCAATGGGGGCAACCCTGACGCAGCAACGCCGCGTGCGGGAAGACGGCCTTCGGGTTGTAAACCGCTTTCAGCGGGGACGATTATGACGGTACCCGCAGAAGAAGCTCCGGCTAACTACGTGCCAGCAGCCGCGGTAATACGTAGGGAGCGAGCGTTATCCGGATTCATTGGGCGTAAAGCGCGCGTAGGCGGATGCCTAAGCGGGACCTCTAACCCGGGGGCTCAACCCCCGGCCGGGTCCCGAACTGGGCGTCTCGAGTGCGGTAGGGG
EU473521.1.1368	Bacteria	Actinobacteria	Coriobacteriia	Coriobacteriales	Coriobacteriaceae	Parvibacter	caecicola	Parvibacter caecicola strain NR06 16S ribosomal RNA gene, partial sequence	94.295	362	645320082	NR_117374.1	298	17	0	1	298	319	616	1.85e-128	457	CCTACGGGGGGCAGCAGTGGGGAATCTTGCGCAATGGGGGCAACCCTGACGCAGCAACGCCGCGTGCGGGATGACGGCCTTCGGGTTGTAAACCGCTTTCAGCGGGGACGATTATGACGGTACCCGCAGAAGAAGCTCCGGCTAACTACGTGCCAGCAGCCGCGGTAATACGTAGGGAGCGAGCGTTATCCGGATTCATTGGGCGTAAAGCGCGCGTAGGCGGATGCCTAAGCGGGACCTCTAACCCGGGGGCTCAACCCCCGGCCGGGTCCCGAACTGGGCGTCTCGAGTGCGGTAGGGG
FJ679336.1.1549	Bacteria	Firmicutes	Negativicutes	Selenomonadales	Selenomonadaceae	Anaerovibrio	lipolyticus	Anaerovibrio lipolyticus strain DSM 3074 16S ribosomal RNA gene, partial sequence	94.684	361	636558639	NR_114696.1	301	16	0	1	301	355	655	5.11e-134	475	CCTACGGGGGGCAGCAGTGGGGAATCTTCCGCAATGGGCGCAAGCCTGACGGAGCAACGCCGCGTGAGTGAAGAAGGTTTTCGGATCGTAAAGCTCTGTTGAGAGGGACGAGAGATATAATCAGGAAATGGGTTATAGAGGACGGTACCTTTCGAGGAAGCCACGGCTAACTACGTGCCAGCAGCCGCGGTAATACGTAGGTGGCGAGCGTTGTCCGGAATTATTGGGCGTAAAGGGAGCGCAGGTGGGAAAGTAAGTCAGTCTTAAAAGTTCGGGGCTCAACCCCGTGATGGGATTGAAA
AB559641.1.1524	Bacteria	Firmicutes	Clostridia	Clostridiales	Ruminococcaceae	Ruminiclostridium	[Clostridium] cellulolyticum	[Clostridium] cellulolyticum strain H10 16S ribosomal RNA gene, complete sequence	86.824	361	785794309	NG_041947.1	296	39	0	1	296	469	764	1.17e-90	331	CCTACGGGAGGCAGCAGTGGGGAATATTGCACAATGGGGGAAACCCTGATGCAGCAACGCCGCGTGAAGGAAGACGGTTTTCGGATTGTAAACTTCTTTTCTTTGTGAAGAAACAAATGACGGTAGCAAAGGAATAAGCATCGGCTAACTACGTGCCAGCAGCCGCGGTAATACGTAGGATGCAAGCGTTATCCGGATTTACTGGGTGTAAAGGGAGCGCAGGCGGGACTTCAAGTTGGATGTGAAAGGTCAAGGCTTAACCTTGGCACTGCATCCAAAACTGTAGTTCTTGAGTGGAGTA
AB437355.1.1507	Bacteria	Actinobacteria	Actinobacteria	Bifidobacteriales	Bifidobacteriaceae	Bifidobacterium	mongoliense	Bifidobacterium mongoliense strain YIT 10443 16S ribosomal RNA gene, partial sequence	99.303	360	343200999	NR_041686.1	287	2	0	1	287	294	580	2.23e-147	520	CCTACGGGAGGCAGCAGTGGGGAATATTGCACAATGGGCGAAAGCCTGATGCAGCGACGCCGCGTGCGGGATGAAGGCCTTCGGGTTGTAAACCGCTTTTGATTGGGAGCAAGCGAGAGTGAGTGTACCTTTCGAATAAGCACCGGCTAACTACGTGCCAGCAGCCGCGGTAATACGTAGGGTGCAAGCGTTATCCGGAATTATTGGGCGTAAAGAGCTCGTAGGCGGTTTGTCGCGTCTGGTGTGAAAGTCCATCGCTTAACGGTGGATCTGCGCTGGATACGGGCGG
AF371875.1.1469	Bacteria	Bacteroidetes	Bacteroidia	Bacteroidales	Prevotellaceae	Prevotella	oris	Prevotella oris strain JCM 12252 16S ribosomal RNA gene, partial sequence	93.377	360	631251920	NR_113118.1	302	18	2	1	301	328	628	4e-125	446	CCTACGGGAGGCAGCAGTGAGGAATATTGGTCAATGGACGGAAGTCTGAACCAGCCAAGTAGCGTGCAGGATGACGGCCCTATGGGTTGTAAACTGCTTTTATGCGGGGATAAAGTGTGGGACGTGTCCCATATTGCAGGTACCGCATGAATAAGGACCGGCTAATTCCGTGCCAGCAGCCGCGGTAATACGGAAGGTTCTGGTGTTATCCGGATTTATTGGGTTTAAAGGGAGCGTAGGCTGTTGCTTAAGCGTGTTGTGAAATGCCGCGGCTCAACCGTGGCACTGCAGCGCGAACTGG
HQ716514.1.1503	Bacteria	Firmicutes	Clostridia	Clostridiales	Christensenellaceae	Christensenella	massiliensis	Christensenella massiliensis strain Marseille-P2438 16S ribosomal RNA, partial sequence	91.333	359	1116030284	NR_144742.1	300	26	0	1	300	352	651	1.46e-114	411	CCTACGGGAGGCAGCAGTGGGGAATATTGGGCAATGGGCGCAAGCCTGACCCAGCAACGCCGCGTGAAGGAAGAAGGTCTTCGGATTGTAAACATCTGTCCTGTGGGACGAAACAAATGACGGTACCACAGGAGGAAGCCCCGGCTAACTACGTGCCAGCAGCCGCGGTAATACGTAGGGGGCGAGCGTTGTCCGGAATTACTGGGCGTAAAGGGTGCGTAGGCGGAAAAGCAAGTCAGATGTGAAATACCCGGGCTTAACCTGGGGGGTGCATTTGAAACTGTTTTCCTTGAGTGCAGGG
FOYD01000026.74.1613	Bacteria	Proteobacteria	Gammaproteobacteria	Pseudomonadales	Pseudomonadaceae	Pseudomonas	formosensis	Pseudomonas formosensis strain CC-CY503 16S ribosomal RNA gene, partial sequence	99.668	357	645321090	NR_118141.1	301	1	0	1	301	327	627	8.25e-157	551	CCTACGGGGGGCAGCAGTGGGGAATATTGGACAATGGGCGAAAGCCTGATCCAGCCATGCCGCGTGTGTGAAGAAGGTCTTCGGATTGTAAAGCACTTTAAGTTGGGAGGAAGGGGTTGAAGCTAATACCTTCAATCTTTGACGTTACCAACAGAATAAGCACCGGCTAACTCTGTGCCAGCAGCCGCGGTAATACAGAGGGTGCAAGCGTTAATCGGAATTACTGGGCGTAAAGCGCGCGTAGGTGGTTCAGTAAGATGGAAGTGAAATCCCCGGGCTTAACCTGGGAACTGCTTTCATA
AB506276.1.1515	Bacteria	Proteobacteria	Alphaproteobacteria	Magnetococcales	Magnetococcaceae	Magnetococcus	marinus	Magnetococcus marinus strain MC-1 16S ribosomal RNA, partial sequence	83.056	357	444303948	NR_074371.1	301	48	3	1	300	316	614	2.59e-72	270	CCTACGGGAGGCAGCAGTAGGGAATTTTGCGCAATGGGGGAAACCCTGACGCAGCAACGCCGCGTGATTGATTAAGCCCTTCGGGGTGTAAAGATCTGTCAGTGGGGACGAAACTTGACGGTACCCACAGAGGAAGCACCGGCTAACTCCGTGCCAGCAGCCGCGGTAATACGGAGGGTGCAAGCGTTGTCCGGAATCATTGGGCGTAAAGAGTTCGTAGGTGGTTTGTTAAGTTTGGTGTTAAATGCAGGGGCTCAACCTCTGTTCGGCATCGGATACTGGCAGACTAGAATGCGGTAGG
JQ191047.1.1363	Bacteria	Firmicutes	Clostridia	Clostridiales	Clostridiaceae	Clostridium	bowmanii	Clostridium bowmanii strain DSM 14206 16S ribosomal RNA, partial sequence	88.449	356	636558822	NR_114879.1	303	31	4	1	301	329	629	4.15e-100	363	CCTACGGGAGGCAGCAGTGGGGAATATTGGGCAATGGGCGAAAGCCTGACCCAGCAACGCCGCGTGAAGGAAGAAGGTCTTCGGATTGTAAACTTTTGTCTTATGGGACGATAATGACGGTACCATAGGAGGAAGCCACGACTAACTACGTGCCAGCAGTCGCGGTAATACGTAGGTGGCAAGCGTTATCCGGAATTATTGGGTGTAAAGGGTGCGTAGGCGGGATGTAAAGTCAGATGTGAAATACCGCAGCTTAACTGCGGAGCTGCATTTGAAACTTACGTTCTTGAGTGAAGTAGAG
AB627664.1.1523	Bacteria	Firmicutes	Clostridia	Clostridiales	Oscillospiraceae	Oscillibacter	ruminantium	Oscillibacter ruminantium strain GH1 16S ribosomal RNA gene, partial sequence	96.371	355	645321110	NR_118156.1	248	9	0	1	248	304	551	4.36e-114	409	CCTACGGGAGGCAGCAGTGGGGAATATTGGGCAATGGGCGCAAGCCTGACCCAGCAACGCCGCGTGAAGGAAGAAGGCTTTCGGGTTGTAAACTTCTTTTGTCAGGGACGAGTAGAAGACGGTACCTGACGAATAAGCCACGGCTAACTACGTGCCAGCAGCCGCGGTAATACGTAGGTGGCAAGCGTTGTCCGGATTTACTGGGTGTAAAGGGCGTGTAGCCGGGAGGGCAAGTCAGATGTGAAATCCACGGG
FAUU01000011.5657.7159	Bacteria	Proteobacteria	Epsilonproteobacteria	Campylobacterales	Campylobacteraceae	Campylobacter	lanienae	Campylobacter lanienae strain CCUG 44467 16S ribosomal RNA gene, partial sequence	97	354	645321592	NR_118521.1	300	9	0	1	300	311	610	6.51e-143	505	CCTACGGGGGGCTGCAGTAGGGAATATTGCTCAATGGGCGAAAGCCTGAAGCAGCAACGCCGCGTGGAGGATGACACTTTTCGGAGCGTAAACTCCTTTTGTTGGGGAAGAAATTTGACGGTACCCAACGAATAAGCACCGGCTAACTCCGTGCCAGCAGCCGCGGTAATACGGAGGGTGCAAGCGTTACTCGGAATCACTGGGCGTAAAGGACGCGTAGGCGGATTATCAAGTCTTTTGTGAAATCTAATGGCTTAACCATTAAACTGCTTGAGAAACTGATAATCTAGAGTGAGGGAGG
EU885045.1.1437	Bacteria	Synergistetes	Synergistia	Synergistales	Synergistaceae	Cloacibacillus	porcorum	Cloacibacillus porcorum strain CL-84 16S ribosomal RNA gene, partial sequence	95.635	353	566085563	NR_109636.1	252	11	0	1	252	303	554	5.6e-113	405	CCTACGGGAGGCAGCAGTGGGGAATATTGGGCAATGGGGGCAACCCTGACCCAGCGACGCCGCGTGAGTGAAGAAATCCCTCGGGATGTAAAGCTCTGTTGTGTGGGAAGATAATGACGGTACCACACGAGGAAGCCCCGGCAAACTACGTGCCAGCAGCCGCGGTAATACGTAGGGGGCAAGCGTTGTTCGGAATTACTGGGCGTAAAGCGCACGCAGGCGGGCTTATAAGTCACACGTCAAAGGCAGAGG
AB506197.1.1518	Bacteria	Firmicutes	Clostridia	Clostridiales	Ruminococcaceae	Ercella	succinigenes	Ercella succinigenes strain ZWB 16S ribosomal RNA, partial sequence	88.889	353	961555059	NR_134026.1	261	28	1	1	261	228	487	2.53e-87	320	CCTACGGGAGGCAGCAGTTGGGAATATTGGACAATGGAGGAAACTCTGATCCAGTGACGCCGCGTGAAGGAAGAAGGTCTTCGGATTGTAAACTTATTTTATCAGGGAAGAAGAAAGTGACAGTACCTGAAGAAAAAGGACCGGCAAACTACGTGCCAGCAGCCGCGGTAATACGTAGGGTCCAAGCGTTATCCGGATTTACTGGGTGTAAAGGGCGAGTAGACGGCGCTGTAAGTCAGCTGTGAAAACTTAGGGCTCAACCTTAAGCCTGCAGCTGAAACTGTGGTGCTAGAGTGCAGGG
AM982589.1.1482	Bacteria	Firmicutes	Erysipelotrichia	Erysipelotrichales	Erysipelotrichaceae	Erysipelothrix	larvae	Erysipelothrix larvae strain LV19 16S ribosomal RNA, complete sequence	83.582	353	1270532648	NR_146813.2	268	36	7	1	265	350	612	1.57e-64	244	CCTACGGGGGGCAGCAGTAGGGAGTTTTCGACAATGGGGGCAACCCTGATCGAGCAACGCCGCGTGTGTGATGAAGGTCTTCGGATTGTAAAGCACTTTTATAAGGGATAAATGGTATTGATAGTGGAAAGATTAATATTTGATAGTACCTTATGAATAAGTAACGACTAACTTCGTGCCAGCAGTCGCGGTAATACGAAGGTTACGAGCGTTATCCGGAATTATTGGGCGTAAAGAGTGAGCAGGCGGTTTATTAAGTTTGAAGTCAAATGGATAGGCTCAACCTATTCTCGCTTCAAAA
FPLO01002380.8.1517	Bacteria	Firmicutes	Clostridia	Clostridiales	Oscillospiraceae	Oscillibacter	ruminantium	Oscillibacter ruminantium strain GH1 16S ribosomal RNA gene, partial sequence	94.719	351	645321110	NR_118156.1	303	12	4	1	301	304	604	8.54e-132	468	CCTACGGGAGGCAGCAGTGGGGAATATTGGGCAATGGGCGCAAGCCTGACCCAGCAACGCCGCGTGAAGGAAGAAGGCTTTCGGGTTGTAAACTTCTTTGACAGGGGAAGAGTAGAAGACGGTACCCTGAAAACAAGCCACGGCTAACTACGTGCCAGCAGCCGCGGTAATACGTAGGTGGCAAGCGTTGTCCGGATTTACTGGGTGTAAAGGGCGTGTAGCCGGGTCGGCAAGTCAGATGTGAAATCTGGAGGCTCAACCTCCAAACTGCATTTGAAACTGTTGGTCTTGAGTATCGGAG
JQ083428.1.1519	Bacteria	Firmicutes	Negativicutes	Selenomonadales	Selenomonadaceae	Anaerovibrio	lipolyticus	Anaerovibrio lipolyticus strain DSM 3074 16S ribosomal RNA gene, partial sequence	92.359	351	636558639	NR_114696.1	301	23	0	1	301	355	655	3.12e-121	433	CCTACGGGGGGCAGCAGTGGGGAATCTTCCGCAATGGGCGCAAGCCTGACGGAGCAACGCCGCGTGAGTGAAGAAGGTTTTCGGATCGTAAAGCTCTGTTGAGAGGGACGAGAGGCAAGGCTAGGAAATGAGCTTTGTAGGACGGTACCTTTCGAGGAAGCCACGGCTAACTACGTGCCAGCAGCCGCGGTAATACGTAGGTGGCGAGCGTTGTCCGGAATTATTGGGCGTAAAGGGAGCGCAGGTGGGAAAGTAAGTCAGTCTTAAAAGTGCGGGGCTCAACCCCGTGAGGGGATTGAAA
GQ451211.1.1517	Bacteria	Firmicutes	Clostridia	Clostridiales	Ruminococcaceae	Anaerobacterium	chartisolvens	Anaerobacterium chartisolvens strain T-1-35 16S ribosomal RNA gene, partial sequence	85.43	351	672238876	NR_125464.1	302	43	1	1	301	325	626	4.24e-85	313	CCTACGGGAGGCAGCAGTCGGGAATATTGCGCAATGGAGGAAACTCTGACGCAGTGACGCCGCGTATAGGAAGAAGGTTTTAGGATTGTAAACTATTTTAGACAGGGAAGAAAAATGACAGTACCTGTAGAATAAGCTCCGGCTAACTACGTGCCAGCAGCCGCGGTAATACGTAGGGAGCAAGCGTTATCCGGAATTATTGGGTGTAAAGGGTGCGTAGACGGGAATACAAGTTGGTTGTGAAAGCCCTCGGCTCAACTGAGGAACTGCAACCAAAACTATATTTCTTGAGTGCAGGAGA
LSCZ01000022.3820.5328	Bacteria	Actinobacteria	Actinobacteria	Corynebacteriales	Corynebacteriaceae	Corynebacterium	simulans	Corynebacterium simulans strain UCL553 16S ribosomal RNA gene, partial sequence	99.62	350	219878170	NR_025309.1	263	1	0	1	263	310	572	9.47e-136	481	CCTACGGGGGGCAGCAGTGGGGAATATTGCACAATGGGCGGAAGCCTGATGCAGCGACGCCGCGTGGGGGATGAAGGCCTTCGGGTTGTAAACTCCTTTCGACAGGGACGAAGCTTTTGTGACGGTACCTGTATAAGAAGCACCGGCTAACTACGTGCCAGCAGCCGCGGTAATACGTAGGGTGCGAGCGTTGTCCGGAATTACTGGGCGTAAAGAGCTCGTAGGTGGTTTGTCGCGTCGTCTGTGAAATTCCGGGGCTTAAC
AF445264.1.1469	Bacteria	Firmicutes	Clostridia	Clostridiales	Lachnospiraceae	Hespellia	stercorisuis	Hespellia stercorisuis strain PC18 16S ribosomal RNA gene, partial sequence	99.003	350	219857618	NR_025207.1	301	3	0	1	301	321	621	4.96e-154	542	CCTACGGGGGGCAGCAGTGGGGAATATTGCACAATGGGGGAAACCCTGATGCAGCGACGCCGCGTGAAGGATGAAGTATTTCGGTATGTAAACTTCTATCAGCAGGGAAGAAAATGACGGTACCTGACTAAGAAGCCCCGGCTAACTACGTGCCAGCAGCCGCGGTAATACGTAGGGGGCAAGCGTTATCCGGATTTACTGGGTGTAAAGGGAGTGTAGACGGTACGGCAAGTCAGATGTGAAAGCTCAGGGCTCAACCCTGGAACTGCATTTGAAACTGTCGAACTAGAGTGTCGGAGAG
[truncated: 16,332 more rows]
