# Supplementary material for: Compositional and Functional Characteristics of Swine Slurry Microbes through 16S rRNA Metagenomic Sequencing Approach
Source: Animals (Basel). 2020 Aug 7;10(8):1372. doi: 10.3390/ani10081372 (PMC7460454; doi:10.3390/ani10081372)
Supplement: Supplementary file 1 [file animals-10-01372-s001.zip › animals-871872-supplementary/TableS4_Taxonomy_details.xlsx]

## Sheet: Phylum
	Phylum
	Kingdom	Phylum	1week	2week	3week	4week	5week	6week	7week	8week	9week	10week	11week	12week	13week	14week
	Bacteria	Firmicutes	0.735543	0.679865	0.643821	0.788464	0.877225	0.775483	0.917604	0.908441	0.912766	0.746315	0.656849	0.703003	0.73716	0.579279
	Bacteria	Actinobacteria	0.108403	0.0502491	0.0328041	0.0146852	0.0194418	0.0186975	0.00932469	0.0144728	0.0191894	0.0169301	0.0255216	0.0155273	0.043451	0.0201684
	Bacteria	Bacteroidetes	0.0837369	0.153778	0.290008	0.131503	0.0594008	0.129099	0.0435946	0.0477698	0.0528207	0.18189	0.146834	0.243947	0.152285	0.307297
	Bacteria	Proteobacteria	0.0588065	0.10904	0.0288129	0.0580166	0.0342622	0.065209	0.0231146	0.0218463	0.00627638	0.0362939	0.0877265	0.0247023	0.0598698	0.0783155
	Bacteria	Fusobacteria	0.0103503	0.00224259	0.000973146	0.00131868	0.000523623	0.000480656	0.000350764	0.000328646	5.57369e-05	0.000361186	0.000699936	0.000230628	0.000235161	0.000248227
	Bacteria	Chloroflexi	0.00102909	6.53817e-05	8.56369e-05	0.000126847	7.94784e-05	0.000114823	0.000199705	0.000108725	0.000171192	3.50666e-06	0.000137753	7.26981e-05	1.98329e-05	2.71498e-05
	Archaea	Euryarchaeota	0.000853521	0.00221317	0.0017854	0.00281177	0.00389211	0.00483327	0.00235294	0.00270824	0.000800223	0.00213906	0.000953104	0.00102028	0.00231762	0.00207502
	Bacteria	Cyanobacteria	0.000834614	8.49962e-05	0.000438565	0.000203484	0.000890626	6.40875e-05	0.000279075	0.000558451	0.00443706	0.00134656	0.000394645	0.00141135	0.000246495	0.000294769
	Bacteria	Spirochaetes	0.000135051	0.00122918	0.000529392	0.00122619	0.00251526	0.00298808	0.000862828	0.00143319	0.00164026	0.0031104	0.00898748	0.00402346	0.00173679	0.00254432
	Bacteria	Tenericutes	0.00010534	0.000134032	8.56369e-05	0.000169129	0.000359991	0.000186922	0.000140818	0.000106254	9.95302e-06	0.000277026	0.000361137	0.000215587	0.00028616	0.000263741
	Bacteria	Chlamydiae	9.72366e-05	5.55744e-05	4.93061e-05	8.19219e-05	0.000215059	5.07359e-05	7.1689e-05	2.47102e-05	6.56899e-05	7.01331e-06	6.32921e-05	3.25888e-05	1.41664e-05	4.26639e-05
	Bacteria	Verrucomicrobia	6.21234e-05	0.000797657	0.000521606	0.0010412	0.000892964	0.00228579	0.00184087	0.00199164	0.00145115	0.00362238	0.0165565	0.00553508	0.00207112	0.00532523
	Bacteria	Planctomycetes	1.62061e-05	8.17271e-05	7.78517e-05	0.000272192	0.000201034	0.000379184	0.000212507	0.000106254	0.000103511	0.000189359	0.000405814	0.000147903	0.000203995	0.00021332
	Bacteria	Synergistetes	1.62061e-05	0.000163454	2.59506e-06	0	2.3376e-06	4.2725e-05	1.28016e-05	5.43625e-05	1.9906e-06	0.00750424	0.0545019	3.76025e-05	9.34979e-05	0.00390181
	Bacteria	Fibrobacteres	1.08041e-05	0	5.19011e-06	7.92793e-05	9.81792e-05	8.545e-05	3.84048e-05	4.94204e-05	0.000211004	1.052e-05	7.44613e-06	9.27528e-05	8.49981e-06	3.87854e-06

## Sheet: Class
	Class
	Kingdom	Phylum	Class	1week	2week	3week	4week	5week	6week	7week	8week	9week	10week	11week	12week	13week	14week
	Bacteria	Firmicutes	Clostridia	0.554578	0.381505	0.395297	0.612168	0.736473	0.620629	0.836877	0.830995	0.854166	0.535021	0.519263	0.597771	0.638806	0.457284
	Bacteria	Firmicutes	Bacilli	0.118977	0.216632	0.192042	0.0951325	0.10669	0.088406	0.0455814	0.0491017	0.0361116	0.120082	0.0418696	0.0262942	0.0299533	0.0458521
	Bacteria	Actinobacteria	Actinobacteria	0.104386	0.0454566	0.0281538	0.0101742	0.011854	0.0165639	0.0066594	0.0110924	0.0142408	0.0117789	0.0129563	0.0129503	0.0332314	0.0163597
	Bacteria	Bacteroidetes	Bacteroidia	0.0823891	0.143487	0.288513	0.130266	0.0587883	0.127056	0.04308	0.0473151	0.0519707	0.177952	0.141119	0.242639	0.149954	0.302169
	Bacteria	Proteobacteria	Gammaproteobacteria	0.048178	0.0457705	0.016995	0.0363469	0.0268076	0.0547361	0.014855	0.0133089	0.00348953	0.0219411	0.0463856	0.0167406	0.0488031	0.0525658
	Bacteria	Firmicutes	Negativicutes	0.0222807	0.024711	0.0421022	0.00882643	0.00501883	0.00548482	0.00512576	0.00266376	0.0028386	0.0270363	0.0472345	0.00421649	0.0150022	0.0462361
	Bacteria	Firmicutes	Tissierellia	0.0222699	0.0358488	0.00627225	0.0539628	0.00915171	0.0386368	0.0108276	0.0146927	0.00950713	0.0473609	0.0227851	0.0662029	0.0359882	0.0174146
	Bacteria	Firmicutes	Erysipelotrichia	0.0174378	0.0211673	0.00810696	0.0183743	0.0198906	0.0223265	0.0191922	0.0109886	0.0101421	0.0168144	0.0256966	0.00851821	0.0174104	0.0124928
	Bacteria	Fusobacteria	Fusobacteriia	0.0103503	0.00224259	0.000973146	0.00131868	0.000523623	0.000480656	0.000350764	0.000328646	5.57369e-05	0.000361186	0.000699936	0.000230628	0.000235161	0.000248227
	Bacteria	Proteobacteria	Betaproteobacteria	0.00772221	0.0250314	0.00603351	0.0104041	0.00346199	0.00456356	0.00398642	0.00353109	0.0012282	0.00447099	0.00621379	0.00414881	0.00360109	0.0084048
	Bacteria	Actinobacteria	Coriobacteriia	0.00401641	0.00479248	0.00465034	0.00451099	0.00758785	0.00213358	0.00266529	0.00338036	0.00494864	0.00515128	0.0125653	0.00257702	0.0102196	0.00380873
	Bacteria	Proteobacteria	Deltaproteobacteria	0.00207978	0.0351296	0.00507853	0.00989141	0.00269525	0.00391201	0.00282659	0.00374113	0.000521538	0.00939433	0.0336006	0.00298313	0.00484206	0.0153319
	Bacteria	Chloroflexi	Dehalococcoidia	0.00102909	6.53817e-05	8.56369e-05	0.000126847	7.94784e-05	0.000114823	0.000199705	0.000108725	0.000171192	3.50666e-06	0.000137753	7.26981e-05	1.98329e-05	2.71498e-05
	Archaea	Euryarchaeota	Methanobacteria	0.000853521	0.00221317	0.0017854	0.00281177	0.00389211	0.00483327	0.00235294	0.00270824	0.000800223	0.00213906	0.000953104	0.00102028	0.00231762	0.00207502
	Bacteria	Cyanobacteria	unclassified	0.000834614	8.49962e-05	0.000438565	0.000203484	0.000890626	6.40875e-05	0.000279075	0.000558451	0.00443706	0.00134656	0.000394645	0.00141135	0.000246495	0.000294769
	Bacteria	Bacteroidetes	Flavobacteriia	0.00082381	0.00999686	0.000962766	0.000721442	0.000306226	0.00107881	0.00023555	0.000165558	0.000216976	0.00328223	0.00469106	0.000378531	0.00170563	0.00370401
	Bacteria	Proteobacteria	Alphaproteobacteria	0.000777893	0.00233086	0.000314002	0.000874715	0.000698943	0.00108682	0.00063752	0.000951343	0.000774345	0.000448852	0.0013552	0.000694392	0.00259811	0.00189273
	Bacteria	Bacteroidetes	Sphingobacteriia	0.000521296	0.000268065	0.000254316	0.00028012	0.000133243	0.000656897	0.000107533	0.000190269	0.000623059	0.000340146	0.000685044	0.000922514	0.00031166	0.000996785
	Bacteria	Spirochaetes	Spirochaetia	0.000135051	0.00122918	0.000529392	0.00122619	0.00251526	0.00298808	0.000862828	0.00143319	0.00164026	0.0031104	0.00898748	0.00402346	0.00173679	0.00254432
	Bacteria	Tenericutes	Mollicutes	0.00010534	0.000134032	8.56369e-05	0.000169129	0.000359991	0.000186922	0.000140818	0.000106254	9.95302e-06	0.000277026	0.000361137	0.000215587	0.00028616	0.000263741
	Bacteria	Chlamydiae	Chlamydiia	9.72366e-05	5.55744e-05	4.93061e-05	8.19219e-05	0.000215059	5.07359e-05	7.1689e-05	2.47102e-05	6.56899e-05	7.01331e-06	6.32921e-05	3.25888e-05	1.41664e-05	4.26639e-05
	Bacteria	Verrucomicrobia	Spartobacteria	6.21234e-05	0.000797657	0.000521606	0.0010412	0.000892964	0.00228579	0.00184087	0.00199164	0.00145115	0.00362238	0.0165565	0.00553508	0.00207112	0.00532523
	Bacteria	Proteobacteria	Epsilonproteobacteria	4.86183e-05	0.000778042	0.000391854	0.00049946	0.000598426	0.000910577	0.000809061	0.00031382	0.00026276	3.85732e-05	0.000171261	0.000135369	2.54994e-05	0.000120235
	Bacteria	Planctomycetes	Planctomycetia	1.62061e-05	8.17271e-05	7.78517e-05	0.000272192	0.000201034	0.000379184	0.000212507	0.000106254	0.000103511	0.000189359	0.000405814	0.000147903	0.000203995	0.00021332
	Bacteria	Synergistetes	Synergistia	1.62061e-05	0.000163454	2.59506e-06	0	2.3376e-06	4.2725e-05	1.28016e-05	5.43625e-05	1.9906e-06	0.00750424	0.0545019	3.76025e-05	9.34979e-05	0.00390181
	Bacteria	Fibrobacteres	Fibrobacteria	1.08041e-05	0	5.19011e-06	7.92793e-05	9.81792e-05	8.545e-05	3.84048e-05	4.94204e-05	0.000211004	1.052e-05	7.44613e-06	9.27528e-05	8.49981e-06	3.87854e-06
	Bacteria	Bacteroidetes	Cytophagia	2.70102e-06	2.61527e-05	0.000277671	0.000235195	0.000172982	0.000307086	0.000171542	9.88408e-05	9.95302e-06	0.000315599	0.000338799	7.52049e-06	0.000314493	0.000426639

## Sheet: Order
	Order
	Kingdom	Phylum	Class	Order	1week	2week	3week	4week	5week	6week	7week	8week	9week	10week	11week	12week	13week	14week
	Bacteria	Firmicutes	Clostridia	Clostridiales	0.554578	0.381505	0.395297	0.612168	0.736473	0.620629	0.836877	0.830995	0.854166	0.535021	0.519263	0.597771	0.638806	0.457284
	Bacteria	Firmicutes	Bacilli	Lactobacillales	0.114466	0.208594	0.191705	0.0945934	0.106085	0.0863018	0.044844	0.0479082	0.0354069	0.118686	0.0407713	0.02477	0.0266497	0.0441068
	Bacteria	Actinobacteria	Actinobacteria	Bifidobacteriales	0.0887878	0.0138871	0.0247724	0.00333766	0.00274668	0.000379184	0.000440375	0.00263658	0.0040051	0.00694318	0.000528675	0.000772104	0.0221533	0.00614361
	Bacteria	Bacteroidetes	Bacteroidia	Bacteroidales	0.0822676	0.138897	0.288459	0.130203	0.0587392	0.126837	0.0428495	0.0468654	0.0516741	0.1779	0.140739	0.241791	0.149883	0.301991
	Bacteria	Proteobacteria	Gammaproteobacteria	unclassified	0.0263511	0.0140505	0.00558456	0.0264026	0.0128545	0.0444821	0.00666196	0.0106476	0.0025221	0.0132481	0.022599	0.00815974	0.0422526	0.0393633
	Bacteria	Firmicutes	Tissierellia	Tissierellales	0.0221916	0.0342044	0.00626706	0.0532968	0.00914703	0.0380973	0.0108276	0.0146457	0.00948523	0.0389975	0.0173569	0.0660249	0.0200766	0.00878101
	Bacteria	Firmicutes	Negativicutes	Veillonellales	0.01777	0.0090521	0.0368913	0.00510294	0.00150542	0.00124437	0.00208666	0.00115397	0.00183335	0.0168705	0.00801948	0.00184252	0.007409	0.0329521
	Bacteria	Firmicutes	Erysipelotrichia	Erysipelotrichales	0.0174378	0.0211673	0.00810696	0.0183743	0.0198906	0.0223265	0.0191922	0.0109886	0.0101421	0.0168144	0.0256966	0.00851821	0.0174104	0.0124928
	Bacteria	Actinobacteria	Actinobacteria	Corynebacteriales	0.0152932	0.0314486	0.003358	0.00682859	0.00908626	0.016126	0.00619342	0.00841136	0.0101919	0.00483217	0.0123606	0.0121682	0.0110554	0.0101579
	Bacteria	Proteobacteria	Gammaproteobacteria	Pseudomonadales	0.0128298	0.0143774	0.000498251	0.000652733	7.48032e-05	0.000651556	8.19303e-05	0.000101312	4.37933e-05	0.00188307	0.00178707	0.00060916	0.000983145	0.00222628
	Bacteria	Fusobacteria	Fusobacteriia	Fusobacteriales	0.0103503	0.00224259	0.000973146	0.00131868	0.000523623	0.000480656	0.000350764	0.000328646	5.57369e-05	0.000361186	0.000699936	0.000230628	0.000235161	0.000248227
	Bacteria	Proteobacteria	Gammaproteobacteria	Aeromonadales	0.00624745	0.0147305	0.00911124	0.00718535	0.0126862	0.00831802	0.00749662	0.00180385	0.000209013	0.00588417	0.00491444	0.00108295	0.00380792	0.00643062
	Bacteria	Proteobacteria	Betaproteobacteria	Burkholderiales	0.00602327	0.0246652	0.00542107	0.0103935	0.00333576	0.00456356	0.00394802	0.00320739	0.00122024	0.00443241	0.0061989	0.00401093	0.00346509	0.0081682
	Bacteria	Firmicutes	Bacilli	Bacillales	0.0045107	0.00803868	0.000337357	0.000539099	0.000605439	0.00210421	0.000737372	0.0011935	0.000704674	0.00139565	0.0010983	0.00152415	0.00330359	0.00174534
	Bacteria	Firmicutes	Negativicutes	Acidaminococcales	0.00414876	0.0135471	0.00452578	0.00295183	0.00257604	0.00324176	0.0020329	0.00107737	0.000254797	0.00724826	0.0277033	0.00156928	0.0061227	0.0115154
	Bacteria	Actinobacteria	Coriobacteriia	Coriobacteriales	0.0031899	0.00226548	0.00384328	0.00254751	0.00619698	0.00114823	0.00182295	0.00266376	0.00464209	0.000950304	0.000748336	0.00180241	0.00923646	0.00102781
	Bacteria	Proteobacteria	Deltaproteobacteria	Desulfovibrionales	0.00207978	0.0351296	0.00507853	0.00989141	0.00269525	0.00391201	0.00282659	0.00374113	0.000521538	0.00939433	0.0336006	0.00298313	0.00484206	0.0153319
	Bacteria	Proteobacteria	Betaproteobacteria	Neisseriales	0.00169894	0.000366138	0.000612433	1.05706e-05	0.00012623	0	3.84048e-05	0.000323704	7.96242e-06	3.85732e-05	1.48923e-05	0.000137876	0.000135997	0.000236591
	Bacteria	Proteobacteria	Gammaproteobacteria	Enterobacterales	0.00124247	0.00141551	0.00114442	0.000615736	0.00103556	0.000654227	0.000276515	0.000108725	8.75866e-05	0.000192866	0.000275507	0.000233135	0.000563821	0.000702016
	Bacteria	Chloroflexi	Dehalococcoidia	unclassified	0.00102909	6.53817e-05	8.56369e-05	0.000126847	7.94784e-05	0.000114823	0.000199705	0.000108725	0.000171192	3.50666e-06	0.000137753	7.26981e-05	1.98329e-05	2.71498e-05
	Archaea	Euryarchaeota	Methanobacteria	Methanobacteriales	0.000853521	0.00221317	0.0017854	0.00281177	0.00389211	0.00483327	0.00235294	0.00270824	0.000800223	0.00213906	0.000953104	0.00102028	0.00231762	0.00207502
	Bacteria	Actinobacteria	Coriobacteriia	Eggerthellales	0.000826511	0.002527	0.000807063	0.00196348	0.00139087	0.000985345	0.000842346	0.000716596	0.000306553	0.00420097	0.011817	0.000774611	0.000983145	0.00278091
	Bacteria	Bacteroidetes	Flavobacteriia	Flavobacteriales	0.00082381	0.00999686	0.000962766	0.000721442	0.000306226	0.00107881	0.00023555	0.000165558	0.000216976	0.00328223	0.00469106	0.000378531	0.00170563	0.00370401
	Bacteria	Cyanobacteria	unclassified	Oscillatoriales	0.000702264	8.17271e-05	0.000350333	0.000187628	0.000853224	5.34063e-05	0.000230429	0.00048432	0.00365873	0.00121681	0.000379752	0.00112306	0.000215329	0.000240469
	Bacteria	Proteobacteria	Gammaproteobacteria	Xanthomonadales	0.000653646	0.000405367	0.000173869	0.000116276	4.90896e-05	0.000216295	3.58445e-05	0.00012108	1.79154e-05	0.000245466	0.000532398	0.000343436	0.000232328	0.00087655
	Bacteria	Bacteroidetes	Sphingobacteriia	Sphingobacteriales	0.000521296	0.000268065	0.000254316	0.00028012	0.000133243	0.000656897	0.000107533	0.000190269	0.000623059	0.000340146	0.000685044	0.000922514	0.00031166	0.000996785
	Bacteria	Proteobacteria	Alphaproteobacteria	Rhodobacterales	0.000486183	0.000588435	4.4116e-05	0.000113634	0.00011688	0.000560766	0.000117775	0.000368182	0.00016323	0.000108706	0.00059569	0.000188012	0.000300327	0.000527481
	Bacteria	Proteobacteria	Gammaproteobacteria	Legionellales	0.000448369	0.000496901	0.000384068	0.000665946	8.41536e-05	6.14172e-05	0.000225308	0.000405247	0.000609125	0.000140266	0.0158081	0.0060189	0.000552488	0.00247063
	Bacteria	Proteobacteria	Gammaproteobacteria	Chromatiales	0.000405152	0.000294218	9.86122e-05	0.000708228	2.3376e-05	0.000352481	7.68096e-05	0.00012108	0	0.000347159	0.000469106	0.000293299	0.000410824	0.000496453
	Bacteria	Firmicutes	Negativicutes	Selenomonadales	0.000361936	0.00211183	0.000685095	0.000771652	0.000937378	0.000998697	0.00100621	0.000432429	0.000750458	0.00291754	0.0115117	0.000804693	0.00147047	0.00176861
	Bacteria	Actinobacteria	Actinobacteria	Actinomycetales	0.000305215	0.000120956	2.33555e-05	7.92793e-06	2.10384e-05	5.87469e-05	2.56032e-05	4.44784e-05	4.37933e-05	3.50666e-06	6.70151e-05	1.00273e-05	2.26662e-05	5.81781e-05
	Bacteria	Proteobacteria	Alphaproteobacteria	Rhizobiales	0.000224184	0.00155935	0.000205009	0.000221982	0.000259474	0.000130845	0.000386608	0.000444784	0.000238873	0.000185853	0.000428152	0.00019804	0.000209662	0.000221077
	Bacteria	Spirochaetes	Spirochaetia	Spirochaetales	0.000135051	0.00122918	0.000529392	0.00122619	0.00251526	0.00298808	0.000862828	0.00143319	0.00164026	0.0031104	0.00898748	0.00402346	0.00173679	0.00254432
	Bacteria	Cyanobacteria	unclassified	Chroococcales	0.00013235	3.26908e-06	8.82319e-05	1.58559e-05	3.74016e-05	1.06813e-05	4.86461e-05	7.41306e-05	0.000778326	0.000129746	1.48923e-05	0.000288286	3.1166e-05	5.42996e-05
	Bacteria	Bacteroidetes	Bacteroidia	Marinilabiliales	0.000121546	0.0045898	5.44962e-05	6.34234e-05	4.90896e-05	0.000218966	0.000230429	0.000449726	0.0002966	5.25998e-05	0.000379752	0.000847309	7.08318e-05	0.000178413
	Bacteria	Tenericutes	Mollicutes	Entomoplasmatales	0.00010534	0.000134032	8.56369e-05	0.000169129	0.000359991	0.000186922	0.000140818	0.000106254	9.95302e-06	0.000277026	0.000361137	0.000215587	0.00028616	0.000263741
	Bacteria	Chlamydiae	Chlamydiia	Chlamydiales	9.72366e-05	5.55744e-05	4.93061e-05	8.19219e-05	0.000215059	5.07359e-05	7.1689e-05	2.47102e-05	6.56899e-05	7.01331e-06	6.32921e-05	3.25888e-05	1.41664e-05	4.26639e-05
	Bacteria	Firmicutes	Tissierellia	unclassified	7.83295e-05	0.00164435	5.19011e-06	0.000665946	4.6752e-06	0.000539403	0	4.69494e-05	2.18966e-05	0.00836337	0.00542823	0.000177985	0.0159116	0.00863363
	Bacteria	Verrucomicrobia	Spartobacteria	Chthoniobacterales	6.21234e-05	0.000797657	0.000521606	0.0010412	0.000892964	0.00228579	0.00184087	0.00199164	0.00145115	0.00362238	0.0165565	0.00553508	0.00207112	0.00532523
	Bacteria	Proteobacteria	Epsilonproteobacteria	Campylobacterales	4.86183e-05	0.000778042	0.000391854	0.00049946	0.000598426	0.000910577	0.000809061	0.00031382	0.00026276	3.85732e-05	0.000171261	0.000135369	2.54994e-05	0.000120235
	Bacteria	Proteobacteria	Alphaproteobacteria	Pelagibacterales	3.78142e-05	6.53817e-06	2.59506e-06	0.000359399	8.88288e-05	0.000267031	8.70509e-05	0.000108725	0.000207023	2.80532e-05	0.000100523	0.000155424	0.00202012	0.00100066
	Bacteria	Proteobacteria	Alphaproteobacteria	Rhodospirillales	2.43091e-05	2.28836e-05	7.78517e-06	9.77778e-05	0.000112205	8.81203e-05	5.12064e-06	1.23551e-05	0.000143324	3.15599e-05	3.35076e-05	0.000115314	2.83327e-06	0
	Bacteria	Planctomycetes	Planctomycetia	Planctomycetales	1.62061e-05	8.17271e-05	7.78517e-05	0.000272192	0.000201034	0.000379184	0.000212507	0.000106254	0.000103511	0.000189359	0.000405814	0.000147903	0.000203995	0.00021332
	Bacteria	Synergistetes	Synergistia	Synergistales	1.62061e-05	0.000163454	2.59506e-06	0	2.3376e-06	4.2725e-05	1.28016e-05	5.43625e-05	1.9906e-06	0.00750424	0.0545019	3.76025e-05	9.34979e-05	0.00390181
	Bacteria	Fibrobacteres	Fibrobacteria	Fibrobacterales	1.08041e-05	0	5.19011e-06	7.92793e-05	9.81792e-05	8.545e-05	3.84048e-05	4.94204e-05	0.000211004	1.052e-05	7.44613e-06	9.27528e-05	8.49981e-06	3.87854e-06
	Bacteria	Proteobacteria	Alphaproteobacteria	Magnetococcales	5.40203e-06	0.000153647	5.44962e-05	8.19219e-05	0.000121555	4.00547e-05	4.09651e-05	1.72971e-05	2.18966e-05	9.46797e-05	0.000197322	3.76025e-05	6.51652e-05	0.000143506
	Bacteria	Bacteroidetes	Cytophagia	Cytophagales	2.70102e-06	2.61527e-05	0.000277671	0.000235195	0.000172982	0.000307086	0.000171542	9.88408e-05	9.95302e-06	0.000315599	0.000338799	7.52049e-06	0.000314493	0.000426639

## Sheet: Family
	Family
	Kingdom	Phylum	Class	Order	Family	1week	2week	3week	4week	5week	6week	7week	8week	9week	10week	11week	12week	13week	14week
	Bacteria	Firmicutes	Clostridia	Clostridiales	Ruminococcaceae	0.247564	0.0545251	0.173544	0.179509	0.285568	0.115312	0.306977	0.553704	0.607692	0.178461	0.0485525	0.237878	0.151042	0.102913
	Bacteria	Firmicutes	Clostridia	Clostridiales	Clostridiaceae	0.184833	0.198868	0.115503	0.237021	0.285947	0.328227	0.14218	0.148234	0.172737	0.174866	0.254449	0.152543	0.266614	0.165548
	Bacteria	Firmicutes	Bacilli	Lactobacillales	Lactobacillaceae	0.102093	0.193118	0.188858	0.0892579	0.093871	0.0761199	0.0393982	0.0416244	0.0308623	0.10972	0.0256333	0.0158231	0.0175549	0.0332779
	Bacteria	Actinobacteria	Actinobacteria	Bifidobacteriales	Bifidobacteriaceae	0.0887878	0.0138871	0.0247724	0.00333766	0.00274668	0.000379184	0.000440375	0.00263658	0.0040051	0.00694318	0.000528675	0.000772104	0.0221533	0.00614361
	Bacteria	Firmicutes	Clostridia	Clostridiales	Peptostreptococcaceae	0.0654915	0.0380554	0.0272533	0.0725643	0.102396	0.111544	0.0527452	0.0533568	0.0545923	0.0631514	0.103591	0.0507232	0.0725941	0.0570029
	Bacteria	Firmicutes	Clostridia	Clostridiales	Lachnospiraceae	0.0520135	0.0624297	0.064456	0.100093	0.0424345	0.0450695	0.325442	0.0620869	0.0034537	0.0874279	0.0806043	0.123188	0.125556	0.0836291
	Bacteria	Bacteroidetes	Bacteroidia	Bacteroidales	Prevotellaceae	0.0338383	0.0274995	0.218408	0.0219815	0.00778889	0.0224493	0.00684118	0.006353	0.00654113	0.11289	0.0304472	0.029731	0.0594845	0.117465
	Bacteria	Bacteroidetes	Bacteroidia	Bacteroidales	Bacteroidaceae	0.0296626	0.0604519	0.0567409	0.0574352	0.00940884	0.0446877	0.0203981	0.0195507	0.00573294	0.0356066	0.0574022	0.0532451	0.0600143	0.145069
	Bacteria	Proteobacteria	Gammaproteobacteria	unclassified	unclassified	0.0263511	0.0140505	0.00558456	0.0264026	0.0128545	0.0444821	0.00666196	0.0106476	0.0025221	0.0132481	0.022599	0.00815974	0.0422526	0.0393633
	Bacteria	Firmicutes	Tissierellia	Tissierellales	Peptoniphilaceae	0.0209518	0.0244397	0.00597901	0.0271267	0.00771642	0.0291999	0.00592714	0.0107143	0.00563739	0.0375002	0.00771046	0.0594595	0.00742317	0.00513519
	Bacteria	Firmicutes	Negativicutes	Veillonellales	Veillonellaceae	0.01777	0.0090521	0.0368913	0.00510294	0.00150542	0.00124437	0.00208666	0.00115397	0.00183335	0.0168705	0.00801948	0.00184252	0.007409	0.0329521
	Bacteria	Firmicutes	Erysipelotrichia	Erysipelotrichales	Erysipelotrichaceae	0.0174378	0.0211673	0.00810696	0.0183743	0.0198906	0.0223265	0.0191922	0.0109886	0.0101421	0.0168144	0.0256966	0.00851821	0.0174104	0.0124928
	Bacteria	Actinobacteria	Actinobacteria	Corynebacteriales	Corynebacteriaceae	0.0148313	0.0308209	0.00329832	0.00644012	0.00898106	0.0158884	0.00612941	0.00834711	0.0100625	0.00472347	0.011925	0.011925	0.0106814	0.00981658
	Bacteria	Proteobacteria	Gammaproteobacteria	Pseudomonadales	Moraxellaceae	0.0112281	0.0142369	0.000412614	0.000568168	3.74016e-05	0.000379184	5.88874e-05	5.68335e-05	1.9906e-06	0.00162358	0.00105363	0.000310847	0.000628986	0.0012838
	Bacteria	Bacteroidetes	Bacteroidia	Bacteroidales	Dysgonamonadaceae	0.0106015	0.00631587	0.00144545	0.00175736	3.27264e-05	0.000913247	0.000107533	0.000348414	7.96242e-06	0.00205139	0.00477669	0.000248176	0.00091798	0.00198969
	Bacteria	Fusobacteria	Fusobacteriia	Fusobacteriales	Fusobacteriaceae	0.0103503	0.00224259	0.000973146	0.00131868	0.000523623	0.000480656	0.000350764	0.000328646	5.57369e-05	0.000361186	0.000699936	0.000230628	0.000235161	0.000248227
	Bacteria	Proteobacteria	Gammaproteobacteria	Aeromonadales	Succinivibrionaceae	0.00624745	0.0147305	0.00911124	0.00718535	0.0126862	0.00831802	0.00749662	0.00180385	0.000209013	0.00588417	0.00491444	0.00108295	0.00380792	0.00643062
	Bacteria	Bacteroidetes	Bacteroidia	Bacteroidales	Tannerellaceae	0.00516975	0.0254694	0.00895035	0.0314184	0.0391665	0.0513127	0.0140766	0.0173046	0.0378016	0.00416591	0.010674	0.154052	0.0109563	0.0113486
	Bacteria	Firmicutes	Bacilli	Lactobacillales	Leuconostocaceae	0.00436754	0.00978437	0.000659144	0.0020824	0.00539986	0.00613638	0.0023683	0.00374854	0.00314316	0.00129045	0.00265827	0.000902459	0.00141947	0.00135749
	Bacteria	Firmicutes	Bacilli	Lactobacillales	Aerococcaceae	0.00431893	0.00231451	4.15209e-05	0.000441321	0.000109867	0.000849159	0.000209946	0.000644937	0.000346365	0.000550545	0.00131796	0.00580582	0.00289844	0.000915335
	Bacteria	Firmicutes	Negativicutes	Acidaminococcales	Acidaminococcaceae	0.00414876	0.0135471	0.00452578	0.00295183	0.00257604	0.00324176	0.0020329	0.00107737	0.000254797	0.00724826	0.0277033	0.00156928	0.0061227	0.0115154
	Bacteria	Firmicutes	Bacilli	Bacillales	Planococcaceae	0.00373551	0.000317101	0.000217985	0.000309189	0.000280512	0.000926598	0.00055559	0.00067706	0.000402102	0.000252479	0.000107969	0.00109549	0.000158663	0.000178413
	Bacteria	Proteobacteria	Betaproteobacteria	Burkholderiales	Alcaligenaceae	0.00347351	0.0241814	0.00502403	0.0101662	0.00321186	0.00429653	0.00384304	0.0030616	0.00113066	0.00407824	0.00597552	0.00387305	0.00316476	0.00776484
	Bacteria	Firmicutes	Bacilli	Lactobacillales	Enterococcaceae	0.0029252	0.00211837	7.00665e-05	0.000327688	7.71408e-05	0.000283053	6.65684e-05	9.38988e-05	8.95772e-05	0.000431319	0.00268433	0.000233135	0.000135997	0.00055851
	Bacteria	Proteobacteria	Betaproteobacteria	Burkholderiales	Comamonadaceae	0.00253085	0.000402097	0.000345143	0.000155916	3.03888e-05	4.2725e-05	3.84048e-05	8.89568e-05	1.9906e-05	0.000224426	1.48923e-05	3.76025e-05	4.81656e-05	0.000147385
	Bacteria	Firmicutes	Clostridia	Clostridiales	Eubacteriaceae	0.00224454	0.00462576	0.00332686	0.00564997	0.00476403	0.00443272	0.00389937	0.0045195	0.0010391	0.00571585	0.00672385	0.00241909	0.00254994	0.00456892
	Bacteria	Actinobacteria	Coriobacteriia	Coriobacteriales	Coriobacteriaceae	0.00220943	0.00123898	0.00237188	0.00184985	0.00503285	0.000715644	0.00127504	0.00152956	0.00388168	0.000543532	0.000431875	0.000962623	0.000878314	0.000325797
	Bacteria	Proteobacteria	Deltaproteobacteria	Desulfovibrionales	Desulfovibrionaceae	0.00207978	0.0351296	0.00507853	0.00989141	0.00269525	0.00391201	0.00282659	0.00374113	0.000521538	0.00939433	0.0336006	0.00298313	0.00484206	0.0153319
	Bacteria	Bacteroidetes	Bacteroidia	Bacteroidales	Barnesiellaceae	0.00198795	0.00248777	0.00200079	0.00172036	0.00169009	0.00280116	0.000990844	0.00111937	0.00150092	0.0127958	0.0160166	0.00266225	0.00936113	0.0164528
	Bacteria	Proteobacteria	Betaproteobacteria	Neisseriales	Neisseriaceae	0.00169894	0.000366138	0.000612433	1.05706e-05	0.00012623	0	3.84048e-05	0.000323704	7.96242e-06	3.85732e-05	1.48923e-05	0.000137876	0.000135997	0.000236591
	Bacteria	Proteobacteria	Gammaproteobacteria	Pseudomonadales	Pseudomonadaceae	0.0016017	0.000140571	8.56369e-05	8.45646e-05	3.74016e-05	0.000272372	2.30429e-05	4.44784e-05	4.18027e-05	0.000259493	0.000733444	0.000298313	0.000354159	0.000942485
	Bacteria	Firmicutes	Clostridia	Clostridiales	unclassified	0.00146125	0.0179996	0.00228106	0.0125023	0.00612451	0.0103768	0.00250655	0.00551038	0.00947727	0.0169231	0.0159049	0.01926	0.0150163	0.0277548
	Bacteria	Chloroflexi	Dehalococcoidia	unclassified	unclassified	0.00102909	6.53817e-05	8.56369e-05	0.000126847	7.94784e-05	0.000114823	0.000199705	0.000108725	0.000171192	3.50666e-06	0.000137753	7.26981e-05	1.98329e-05	2.71498e-05
	Bacteria	Actinobacteria	Coriobacteriia	Coriobacteriales	Atopobiaceae	0.000980469	0.00102649	0.0014714	0.000697658	0.00116413	0.000432591	0.000547909	0.0011342	0.000760411	0.000406772	0.00031646	0.000839788	0.00835815	0.000702016
	Archaea	Euryarchaeota	Methanobacteria	Methanobacteriales	Methanobacteriaceae	0.000853521	0.00221317	0.0017854	0.00281177	0.00389211	0.00483327	0.00235294	0.00270824	0.000800223	0.00213906	0.000953104	0.00102028	0.00231762	0.00207502
	Bacteria	Actinobacteria	Coriobacteriia	Eggerthellales	Eggerthellaceae	0.000826511	0.002527	0.000807063	0.00196348	0.00139087	0.000985345	0.000842346	0.000716596	0.000306553	0.00420097	0.011817	0.000774611	0.000983145	0.00278091
	Bacteria	Bacteroidetes	Flavobacteriia	Flavobacteriales	Flavobacteriaceae	0.00082381	0.00999686	0.000962766	0.000721442	0.000306226	0.00107881	0.00023555	0.000165558	0.000216976	0.00328223	0.00469106	0.000378531	0.00170563	0.00370401
	Bacteria	Bacteroidetes	Bacteroidia	Bacteroidales	Porphyromonadaceae	0.000740078	0.0144853	0.000394449	0.0152375	0.000250123	0.0037865	0.000143378	0.00211025	5.97181e-05	0.00739554	0.0169362	0.00151413	0.00723334	0.00724511
	Bacteria	Cyanobacteria	unclassified	Oscillatoriales	Microcoleaceae	0.000702264	8.17271e-05	0.000350333	0.000187628	0.000853224	5.34063e-05	0.000230429	0.00048432	0.00365873	0.00121681	0.000379752	0.00112306	0.000215329	0.000240469
	Bacteria	Firmicutes	Tissierellia	Tissierellales	unclassified	0.000686058	0.00542014	8.56369e-05	0.0235909	0.00122724	0.00771987	0.000325161	0.00234006	0.00382196	0.00095381	0.00930766	0.00547492	0.00672335	0.00245899
	Bacteria	Proteobacteria	Gammaproteobacteria	Xanthomonadales	Xanthomonadaceae	0.000653646	0.000405367	0.000173869	0.000116276	4.90896e-05	0.000216295	3.58445e-05	0.00012108	1.79154e-05	0.000245466	0.000532398	0.000343436	0.000232328	0.00087655
	Bacteria	Firmicutes	Bacilli	Lactobacillales	Streptococcaceae	0.000626636	0.00114745	0.00207605	0.00235195	0.00649853	0.00260355	0.00278307	0.00171489	0.000965443	0.00667667	0.00829499	0.00185255	0.00457007	0.00791222
	Bacteria	Proteobacteria	Gammaproteobacteria	Enterobacterales	Enterobacteriaceae	0.000623935	0.00128475	0.00105878	0.000586667	0.00100517	0.000632864	0.00023555	0.000108725	8.75866e-05	0.000150786	0.000197322	0.000220601	0.000543988	0.000670987
	Bacteria	Proteobacteria	Gammaproteobacteria	Enterobacterales	Morganellaceae	0.000618533	0.000130763	8.56369e-05	2.90691e-05	3.03888e-05	2.13625e-05	4.09651e-05	0	0	4.20799e-05	7.81843e-05	1.25342e-05	1.98329e-05	3.10283e-05
	Bacteria	Firmicutes	Bacilli	Bacillales	Bacillaceae	0.000591523	0.00678008	1.03802e-05	5.02102e-05	4.6752e-05	0.000841148	7.42493e-05	0.000323704	2.98591e-05	0.000827571	0.000223384	0.000175478	0.000671485	0.000729165
	Bacteria	Firmicutes	Tissierellia	Tissierellales	Tissierellaceae	0.000553708	0.00434461	0.000202414	0.00257922	0.000203371	0.00117761	0.00457529	0.00159134	2.58779e-05	0.000543532	0.000338799	0.00109047	0.00593004	0.00118683
	Bacteria	Firmicutes	Clostridia	Clostridiales	Oscillospiraceae	0.000534801	0.00329197	0.00723761	0.00239159	0.00548869	0.00239794	0.00166421	0.00204353	0.00318298	0.0053196	0.00559576	0.0057632	0.00247061	0.0127371
	Bacteria	Bacteroidetes	Sphingobacteriia	Sphingobacteriales	Sphingobacteriaceae	0.000521296	0.000268065	0.000254316	0.00028012	0.000133243	0.000656897	0.000107533	0.000190269	0.000623059	0.000340146	0.000685044	0.000922514	0.00031166	0.000996785
	Bacteria	Proteobacteria	Alphaproteobacteria	Rhodobacterales	Rhodobacteraceae	0.000486183	0.000588435	4.4116e-05	0.000113634	0.00011688	0.000560766	0.000117775	0.000368182	0.00016323	0.000108706	0.00059569	0.000188012	0.000300327	0.000527481
	Bacteria	Actinobacteria	Actinobacteria	Corynebacteriales	Dietziaceae	0.000461874	0.000627664	5.96863e-05	0.000388469	0.000105192	0.000237658	6.4008e-05	6.42465e-05	0.000129389	0.000108706	0.000435598	0.000243163	0.000373992	0.000341311
	Bacteria	Proteobacteria	Gammaproteobacteria	Legionellales	Coxiellaceae	0.000448369	0.000496901	0.000384068	0.000665946	8.41536e-05	6.14172e-05	0.000225308	0.000405247	0.000609125	0.000140266	0.0158081	0.0060189	0.000552488	0.00247063
	Bacteria	Proteobacteria	Gammaproteobacteria	Chromatiales	Chromatiaceae	0.000405152	0.000294218	9.86122e-05	0.000708228	2.3376e-05	0.000352481	7.68096e-05	0.00012108	0	0.000347159	0.000469106	0.000293299	0.000410824	0.000496453
	Bacteria	Firmicutes	Negativicutes	Selenomonadales	Selenomonadaceae	0.000361936	0.00211183	0.000685095	0.000771652	0.000937378	0.000998697	0.00100621	0.000432429	0.000750458	0.00291754	0.0115117	0.000804693	0.00147047	0.00176861
	Bacteria	Actinobacteria	Actinobacteria	Actinomycetales	Actinomycetaceae	0.000305215	0.000120956	2.33555e-05	7.92793e-06	2.10384e-05	5.87469e-05	2.56032e-05	4.44784e-05	4.37933e-05	3.50666e-06	6.70151e-05	1.00273e-05	2.26662e-05	5.81781e-05
	Bacteria	Firmicutes	Clostridia	Clostridiales	Clostridiales Family XIII. Incertae Sedis	0.000299813	0.00112457	0.000783707	0.00169658	0.00272331	0.0019787	0.000860268	0.000763546	0.000718608	0.000729384	0.000919597	0.00137876	0.000915146	0.000771829
	Bacteria	Bacteroidetes	Bacteroidia	Bacteroidales	Muribaculaceae	0.000267401	0.00175223	0.000469705	0.00063952	0.000378691	0.000846489	0.000281635	7.90727e-05	2.98591e-05	0.00223374	0.00236042	0.000325888	0.00173679	0.0017531
	Bacteria	Firmicutes	Bacilli	Bacillales	Staphylococcaceae	0.000183669	0.000885922	6.48764e-05	0.000147988	0.000278175	0.000317767	9.98525e-05	0.00019274	0.000272713	0.000199879	0.000416983	0.00025319	0.00236578	0.000608931
	Bacteria	Proteobacteria	Alphaproteobacteria	Rhizobiales	Brucellaceae	0.000183669	0.00100688	0.000160894	0.000174414	0.000257136	0.000125505	0.000307239	0.000383008	0.000234891	0.000122733	0.000428152	0.00019804	0.000203995	0.000197806
	Bacteria	Firmicutes	Bacilli	Lactobacillales	Carnobacteriaceae	0.000135051	0.000111149	0	0.000132132	0.000128568	0.000309756	1.79222e-05	8.15437e-05	0	1.75333e-05	0.00018243	0.000152917	7.08318e-05	8.53279e-05
	Bacteria	Spirochaetes	Spirochaetia	Spirochaetales	Spirochaetaceae	0.000135051	0.00122918	0.000529392	0.00122619	0.00251526	0.00298808	0.000862828	0.00143319	0.00164026	0.0031104	0.00898748	0.00402346	0.00173679	0.00254432
	Bacteria	Cyanobacteria	unclassified	Chroococcales	Aphanothecaceae	0.00013235	3.26908e-06	8.82319e-05	1.58559e-05	3.74016e-05	1.06813e-05	4.86461e-05	7.41306e-05	0.000778326	0.000129746	1.48923e-05	0.000288286	3.1166e-05	5.42996e-05
	Bacteria	Firmicutes	Clostridia	Clostridiales	Christensenellaceae	0.000124247	0.000447865	0.000591673	0.000340901	0.000488559	0.000632864	0.000220188	0.000476907	0.00104905	0.00164111	0.00241627	0.00305583	0.00149313	0.00188497
	Bacteria	Tenericutes	Mollicutes	Entomoplasmatales	Spiroplasmataceae	0.00010534	0.000134032	8.56369e-05	0.000169129	0.000359991	0.000186922	0.000140818	0.000106254	9.95302e-06	0.000277026	0.000361137	0.000215587	0.00028616	0.000263741
	Bacteria	Chlamydiae	Chlamydiia	Chlamydiales	Chlamydiaceae	9.72366e-05	5.55744e-05	4.93061e-05	8.19219e-05	0.000215059	5.07359e-05	7.1689e-05	2.47102e-05	6.56899e-05	7.01331e-06	6.32921e-05	3.25888e-05	1.41664e-05	4.26639e-05
	Bacteria	Bacteroidetes	Bacteroidia	Marinilabiliales	Marinilabiliaceae	9.72366e-05	0.00434134	4.4116e-05	3.17117e-05	4.44144e-05	9.07906e-05	0.000192024	0.000214979	0.000111474	3.50666e-05	0.000290399	0.000203053	2.83327e-05	0.000127992
	Bacteria	Firmicutes	Tissierellia	unclassified	unclassified	7.83295e-05	0.00164435	5.19011e-06	0.000665946	4.6752e-06	0.000539403	0	4.69494e-05	2.18966e-05	0.00836337	0.00542823	0.000177985	0.0159116	0.00863363
	Bacteria	Verrucomicrobia	Spartobacteria	Chthoniobacterales	Chthoniobacteraceae	6.21234e-05	0.000797657	0.000521606	0.0010412	0.000892964	0.00228579	0.00184087	0.00199164	0.00145115	0.00362238	0.0165565	0.00553508	0.00207112	0.00532523
	Bacteria	Proteobacteria	Epsilonproteobacteria	Campylobacterales	Campylobacteraceae	4.86183e-05	0.000778042	0.000391854	0.00049946	0.000598426	0.000910577	0.000809061	0.00031382	0.00026276	3.85732e-05	0.000171261	0.000135369	2.54994e-05	0.000120235
	Bacteria	Proteobacteria	Alphaproteobacteria	Rhizobiales	Chelatococcaceae	4.05152e-05	0.000552475	4.4116e-05	4.75676e-05	2.3376e-06	5.34063e-06	7.937e-05	6.17755e-05	3.98121e-06	6.31198e-05	0	0	5.66654e-06	2.32712e-05
	Bacteria	Proteobacteria	Alphaproteobacteria	Pelagibacterales	Pelagibacteraceae	3.78142e-05	6.53817e-06	2.59506e-06	0.000359399	8.88288e-05	0.000267031	8.70509e-05	0.000108725	0.000207023	2.80532e-05	0.000100523	0.000155424	0.00202012	0.00100066
	Bacteria	Bacteroidetes	Bacteroidia	Marinilabiliales	Marinifilaceae	2.43091e-05	0.00024845	1.03802e-05	3.17117e-05	4.6752e-06	0.000128175	3.84048e-05	0.000234747	0.000185126	1.75333e-05	8.93535e-05	0.000644256	4.24991e-05	5.0421e-05
	Bacteria	Proteobacteria	Alphaproteobacteria	Rhodospirillales	Rhodospirillaceae	2.43091e-05	2.28836e-05	7.78517e-06	9.77778e-05	0.000112205	8.81203e-05	5.12064e-06	1.23551e-05	0.000143324	3.15599e-05	3.35076e-05	0.000115314	2.83327e-06	0
	Bacteria	Proteobacteria	Betaproteobacteria	Burkholderiales	Burkholderiaceae	1.89071e-05	7.19199e-05	1.03802e-05	6.34234e-05	7.71408e-05	0.000114823	2.30429e-05	5.18914e-05	6.96712e-05	8.06531e-05	5.9569e-05	8.02186e-05	2.26662e-05	5.0421e-05
	Bacteria	Planctomycetes	Planctomycetia	Planctomycetales	Planctomycetaceae	1.62061e-05	8.17271e-05	7.78517e-05	0.000272192	0.000201034	0.000379184	0.000212507	0.000106254	0.000103511	0.000189359	0.000405814	0.000147903	0.000203995	0.00021332
	Bacteria	Synergistetes	Synergistia	Synergistales	Synergistaceae	1.62061e-05	0.000163454	2.59506e-06	0	2.3376e-06	4.2725e-05	1.28016e-05	5.43625e-05	1.9906e-06	0.00750424	0.0545019	3.76025e-05	9.34979e-05	0.00390181
	Bacteria	Fibrobacteres	Fibrobacteria	Fibrobacterales	Fibrobacteraceae	1.08041e-05	0	5.19011e-06	7.92793e-05	9.81792e-05	8.545e-05	3.84048e-05	4.94204e-05	0.000211004	1.052e-05	7.44613e-06	9.27528e-05	8.49981e-06	3.87854e-06
	Bacteria	Firmicutes	Clostridia	Clostridiales	Peptococcaceae	1.08041e-05	8.82653e-05	0.00024653	0.000362042	0.00034129	0.000435261	0.000138257	0.000155674	0.00016323	0.000504958	0.000193599	0.0011732	0.000266327	0.000244348
	Bacteria	Proteobacteria	Alphaproteobacteria	Magnetococcales	Magnetococcaceae	5.40203e-06	0.000153647	5.44962e-05	8.19219e-05	0.000121555	4.00547e-05	4.09651e-05	1.72971e-05	2.18966e-05	9.46797e-05	0.000197322	3.76025e-05	6.51652e-05	0.000143506
	Bacteria	Bacteroidetes	Cytophagia	Cytophagales	Persicobacteraceae	2.70102e-06	1.63454e-05	0.000134943	9.77778e-05	6.54528e-05	0.000146867	7.42493e-05	4.20074e-05	3.98121e-06	0.000150786	0.000141476	2.50683e-06	0.000152997	0.000193927
	Bacteria	Bacteroidetes	Bacteroidia	Bacteroidales	Lentimicrobiaceae	0	3.26908e-05	1.03802e-05	0	4.6752e-06	1.06813e-05	1.02413e-05	0	0	0.000220919	0.000591967	5.01366e-06	8.21648e-05	0.00034519
	Bacteria	Bacteroidetes	Bacteroidia	Bacteroidales	Rikenellaceae	0	0.000402097	3.89259e-05	1.32132e-05	1.87008e-05	2.93734e-05	0	0	0	0.000540025	0.0015339	7.52049e-06	9.63312e-05	0.000321919
	Bacteria	Bacteroidetes	Cytophagia	Cytophagales	Hymenobacteraceae	0	9.80725e-06	0.000142728	0.000137417	0.00010753	0.000160219	9.72922e-05	5.68335e-05	5.97181e-06	0.000164813	0.000197322	5.01366e-06	0.000161496	0.000232712
	Bacteria	Firmicutes	Bacilli	Bacillales	unclassified	0	5.55744e-05	4.4116e-05	3.17117e-05	0	1.86922e-05	7.68096e-06	0	0	0.00011572	0.000349968	0	0.000107664	0.000228834
	Bacteria	Firmicutes	Clostridia	Clostridiales	Defluviitaleaceae	0	0	1.55703e-05	1.32132e-05	0.000135581	0.0001709	0.000194584	9.88408e-05	5.97181e-06	9.46797e-05	9.30766e-05	0.000280765	0.000169996	0.000108599
	Bacteria	Firmicutes	Clostridia	Clostridiales	Gracilibacteraceae	0	4.90363e-05	5.70913e-05	2.37838e-05	6.07776e-05	5.07359e-05	4.86461e-05	4.44784e-05	5.57369e-05	0.000185853	0.000219661	0.000107794	0.000118997	0.000120235
	Bacteria	Proteobacteria	Betaproteobacteria	Burkholderiales	Oxalobacteraceae	0	9.80725e-06	4.15209e-05	7.92793e-06	1.63632e-05	0.000109483	4.35255e-05	4.94204e-06	0	4.90932e-05	0.000148923	2.00546e-05	0.000229495	0.000205563

## Sheet: Genus
	Genus
	Kingdom	Phylum	Class	Order	Family	Genus	1week	2week	3week	4week	5week	6week	7week	8week	9week	10week	11week	12week	13week	14week
	Bacteria	Firmicutes	Clostridia	Clostridiales	Ruminococcaceae	Ruminiclostridium	0.231169	0.0348779	0.142736	0.136955	0.219216	0.046402	0.288072	0.497617	0.544685	0.107581	0.0247621	0.137269	0.0896787	0.0697168
	Bacteria	Firmicutes	Clostridia	Clostridiales	Clostridiaceae	Clostridium	0.18418	0.197397	0.114484	0.231052	0.278642	0.325028	0.139904	0.144271	0.124689	0.170729	0.250823	0.147116	0.262936	0.150123
	Bacteria	Firmicutes	Bacilli	Lactobacillales	Lactobacillaceae	Lactobacillus	0.102025	0.193007	0.188829	0.0891866	0.0936723	0.0760345	0.039178	0.0414341	0.0306931	0.109615	0.0254583	0.0157579	0.0174728	0.0331964
	Bacteria	Actinobacteria	Actinobacteria	Bifidobacteriales	Bifidobacteriaceae	Bifidobacterium	0.0490667	0.0109907	0.0240432	0.00181285	0.00228384	5.34063e-05	0.000202265	0.00162099	0.00265348	0.00602443	0.000353691	0.000641749	0.0220343	0.00548038
	Bacteria	Firmicutes	Clostridia	Clostridiales	Peptostreptococcaceae	Terrisporobacter	0.0486885	0.0262965	0.0230285	0.0637088	0.0867063	0.103098	0.0480828	0.0496947	0.0506887	0.0595044	0.0985681	0.0470006	0.0685566	0.0536402
	Bacteria	Firmicutes	Clostridia	Clostridiales	Lachnospiraceae	Butyrivibrio	0.0421034	0.0377874	0.0586146	0.0919085	0.0341079	0.0398384	0.323481	0.0600631	0.000467792	0.0648766	0.0413186	0.118688	0.120349	0.0644807
	Bacteria	Actinobacteria	Actinobacteria	Bifidobacteriales	Bifidobacteriaceae	Neoscardovia	0.0397211	0.00289641	0.000729211	0.00152481	0.000462845	0.000325778	0.00023811	0.00101559	0.00135162	0.000918744	0.000174984	0.000130355	0.000118997	0.00066323
	Bacteria	Bacteroidetes	Bacteroidia	Bacteroidales	Prevotellaceae	Prevotella	0.0334764	0.0261723	0.217814	0.0210989	0.00649386	0.0201982	0.00620878	0.0056957	0.0054881	0.111908	0.0282729	0.0264671	0.0582464	0.115542
	Bacteria	Proteobacteria	Gammaproteobacteria	unclassified	unclassified	Wohlfahrtiimonas	0.0236204	0.010922	0.00352668	0.0151186	0.00507961	0.00343936	0.00159764	0.000830263	0.000537463	0.00411681	0.00142966	0.00141135	0.00235445	0.0014816
	Bacteria	Bacteroidetes	Bacteroidia	Bacteroidales	Bacteroidaceae	Anaerorhabdus	0.0203576	0.00799945	0.0438435	0.00881586	0.00629282	0.00585867	0.0169826	0.012024	0.00095549	0.0190657	0.0249743	0.0203103	0.0307155	0.0984257
	Bacteria	Firmicutes	Tissierellia	Tissierellales	Peptoniphilaceae	Peptoniphilus	0.0166248	0.0125762	0.000622814	0.00696337	0.000787772	0.003175	0.000847466	0.000854973	0.000617087	0.00154994	0.00635899	0.0022762	0.00409974	0.00374279
	Bacteria	Actinobacteria	Actinobacteria	Corynebacteriales	Corynebacteriaceae	Corynebacterium	0.0148313	0.0308209	0.00329832	0.00644012	0.00898106	0.0158884	0.00612941	0.00834711	0.0100625	0.00472347	0.011925	0.011925	0.0106814	0.00981658
	Bacteria	Firmicutes	Clostridia	Clostridiales	Peptostreptococcaceae	Peptostreptococcus	0.0133592	0.00833944	0.000378878	0.00227267	0.000226747	0.000536733	0.000130576	0.000239689	0.00013337	0.000533012	0.000398368	0.000571557	0.000356992	0.000415004
	Bacteria	Proteobacteria	Gammaproteobacteria	Pseudomonadales	Moraxellaceae	Acinetobacter	0.0110796	0.0137596	0.000407424	0.000552312	3.74016e-05	0.000283053	5.63271e-05	2.96523e-05	0	0.00154293	0.000964273	0.000218094	0.000269161	0.00102393
	Bacteria	Fusobacteria	Fusobacteriia	Fusobacteriales	Fusobacteriaceae	Fusobacterium	0.0103503	0.00224259	0.000973146	0.00131868	0.000523623	0.000480656	0.000350764	0.000328646	5.57369e-05	0.000361186	0.000699936	0.000230628	0.000235161	0.000248227
	Bacteria	Bacteroidetes	Bacteroidia	Bacteroidales	Dysgonamonadaceae	Dysgonomonas	0.0101018	0.00532207	0.001365	0.000634234	1.1688e-05	0.000475316	7.42493e-05	5.93045e-05	7.96242e-06	0.000718864	0.00183547	4.01093e-05	0.000609153	0.00125665
	Bacteria	Firmicutes	Erysipelotrichia	Erysipelotrichales	Erysipelotrichaceae	Turicibacter	0.00953459	0.0037006	0.00337617	0.0133982	0.0142804	0.0174078	0.00948343	0.00935281	0.00918266	0.0101132	0.0131424	0.00619187	0.0126166	0.00779586
	Bacteria	Bacteroidetes	Bacteroidia	Bacteroidales	Bacteroidaceae	Bacteroides	0.009305	0.0524525	0.0128974	0.0486194	0.00311602	0.038829	0.00341547	0.00752673	0.00477745	0.0165409	0.0324279	0.0329347	0.0292989	0.0466433
	Bacteria	Firmicutes	Negativicutes	Veillonellales	Veillonellaceae	Dialister	0.00842177	0.00674739	0.0222682	0.00440793	0.00102621	0.000622183	0.00141842	0.000674589	4.18027e-05	0.00746918	0.00377519	0.00178988	0.00652502	0.0106931
	Bacteria	Firmicutes	Negativicutes	Veillonellales	Veillonellaceae	Caecibacter	0.0066499	0.000696315	0.00938373	0.000192913	4.6752e-06	0	3.58445e-05	7.41306e-06	5.97181e-06	0.00536518	0.00267316	0	0.000362659	0.0204709
	Bacteria	Proteobacteria	Gammaproteobacteria	Aeromonadales	Succinivibrionaceae	Succinivibrio	0.00624745	0.0147305	0.00911124	0.00718535	0.0126862	0.00831802	0.00749662	0.00180385	0.000209013	0.00588417	0.00491444	0.00108295	0.00380792	0.00643062
	Bacteria	Bacteroidetes	Bacteroidia	Bacteroidales	Tannerellaceae	Parabacteroides	0.00513733	0.0254466	0.00891402	0.0312863	0.0390449	0.0511525	0.0140229	0.0172477	0.0375707	0.00415889	0.0106442	0.153629	0.0109081	0.0113253
	Bacteria	Firmicutes	Clostridia	Clostridiales	Ruminococcaceae	Caproiciproducens	0.00464575	0.00527303	0.0179396	0.0228219	0.0397112	0.0238112	0.0100621	0.0392299	0.0443546	0.0155801	0.00362254	0.0538994	0.0421477	0.0186868
	Bacteria	Firmicutes	Bacilli	Lactobacillales	Leuconostocaceae	Weissella	0.00436754	0.00978437	0.000659144	0.0020824	0.00539986	0.00613638	0.0023683	0.00374854	0.00314316	0.00129045	0.00265827	0.000902459	0.00141947	0.00135749
	Bacteria	Firmicutes	Clostridia	Clostridiales	Ruminococcaceae	Gemmiger	0.00433243	0.00498862	0.00388221	0.0058561	0.0108909	0.00476384	0.00287268	0.00290592	0.00655705	0.00224426	0.00166049	0.0101201	0.000830148	0.000740801
	Bacteria	Firmicutes	Negativicutes	Acidaminococcales	Acidaminococcaceae	Phascolarctobacterium	0.00414876	0.0135471	0.00452578	0.00295183	0.00257604	0.00324176	0.0020329	0.00107737	0.000254797	0.00724826	0.0277033	0.00156928	0.0061227	0.0115154
	Bacteria	Firmicutes	Bacilli	Lactobacillales	Aerococcaceae	Aerococcus	0.00414606	0.000761697	5.19011e-06	0.000174414	3.03888e-05	0.000312427	0.00015874	0.000553509	0.000278685	0.000389239	0.0011132	0.00526685	0.00270011	0.000802858
	Bacteria	Firmicutes	Tissierellia	Tissierellales	Peptoniphilaceae	Anaerococcus	0.00413256	0.0112522	0.00533544	0.018998	0.00687021	0.0250609	0.00498751	0.00972594	0.00477347	0.0311531	0.00113553	0.0569828	0.00278794	0.00102393
	Bacteria	Firmicutes	Bacilli	Bacillales	Planococcaceae	Kurthia	0.0037301	0.000313832	0.000205009	0.000174414	0.000275837	0.000411228	0.000522306	0.000348414	0.000195079	0.000227933	9.30766e-05	0.000899952	7.93316e-05	0.000151263
	Bacteria	Firmicutes	Erysipelotrichia	Erysipelotrichales	Erysipelotrichaceae	Erysipelothrix	0.00352483	0.00330504	0.00112625	0.00223039	0.00310433	0.0022484	0.00114702	0.000963698	0.000563341	0.00195671	0.00515272	0.00112306	0.00123814	0.00153202
	Bacteria	Firmicutes	Clostridia	Clostridiales	Lachnospiraceae	Agathobacter	0.00284687	0.00913709	0.00258987	0.00210354	0.0026111	0.000699622	0.000199705	0.000326175	0.000613106	0.00546337	0.0105512	0.000142889	0.000912313	0.00559673
	Bacteria	Firmicutes	Clostridia	Clostridiales	Lachnospiraceae	Roseburia	0.00283877	0.00936593	9.60171e-05	0.00234667	0.000119218	0.000181581	4.60858e-05	9.88408e-06	4.18027e-05	0.00527401	0.0102049	4.26161e-05	0.00090098	0.00526706
	Bacteria	Proteobacteria	Gammaproteobacteria	unclassified	unclassified	Ignatzschineria	0.00273073	0.00312851	0.00205788	0.0112841	0.00777486	0.0410427	0.00506432	0.00981737	0.00198463	0.00913133	0.0211693	0.00674839	0.0398981	0.0378817
	Bacteria	Proteobacteria	Betaproteobacteria	Burkholderiales	Comamonadaceae	Comamonas	0.00253085	0.000402097	0.000345143	0.000155916	3.03888e-05	4.2725e-05	3.84048e-05	8.89568e-05	1.9906e-05	0.000224426	1.48923e-05	3.76025e-05	4.81656e-05	0.000147385
	Bacteria	Firmicutes	Clostridia	Clostridiales	Peptostreptococcaceae	Intestinibacter	0.00244982	0.0025695	0.00274817	0.00502366	0.0109891	0.00553022	0.00342827	0.00240925	0.00219166	0.00212153	0.00319811	0.00209571	0.00267177	0.00214483
	Bacteria	Firmicutes	Bacilli	Lactobacillales	Enterococcaceae	Enterococcus	0.00236609	0.00197453	6.74715e-05	0.000298619	6.31152e-05	0.000280383	5.37667e-05	4.69494e-05	5.77275e-05	0.000420799	0.00267316	0.000233135	0.00013033	0.000554631
	Bacteria	Firmicutes	Negativicutes	Veillonellales	Veillonellaceae	Veillonella	0.00205547	7.8458e-05	7.52567e-05	0.000103063	2.57136e-05	1.86922e-05	1.28016e-05	9.38988e-05	0.00160841	0.000168319	4.09537e-05	0	5.66654e-06	1.16356e-05
	Bacteria	Proteobacteria	Deltaproteobacteria	Desulfovibrionales	Desulfovibrionaceae	Desulfovibrio	0.00205277	0.0350773	0.00501625	0.00987027	0.00255734	0.00383724	0.00276003	0.003667	0.000435942	0.00936978	0.0335746	0.00293299	0.00479673	0.0153164
	Bacteria	Firmicutes	Clostridia	Clostridiales	Ruminococcaceae	Ruminococcus	0.00203116	0.00259238	0.00156741	0.00291484	0.00704085	0.00542875	0.002271	0.00194222	0.00507206	0.00277376	0.00405814	0.00798927	0.00177646	0.00163287
	Bacteria	Bacteroidetes	Bacteroidia	Bacteroidales	Barnesiellaceae	Barnesiella	0.00197444	0.00220336	0.00187104	0.00160144	0.00155217	0.00223238	0.000860268	0.000929104	0.00104109	0.011849	0.0144343	0.00168459	0.00845165	0.0148238
	Bacteria	Actinobacteria	Coriobacteriia	Coriobacteriales	Coriobacteriaceae	Olegusella	0.00190422	0.000398828	0.00187882	0.00144288	0.00441105	0.00034447	0.00104461	0.00138377	0.00368859	8.76664e-05	1.48923e-05	0.000651776	0.000473156	7.36923e-05
	Bacteria	Firmicutes	Erysipelotrichia	Erysipelotrichales	Erysipelotrichaceae	Holdemanella	0.00178267	0.00259892	0.000949791	0.000568168	0.00081816	0.000411228	0.00031492	0.000108725	0.000113464	0.000676785	0.000502614	0.000285779	0.000308826	0.000279255
	Bacteria	Firmicutes	Clostridia	Clostridiales	Ruminococcaceae	Faecalibacterium	0.00172595	0.000987264	0.000607243	0.00174414	0.00312303	0.00124437	0.000819303	0.0012281	0.00296401	0.000641718	0.00036486	0.00313354	0.000192662	0.000294769
	Bacteria	Proteobacteria	Betaproteobacteria	Neisseriales	Neisseriaceae	Vitreoscilla	0.00169894	0.000366138	0.000612433	1.05706e-05	0.00012623	0	3.84048e-05	0.000323704	7.96242e-06	3.85732e-05	1.48923e-05	0.000137876	0.000135997	0.000236591
	Bacteria	Firmicutes	Clostridia	Clostridiales	Ruminococcaceae	Anaeromassilibacillus	0.00157199	0.00102976	0.00525499	0.000798078	0.000476871	0.000969323	0.000576072	0.0012281	0.000103511	0.0024757	0.00306408	0.00183751	0.0091883	0.00537566
	Bacteria	Proteobacteria	Gammaproteobacteria	Pseudomonadales	Pseudomonadaceae	Pseudomonas	0.00142614	2.61527e-05	5.70913e-05	2.37838e-05	1.87008e-05	9.88016e-05	2.56032e-06	7.41306e-06	4.18027e-05	5.25998e-05	1.11692e-05	4.5123e-05	7.64983e-05	0.000830007
	Bacteria	Firmicutes	Clostridia	Clostridiales	Lachnospiraceae	Blautia	0.00140723	0.00129456	0.0012586	0.000544385	0.0011127	0.000461964	0.00031492	0.000229805	0.000185126	0.000929264	0.00211842	0.000117821	0.000322993	0.0008494
	Bacteria	Proteobacteria	Betaproteobacteria	Burkholderiales	Alcaligenaceae	Advenella	0.00135321	0.0157929	0.0025743	0.0057821	0.00114075	0.000795753	0.00244255	0.000867328	9.75396e-05	0.00218114	0.00270294	0.00109047	0.00111064	0.00374667
	Bacteria	Proteobacteria	Betaproteobacteria	Burkholderiales	Alcaligenaceae	Oligella	0.00122626	0.00140571	0.000749971	0.00289898	0.00159191	0.00268366	0.000824423	0.0014752	0.000861932	0.000448852	0.00194716	0.00226618	0.0013798	0.00243572
	Bacteria	Firmicutes	Clostridia	Clostridiales	Ruminococcaceae	Ercella	0.00112362	0.00194511	4.6711e-05	0.00563676	0.000385704	0.0265482	0.000143378	0.0073587	8.75866e-05	0.00361887	0.000800459	0.0163496	0.00340842	0.00146221
	Bacteria	Chloroflexi	Dehalococcoidia	unclassified	unclassified	Dehalogenimonas	0.00102909	6.53817e-05	8.56369e-05	0.000126847	7.94784e-05	0.000114823	0.000199705	0.000108725	0.000171192	3.50666e-06	0.000137753	7.26981e-05	1.98329e-05	2.71498e-05
	Bacteria	Firmicutes	Erysipelotrichia	Erysipelotrichales	Erysipelotrichaceae	Holdemania	0.000950758	0.00110822	0.00104062	0.00036997	0.000261811	0.000560766	0.000209946	7.90727e-05	3.58309e-05	0.00106953	0.000673875	5.76571e-05	0.000501489	0.000752437
	Bacteria	Firmicutes	Clostridia	Clostridiales	Lachnospiraceae	Anaerocolumna	0.000942655	0.00128148	5.19011e-05	0.00049946	0.000170645	0.000154878	1.28016e-05	3.70653e-05	2.58779e-05	0.0048497	0.00693234	0.000275751	9.06647e-05	0.000674866
	Bacteria	Firmicutes	Erysipelotrichia	Erysipelotrichales	Erysipelotrichaceae	Catenibacterium	0.000910243	0.00258585	0.000547557	0.000774294	0.000563362	0.000248339	0.000207386	0.000113667	4.18027e-05	0.000827571	0.000498891	7.77118e-05	0.000223828	0.000283133
	Bacteria	Actinobacteria	Coriobacteriia	Coriobacteriales	Atopobiaceae	Olsenella	0.000888634	0.00096438	0.00121189	0.00065009	0.00109633	0.000408558	0.000465978	0.000926633	0.000760411	0.000305079	0.000208492	0.000797172	0.00821932	0.000380097
	Bacteria	Firmicutes	Clostridia	Clostridiales	Lachnospiraceae	Lachnoclostridium	0.000867026	0.00133379	0.000643574	0.00164637	0.00267422	0.00278514	0.000885871	0.0010403	0.00146309	0.00336639	0.00651536	0.00313103	0.00220995	0.00362256
	Bacteria	Proteobacteria	Betaproteobacteria	Burkholderiales	Alcaligenaceae	Alcaligenes	0.000831913	0.00667547	0.00154665	0.00142438	0.000441807	0.000753028	0.000519745	0.000558451	0.000171192	0.000634705	0.0010015	0.000398586	0.000407991	0.000946364
	Bacteria	Bacteroidetes	Bacteroidia	Bacteroidales	Porphyromonadaceae	Fermentimonas	0.000715769	0.0137203	0.000342548	0.0143654	5.61024e-05	0.00303882	0.000117775	0.00187303	5.37463e-05	0.00653641	0.0146242	0.00148404	0.00590454	0.00648492
	Bacteria	Firmicutes	Tissierellia	Tissierellales	unclassified	Sporanaerobacter	0.000686058	0.00542014	8.56369e-05	0.0235909	0.00122724	0.00771987	0.000325161	0.00234006	0.00382196	0.00095381	0.00930766	0.00547492	0.00672335	0.00245899
	Bacteria	Firmicutes	Negativicutes	Veillonellales	Veillonellaceae	Megasphaera	0.000642842	0.00152993	0.00516416	0.000399039	0.000448819	0.000603491	0.000619598	0.000378066	0.000177164	0.00386784	0.00153018	5.26435e-05	0.000515655	0.00177637
	Archaea	Euryarchaeota	Methanobacteria	Methanobacteriales	Methanobacteriaceae	Methanosphaera	0.000640141	0.00100361	0.00104321	0.00206919	0.00331472	0.00379184	0.00165141	0.00195705	0.000674815	0.000824064	0.000383476	0.000631721	0.0013118	0.000667109
	Bacteria	Firmicutes	Bacilli	Lactobacillales	Streptococcaceae	Streptococcus	0.000626636	0.00114745	0.00207605	0.00235195	0.00649853	0.00260355	0.00278307	0.00171489	0.000965443	0.00667667	0.00829499	0.00185255	0.00457007	0.00791222
	Bacteria	Proteobacteria	Gammaproteobacteria	Enterobacterales	Enterobacteriaceae	Escherichia	0.000623935	0.00128475	0.00105878	0.000586667	0.00100517	0.000632864	0.00023555	0.000108725	8.75866e-05	0.000150786	0.000197322	0.000220601	0.000543988	0.000670987
	Bacteria	Proteobacteria	Gammaproteobacteria	Enterobacterales	Morganellaceae	Providencia	0.000618533	0.000130763	8.56369e-05	2.90691e-05	3.03888e-05	2.13625e-05	4.09651e-05	0	0	4.20799e-05	7.81843e-05	1.25342e-05	1.98329e-05	3.10283e-05
	Bacteria	Firmicutes	Clostridia	Clostridiales	Eubacteriaceae	Pseudoramibacter	0.000613131	0.000555744	0.000755162	0.000338258	0.000771408	0.000352481	0.00125968	0.00143072	7.5643e-05	0.0033699	0.0025019	0.0004036	8.49981e-05	0.00231549
	Bacteria	Firmicutes	Bacilli	Bacillales	Bacillaceae	Lysinibacillus	0.000591523	0.00678008	1.03802e-05	5.02102e-05	4.6752e-05	0.000841148	7.42493e-05	0.000323704	2.98591e-05	0.000827571	0.000223384	0.000175478	0.000671485	0.000729165
	Bacteria	Firmicutes	Clostridia	Clostridiales	Eubacteriaceae	Eubacterium	0.000578018	0.00140898	0.000942006	0.00248408	0.00199397	0.0014126	0.00107021	0.000733893	0.000776336	0.000887184	0.00261359	0.0011757	0.00106531	0.000950242
	Bacteria	Firmicutes	Clostridia	Clostridiales	Peptostreptococcaceae	Romboutsia	0.000575316	0.000460941	0.000404829	0.000848288	0.00154749	0.00136453	0.000658003	0.000565864	0.000640975	0.000736398	0.00121372	0.00060916	0.000835815	0.000636081
	Bacteria	Firmicutes	Bacilli	Lactobacillales	Enterococcaceae	Vagococcus	0.00055911	0.00014384	2.59506e-06	2.90691e-05	1.40256e-05	2.67031e-06	1.28016e-05	4.69494e-05	3.18497e-05	1.052e-05	1.11692e-05	0	5.66654e-06	3.87854e-06
	Bacteria	Firmicutes	Clostridia	Clostridiales	Eubacteriaceae	Aminicella	0.000553708	0.00179473	0.00107695	0.00229381	0.00135113	0.0020962	0.00128272	0.00210531	0	0.000810037	0.00138498	0.000679351	0.00111064	0.00109375
	Bacteria	Firmicutes	Tissierellia	Tissierellales	Tissierellaceae	Tissierella	0.000553708	0.00434461	0.000202414	0.00257922	0.000203371	0.00117761	0.00457529	0.00159134	2.58779e-05	0.000543532	0.000338799	0.00109047	0.00593004	0.00118683
	Bacteria	Firmicutes	Clostridia	Clostridiales	Oscillospiraceae	Oscillibacter	0.000534801	0.00329197	0.00723761	0.00239159	0.00548869	0.00239794	0.00166421	0.00204353	0.00318298	0.0053196	0.00559576	0.0057632	0.00247061	0.0127371
	Bacteria	Firmicutes	Clostridia	Clostridiales	unclassified	Intestinimonas	0.000523997	0.000496901	0.00045673	0.000713514	0.00177891	0.00177042	0.00071689	0.00106995	0.00346365	0.00185853	0.00174612	0.00659046	0.00117014	0.00167165
	Bacteria	Bacteroidetes	Sphingobacteriia	Sphingobacteriales	Sphingobacteriaceae	Sphingobacterium	0.000521296	0.000268065	0.000254316	0.00028012	0.000133243	0.000656897	0.000107533	0.000190269	0.000623059	0.000340146	0.000685044	0.000922514	0.00031166	0.000996785
	Bacteria	Bacteroidetes	Bacteroidia	Bacteroidales	Dysgonamonadaceae	Proteiniphilum	0.000499688	0.000993802	8.04468e-05	0.00112312	2.10384e-05	0.000437931	3.32842e-05	0.000289109	0	0.00133253	0.00294122	0.000208067	0.000308826	0.000733044
	Bacteria	Firmicutes	Erysipelotrichia	Erysipelotrichales	Erysipelotrichaceae	Faecalitalea	0.000486183	0.000869577	0.000513821	0.000126847	0.000294538	0.000229647	0.000107533	7.41306e-05	1.9906e-06	9.46797e-05	0.000208492	0.000135369	0.000169996	6.20566e-05
	Bacteria	Proteobacteria	Alphaproteobacteria	Rhodobacterales	Rhodobacteraceae	Paracoccus	0.000486183	0.000588435	4.4116e-05	0.000113634	0.00011688	0.000560766	0.000117775	0.000368182	0.00016323	0.000108706	0.00059569	0.000188012	0.000300327	0.000527481
	Bacteria	Proteobacteria	Gammaproteobacteria	Xanthomonadales	Xanthomonadaceae	Stenotrophomonas	0.000469977	0.000330178	0.000116778	2.37838e-05	7.0128e-06	1.33516e-05	2.04826e-05	2.47102e-05	7.96242e-06	0.000210399	6.70151e-05	1.75478e-05	6.51652e-05	0.000244348
	Bacteria	Actinobacteria	Actinobacteria	Corynebacteriales	Dietziaceae	Dietzia	0.000461874	0.000627664	5.96863e-05	0.000388469	0.000105192	0.000237658	6.4008e-05	6.42465e-05	0.000129389	0.000108706	0.000435598	0.000243163	0.000373992	0.000341311
	Bacteria	Proteobacteria	Gammaproteobacteria	Legionellales	Coxiellaceae	Diplorickettsia	0.000448369	0.000496901	0.000384068	0.000665946	8.41536e-05	6.14172e-05	0.000225308	0.000405247	0.000609125	0.000140266	0.0158081	0.0060189	0.000552488	0.00247063
	Bacteria	Firmicutes	Clostridia	Clostridiales	Eubacteriaceae	Intestinibacillus	0.000426761	0.000771504	0.000469705	0.00051003	0.000551674	0.000520711	0.000230429	0.0001705	0.000157258	0.000122733	4.83998e-05	0.000147903	0.000118997	6.59352e-05
	Bacteria	Firmicutes	Clostridia	Clostridiales	Peptostreptococcaceae	Paraclostridium	0.000418658	0.000389021	0.00069288	0.000710871	0.00292668	0.00101472	0.000445496	0.000447255	0.000937575	0.000255986	0.000212215	0.000446216	0.00017283	0.000166777
	Bacteria	Firmicutes	Clostridia	Clostridiales	Ruminococcaceae	Ruthenibacterium	0.000415957	0.000389021	0.000140133	9.24925e-05	0.000208046	0.000120164	2.81635e-05	7.66017e-05	0.000101521	0.000596131	0.000424429	0.000162944	0.00029466	0.000612809
	Bacteria	Firmicutes	Clostridia	Clostridiales	unclassified	Flintibacter	0.000413256	0.00130436	0.000840798	0.00171508	0.00203371	0.00265696	0.000691287	0.00122068	0.00357114	0.00253181	0.00385337	0.00556767	0.00701518	0.0159679
	Bacteria	Proteobacteria	Gammaproteobacteria	Chromatiales	Chromatiaceae	Rheinheimera	0.000405152	0.000294218	9.86122e-05	0.000708228	2.3376e-05	0.000352481	7.68096e-05	0.00012108	0	0.000347159	0.000469106	0.000293299	0.000410824	0.000496453
	Bacteria	Actinobacteria	Coriobacteriia	Eggerthellales	Eggerthellaceae	Eggerthella	0.00039975	0.000863038	0.000101207	9.77778e-05	2.3376e-05	0.000101472	0.000104973	5.68335e-05	2.58779e-05	0.00333834	0.0103873	0	0.000237995	0.00216035
	Bacteria	Firmicutes	Clostridia	Clostridiales	Clostridiaceae	Caloramator	0.000394348	0.000232105	0.000721426	0.00478054	0.0063349	0.0019787	0.000563271	0.00315302	0.0467653	0.000655745	0.000145199	0.00352962	0.000260661	0.000368461
	Bacteria	Cyanobacteria	unclassified	Oscillatoriales	Microcoleaceae	Arthrospira	0.000388946	3.59599e-05	0.000197224	8.72072e-05	0.000395055	2.13625e-05	0.000122895	0.000269341	0.0020344	0.000627691	0.000189876	0.000641749	0.000127497	0.000124113
	Bacteria	Bacteroidetes	Flavobacteriia	Flavobacteriales	Flavobacteriaceae	Empedobacter	0.000380843	0.00244528	0.000108992	0.00012949	1.1688e-05	0.000160219	8.44906e-05	3.70653e-05	1.59248e-05	0.00127993	0.000822797	6.01639e-05	0.000186996	0.00029089
	Bacteria	Firmicutes	Clostridia	Clostridiales	Lachnospiraceae	Coprococcus	0.000378142	0.00118668	0.000376283	0.000351472	0.000495571	0.000416569	0.000176662	0.000103783	0.00013138	0.00092225	0.000811628	0.000188012	0.000291827	0.000333554
	Bacteria	Bacteroidetes	Flavobacteriia	Flavobacteriales	Flavobacteriaceae	Myroides	0.000316019	0.000408636	1.29753e-05	2.11411e-05	0	0	2.56032e-06	3.95363e-05	5.17557e-05	1.052e-05	2.97845e-05	0	5.66654e-06	6.98137e-05
	Bacteria	Cyanobacteria	unclassified	Oscillatoriales	Microcoleaceae	Tychonema	0.000313318	4.57672e-05	0.000153108	0.00010042	0.00045817	3.20438e-05	0.000107533	0.000214979	0.00162433	0.000589118	0.000189876	0.000481312	8.78314e-05	0.000116356
	Bacteria	Actinobacteria	Actinobacteria	Actinomycetales	Actinomycetaceae	Actinobaculum	0.000305215	0.000120956	2.33555e-05	7.92793e-06	2.10384e-05	5.87469e-05	2.56032e-05	4.44784e-05	4.37933e-05	3.50666e-06	6.70151e-05	1.00273e-05	2.26662e-05	5.81781e-05
	Bacteria	Bacteroidetes	Bacteroidia	Bacteroidales	Prevotellaceae	Paraprevotella	0.000297112	0.000823809	0.000521606	0.000813934	0.00108465	0.00203478	0.000540228	0.0006054	0.000748467	0.000480412	0.000569629	0.00280765	0.00075365	0.000802858
	Bacteria	Bacteroidetes	Bacteroidia	Bacteroidales	Muribaculaceae	Muribaculum	0.000267401	0.00175223	0.000469705	0.00063952	0.000378691	0.000846489	0.000281635	7.90727e-05	2.98591e-05	0.00223374	0.00236042	0.000325888	0.00173679	0.0017531
	Bacteria	Firmicutes	Clostridia	Clostridiales	Ruminococcaceae	Anaerobacterium	0.00024039	0.000549206	0.00090308	0.00173886	0.00341757	0.0035622	0.00165653	0.00111443	0.00111474	0.0412768	0.00503731	0.00211827	0.00239978	0.00229997
	Bacteria	Actinobacteria	Coriobacteriia	Coriobacteriales	Coriobacteriaceae	Collinsella	0.000232287	0.000660355	0.000433375	0.000293333	0.00039973	0.000216295	0.000120335	7.66017e-05	1.19436e-05	0.000347159	0.000223384	4.5123e-05	0.000266327	0.00015902
	Bacteria	Firmicutes	Clostridia	Clostridiales	Lachnospiraceae	unclassified	0.000218782	0.000326908	0.000228365	0.000325045	0.000493234	0.000144197	0.000138257	9.88408e-05	0.00026475	0.00113616	0.000294122	6.26708e-05	5.94987e-05	0.00127216
	Bacteria	Firmicutes	Clostridia	Clostridiales	unclassified	Colidextribacter	0.000216081	0.00146455	0.000622814	0.00247087	0.00108932	0.00187189	0.000675925	0.00079814	0.000871885	0.00440085	0.000800459	0.00266978	0.00293527	0.00275376
	Archaea	Euryarchaeota	Methanobacteria	Methanobacteriales	Methanobacteriaceae	Methanobrevibacter	0.00021338	0.00120956	0.000742186	0.000742583	0.000577387	0.00104142	0.000701528	0.00075119	0.000125408	0.001315	0.000569629	0.000388559	0.00100581	0.00140791
	Bacteria	Firmicutes	Negativicutes	Selenomonadales	Selenomonadaceae	Selenomonas	0.000205277	0.00060805	0.000363308	0.000258979	0.000271162	0.000357822	0.000225308	0.000158145	0.000109483	0.000704838	0.000945658	0.000233135	0.000575154	0.000806736
	Bacteria	Actinobacteria	Coriobacteriia	Eggerthellales	Eggerthellaceae	Enterorhabdus	0.000202576	0.000424981	0.000365903	0.000340901	0.00116179	0.000499348	0.000250911	0.000207566	0.000151286	0.000203386	0.000193599	0.000386052	0.000308826	0.000170656
	Bacteria	Firmicutes	Clostridia	Clostridiales	Clostridiales Family XIII. Incertae Sedis	Mogibacterium	0.000191772	0.000624395	0.000420399	0.000906427	0.00171814	0.000819786	0.000304678	0.000301465	0.00033044	0.000266506	0.00023083	0.000340929	0.000271994	0.000143506
	Bacteria	Firmicutes	Bacilli	Bacillales	Staphylococcaceae	Staphylococcus	0.000183669	0.000885922	6.48764e-05	0.000147988	0.000278175	0.000317767	9.98525e-05	0.00019274	0.000272713	0.0001578	0.000137753	0.00025319	0.000283327	6.98137e-05
	Bacteria	Proteobacteria	Gammaproteobacteria	Xanthomonadales	Xanthomonadaceae	Luteimonas	0.000183669	7.5189e-05	5.70913e-05	9.24925e-05	4.20768e-05	0.000202944	1.53619e-05	9.63698e-05	9.95302e-06	3.50666e-05	0.000465383	0.000325888	0.000167163	0.000632202
	Bacteria	Proteobacteria	Gammaproteobacteria	Pseudomonadales	Pseudomonadaceae	Oblitimonas	0.000175566	0.000114418	2.85456e-05	6.07808e-05	1.87008e-05	0.00017357	2.04826e-05	3.70653e-05	0	0.000206893	0.000722274	0.00025319	0.000277661	0.000112478
	Bacteria	Firmicutes	Clostridia	Clostridiales	Lachnospiraceae	Kineothrix	0.000162061	0.000169992	0.000339952	0.000110991	0.000306226	0.000122834	0.000104973	0.000103783	0.000226929	0.000140266	0.000513783	0.000453736	0.000220995	0.000255984
	Bacteria	Firmicutes	Clostridia	Clostridiales	unclassified	Pseudoflavonifractor	0.000148556	0.000385752	0.000145323	0.00149045	0.000902314	0.00107881	0.00024067	0.00115644	0.00153277	0.000887184	0.00137753	0.00276253	0.000492989	0.000841643
	Bacteria	Proteobacteria	Gammaproteobacteria	Pseudomonadales	Moraxellaceae	Psychrobacter	0.000148556	0.000477286	5.19011e-06	1.58559e-05	0	9.61313e-05	2.56032e-06	2.71812e-05	1.9906e-06	8.06531e-05	8.93535e-05	9.27528e-05	0.000359825	0.000259862
	Bacteria	Firmicutes	Clostridia	Clostridiales	Clostridiaceae	Butyricicoccus	0.000145855	0.000333447	0.000176464	0.000758439	0.000890626	0.000980005	0.000348204	0.000467023	0.00128195	0.000161306	0.000163815	0.00163445	0.00015583	0.000147385
	Bacteria	Firmicutes	Erysipelotrichia	Erysipelotrichales	Erysipelotrichaceae	Solobacterium	0.000145855	0.00024845	0.000189439	0.00033033	0.000257136	0.000251009	0.000145938	0.000103783	3.38403e-05	0.000326119	0.000223384	0.000122835	8.78314e-05	0.000147385
	Bacteria	Actinobacteria	Coriobacteriia	Eggerthellales	Eggerthellaceae	Raoultibacter	0.000143154	0.000650548	0.000321787	0.00126054	0.000172982	0.000349811	0.00047878	0.000439842	0.000129389	0.000557558	0.0010499	0.000328395	0.000314493	0.00037234
	Bacteria	Firmicutes	Bacilli	Lactobacillales	Carnobacteriaceae	Jeotgalibaca	0.000135051	0.000111149	0	0.000132132	0.000128568	0.000309756	1.79222e-05	8.15437e-05	0	1.75333e-05	0.00018243	0.000152917	7.08318e-05	8.53279e-05
	Bacteria	Cyanobacteria	unclassified	Chroococcales	Aphanothecaceae	Crocosphaera	0.00013235	3.26908e-06	8.82319e-05	1.58559e-05	3.74016e-05	1.06813e-05	4.86461e-05	7.41306e-05	0.000778326	0.000129746	1.48923e-05	0.000288286	3.1166e-05	5.42996e-05
	Bacteria	Firmicutes	Bacilli	Lactobacillales	Aerococcaceae	Globicatella	0.00013235	0.00154301	3.37357e-05	0.000192913	2.57136e-05	0.000245669	3.84048e-05	2.71812e-05	2.58779e-05	0.000108706	0.000152646	0.000358477	7.64983e-05	6.20566e-05
	Bacteria	Proteobacteria	Alphaproteobacteria	Rhizobiales	Brucellaceae	Pseudochrobactrum	0.000126948	0.000431519	0.000103802	0.000118919	0.000135581	4.53953e-05	0.000197145	0.000254515	0.000121427	7.36398e-05	0.00013403	0.000137876	0.000104831	6.98137e-05
	Bacteria	Spirochaetes	Spirochaetia	Spirochaetales	Spirochaetaceae	Treponema	0.000126948	0.00074862	0.000526797	0.00101478	0.00249656	0.00291331	0.000801381	0.001364	0.00164026	0.00240557	0.00133286	0.00384799	0.0014223	0.00149712
	Bacteria	Firmicutes	Clostridia	Clostridiales	Christensenellaceae	Christensenella	0.000124247	0.000447865	0.000591673	0.000340901	0.000488559	0.000632864	0.000220188	0.000476907	0.00104905	0.00164111	0.00241627	0.00305583	0.00149313	0.00188497
	Bacteria	Firmicutes	Tissierellia	Tissierellales	Peptoniphilaceae	Finegoldia	0.000121546	0.000202683	1.55703e-05	0.000158559	3.74016e-05	0.000114823	5.12064e-05	7.66017e-05	0	0.000154293	1.11692e-05	8.02186e-05	0.000113331	5.81781e-05
	Bacteria	Firmicutes	Clostridia	Clostridiales	unclassified	Natranaerovirga	0.000108041	0.000114418	0.000166084	0.000251051	0.000308563	0.000133516	0.000102413	0.000177914	3.78215e-05	0.00449904	0.000580798	0.000619187	5.09989e-05	0.000259862
	Bacteria	Tenericutes	Mollicutes	Entomoplasmatales	Spiroplasmataceae	Spiroplasma	0.00010534	0.000134032	8.56369e-05	0.000169129	0.000359991	0.000186922	0.000140818	0.000106254	9.95302e-06	0.000277026	0.000361137	0.000215587	0.00028616	0.000263741
	Bacteria	Chlamydiae	Chlamydiia	Chlamydiales	Chlamydiaceae	Chlamydia	9.72366e-05	5.55744e-05	4.93061e-05	8.19219e-05	0.000215059	5.07359e-05	7.1689e-05	2.47102e-05	6.56899e-05	7.01331e-06	6.32921e-05	3.25888e-05	1.41664e-05	4.26639e-05
	Bacteria	Actinobacteria	Coriobacteriia	Coriobacteriales	Atopobiaceae	Atopobium	9.18346e-05	6.21126e-05	0.000259506	4.75676e-05	6.77904e-05	2.40328e-05	8.19303e-05	0.000207566	0	0.000101693	0.000107969	4.26161e-05	0.00013883	0.000321919
	Bacteria	Bacteroidetes	Flavobacteriia	Flavobacteriales	Flavobacteriaceae	Cellulophaga	9.18346e-05	0.000934958	0.000267291	0.000121562	9.3504e-06	0.000376514	2.04826e-05	0	1.9906e-06	0.000515478	0.00077812	3.0082e-05	0.000382492	0.000562388
	Bacteria	Firmicutes	Clostridia	Clostridiales	Lachnospiraceae	Abyssivirga	9.18346e-05	0.000156916	0.000145323	0.000169129	0.000285187	0.00025902	7.1689e-05	5.93045e-05	3.38403e-05	0.000199879	0.000152646	8.52323e-05	0.000175663	0.00047706
	Bacteria	Firmicutes	Clostridia	Clostridiales	Lachnospiraceae	Hespellia	9.18346e-05	7.19199e-05	1.55703e-05	2.64264e-06	0	0	5.12064e-06	0	0	0.000129746	0.00064409	0	1.13331e-05	0.000275376
	Bacteria	Firmicutes	Clostridia	Clostridiales	Clostridiaceae	Falcatimonas	8.91335e-05	0.000258258	3.89259e-05	0.000142703	4.20768e-05	4.53953e-05	0.000248351	4.94204e-06	0	0.00289299	0.00240138	0	0.00105114	0.00391733
	Bacteria	Firmicutes	Clostridia	Clostridiales	Ruminococcaceae	Neglecta	8.91335e-05	0.000186338	0.000142728	7.92793e-05	0.000130906	0.000125505	3.32842e-05	2.96523e-05	1.59248e-05	0.000182346	8.19074e-05	3.50956e-05	5.09989e-05	0.000135749
	Bacteria	Actinobacteria	Coriobacteriia	Eggerthellales	Eggerthellaceae	Paraeggerthella	8.10305e-05	0.000588435	1.81654e-05	0.000264264	3.27264e-05	3.47141e-05	7.68096e-06	1.23551e-05	0	0.000101693	0.000186153	6.01639e-05	0.000121831	7.75708e-05
	Bacteria	Firmicutes	Clostridia	Clostridiales	Ruminococcaceae	Papillibacter	8.10305e-05	9.15344e-05	7.26616e-05	0.000171772	0.000432456	0.000443272	9.98525e-05	0.000306407	0.00104308	0.00011572	0.00018243	0.00158181	9.63312e-05	0.000116356
	Bacteria	Firmicutes	Tissierellia	unclassified	unclassified	Sedimentibacter	7.83295e-05	0.00164435	5.19011e-06	0.000665946	4.6752e-06	0.000539403	0	4.69494e-05	2.18966e-05	0.00836337	0.00542823	0.000177985	0.0159116	0.00863363
	Bacteria	Actinobacteria	Coriobacteriia	Coriobacteriales	Coriobacteriaceae	Parvibacter	7.29274e-05	0.0001798	5.96863e-05	0.000113634	0.000222072	0.000154878	0.000110094	6.91886e-05	0.000181145	0.000108706	0.000193599	0.000265724	0.00013883	9.3085e-05
	Bacteria	Firmicutes	Clostridia	Clostridiales	Clostridiales Family XIII. Incertae Sedis	Ihubacter	7.29274e-05	0.000268065	0.000186844	0.000314475	0.000509597	0.000373844	0.000186903	0.000140848	0.000181145	0.000224426	0.000163815	0.000343436	0.000235161	0.00029089
	Bacteria	Firmicutes	Clostridia	Clostridiales	Eubacteriaceae	Alkalibaculum	7.29274e-05	9.48035e-05	8.30418e-05	2.37838e-05	9.58416e-05	5.07359e-05	5.63271e-05	7.90727e-05	2.98591e-05	0.000525998	0.000174984	1.25342e-05	0.000169996	0.000143506
	Bacteria	Firmicutes	Negativicutes	Selenomonadales	Selenomonadaceae	Anaerovibrio	7.02264e-05	8.49962e-05	0.000147918	0.000295976	0.000411418	0.000232317	0.000222748	9.38988e-05	0.000240863	0.000427812	0.000171261	0.000233135	8.21648e-05	0.000232712
	Bacteria	Firmicutes	Bacilli	Lactobacillales	Lactobacillaceae	Pediococcus	6.75254e-05	0.000111149	2.85456e-05	7.13514e-05	0.000198696	8.545e-05	0.000220188	0.000190269	0.000169201	0.0001052	0.000174984	6.51776e-05	8.21648e-05	8.14493e-05
	Bacteria	Firmicutes	Tissierellia	Tissierellales	Peptoniphilaceae	Helcococcus	6.75254e-05	0.000379214	0	0.000258979	2.10384e-05	0.000838478	3.58445e-05	5.43625e-05	0.000246835	0.00462177	0.000201045	6.26708e-05	0.000422157	0.000310283
	Bacteria	Firmicutes	Clostridia	Clostridiales	Lachnospiraceae	Dorea	6.48244e-05	0.000307294	9.60171e-05	7.92793e-05	5.61024e-05	5.34063e-06	5.12064e-06	1.48261e-05	0	0.000122733	2.23384e-05	0	1.13331e-05	3.49069e-05
	Bacteria	Firmicutes	Clostridia	Clostridiales	Ruminococcaceae	Anaerofilum	6.21234e-05	0.000490363	0.000124563	9.24925e-05	0	6.14172e-05	0.000140818	9.88408e-06	1.79154e-05	0.000227933	0.000871197	2.50683e-06	0.000288994	0.000484817
	Bacteria	Verrucomicrobia	Spartobacteria	Chthoniobacterales	Chthoniobacteraceae	Chthoniobacter	6.21234e-05	0.000797657	0.000521606	0.0010412	0.000892964	0.00228579	0.00184087	0.00199164	0.00145115	0.00362238	0.0165565	0.00553508	0.00207112	0.00532523
	Bacteria	Proteobacteria	Alphaproteobacteria	Rhizobiales	Brucellaceae	Paenochrobactrum	5.67213e-05	0.000575359	5.70913e-05	5.54955e-05	0.000121555	8.01094e-05	0.000110094	0.000128493	0.000113464	4.90932e-05	0.000294122	6.01639e-05	9.91645e-05	0.000127992
	Bacteria	Bacteroidetes	Bacteroidia	Bacteroidales	Prevotellaceae	Alloprevotella	5.40203e-05	0.000379214	7.78517e-06	0	9.3504e-06	3.73844e-05	1.53619e-05	0	2.98591e-05	0.000312092	0.000115415	0	1.98329e-05	0.000104721
	Bacteria	Firmicutes	Clostridia	Clostridiales	unclassified	Flavonifractor	5.13193e-05	0.0142336	4.93061e-05	0.00586138	1.1688e-05	0.00286525	7.937e-05	0.00108725	0	0.00274571	0.00754665	0.00105036	0.00335176	0.00625996
	Bacteria	Firmicutes	Erysipelotrichia	Erysipelotrichales	Erysipelotrichaceae	Faecalicoccus	5.13193e-05	0.000199414	6.48764e-05	4.75676e-05	0.000114542	6.67578e-05	1.53619e-05	2.22392e-05	4.97651e-05	0.000182346	0.000119138	8.77391e-05	9.63312e-05	6.59352e-05
	Bacteria	Bacteroidetes	Bacteroidia	Marinilabiliales	Marinilabiliaceae	Carboxylicivirga	4.86183e-05	0.00418116	3.63308e-05	2.64264e-05	1.63632e-05	8.81203e-05	0.000186903	3.95363e-05	5.37463e-05	1.75333e-05	0.000219661	0	1.69996e-05	5.0421e-05
	Bacteria	Bacteroidetes	Bacteroidia	Marinilabiliales	Marinilabiliaceae	Geofilum	4.86183e-05	0.000160185	7.78517e-06	5.28529e-06	2.80512e-05	2.67031e-06	5.12064e-06	0.000175442	5.77275e-05	1.75333e-05	7.07382e-05	0.000203053	1.13331e-05	7.75708e-05
	Bacteria	Proteobacteria	Epsilonproteobacteria	Campylobacterales	Campylobacteraceae	Campylobacter	4.86183e-05	0.000778042	0.000391854	0.00049946	0.000598426	0.000910577	0.000809061	0.00031382	0.00026276	3.85732e-05	0.000171261	0.000135369	2.54994e-05	0.000120235
	Bacteria	Firmicutes	Negativicutes	Selenomonadales	Selenomonadaceae	Mitsuokella	4.59173e-05	0.00129456	9.3422e-05	9.77778e-05	2.80512e-05	0	5.37667e-05	1.48261e-05	0	0.00136409	0.00200673	0	9.34979e-05	0.000434396
	Bacteria	Firmicutes	Bacilli	Lactobacillales	Aerococcaceae	Facklamia	4.05152e-05	9.80725e-06	2.59506e-06	7.3994e-05	5.37648e-05	0.000291064	1.28016e-05	6.42465e-05	4.18027e-05	5.25998e-05	5.21229e-05	0.000180492	0.000121831	5.0421e-05
	Bacteria	Firmicutes	Negativicutes	Selenomonadales	Selenomonadaceae	Schwartzia	4.05152e-05	0.000124225	8.04468e-05	0.000118919	0.000226747	0.000408558	0.000504383	0.000165558	0.000400111	0.000420799	0.00838806	0.000338422	0.000719651	0.000294769
	Bacteria	Proteobacteria	Alphaproteobacteria	Rhizobiales	Chelatococcaceae	Chelatococcus	4.05152e-05	0.000552475	4.4116e-05	4.75676e-05	2.3376e-06	5.34063e-06	7.937e-05	6.17755e-05	3.98121e-06	6.31198e-05	0	0	5.66654e-06	2.32712e-05
	Bacteria	Proteobacteria	Betaproteobacteria	Burkholderiales	Alcaligenaceae	Paenalcaligenes	4.05152e-05	0.000101342	1.55703e-05	5.28529e-06	7.0128e-06	3.47141e-05	2.30429e-05	6.17755e-05	0	0.000585611	0.000119138	0.000115314	0.000232328	0.000515846
	Bacteria	Proteobacteria	Alphaproteobacteria	Pelagibacterales	Pelagibacteraceae	Candidatus Pelagibacter	3.78142e-05	6.53817e-06	2.59506e-06	0.000359399	8.88288e-05	0.000267031	8.70509e-05	0.000108725	0.000207023	2.80532e-05	0.000100523	0.000155424	0.00202012	0.00100066
	Bacteria	Bacteroidetes	Bacteroidia	Bacteroidales	Tannerellaceae	Tannerella	3.24122e-05	2.28836e-05	3.63308e-05	0.000132132	0.000121555	0.000160219	5.37667e-05	5.68335e-05	0.00023091	7.01331e-06	2.97845e-05	0.000423654	4.81656e-05	2.32712e-05
	Bacteria	Firmicutes	Clostridia	Clostridiales	Ruminococcaceae	Ethanoligenens	3.24122e-05	5.55744e-05	5.44962e-05	5.54955e-05	6.77904e-05	0.000120164	3.58445e-05	7.41306e-05	0.00016323	0.000406772	0.000618029	0.000175478	3.68325e-05	0.000162899
	Bacteria	Firmicutes	Erysipelotrichia	Erysipelotrichales	Erysipelotrichaceae	Traorella	2.97112e-05	0.000205952	1.03802e-05	1.32132e-05	3.03888e-05	2.93734e-05	0.00740701	8.89568e-05	6.36993e-05	0.000168319	0.000204768	5.01366e-06	0.000728151	0.000329676
	Bacteria	Firmicutes	Clostridia	Clostridiales	Clostridiales Family XIII. Incertae Sedis	unclassified	2.70102e-05	0.00014384	0.000176464	0.000346186	0.000488559	0.000640875	0.000266273	0.000234747	0.000195079	0.000108706	0.000297845	0.000596626	0.000365492	0.000255984
	Bacteria	Proteobacteria	Deltaproteobacteria	Desulfovibrionales	Desulfovibrionaceae	Mailhella	2.70102e-05	5.23054e-05	6.22814e-05	2.11411e-05	0.000137918	7.47688e-05	6.65684e-05	7.41306e-05	8.5596e-05	2.45466e-05	2.60614e-05	5.01366e-05	4.53323e-05	1.55142e-05
	Bacteria	Bacteroidetes	Bacteroidia	Bacteroidales	Porphyromonadaceae	Porphyromonas	2.43091e-05	0.000764966	5.19011e-05	0.000872072	0.000194021	0.000747688	2.56032e-05	0.000237218	5.97181e-06	0.000859131	0.00231202	3.0082e-05	0.0013288	0.000760194
	Bacteria	Bacteroidetes	Bacteroidia	Marinilabiliales	Marinifilaceae	Marinifilum	2.43091e-05	0.00024845	1.03802e-05	3.17117e-05	4.6752e-06	0.000128175	3.84048e-05	0.000234747	0.000185126	1.75333e-05	8.93535e-05	0.000644256	4.24991e-05	5.0421e-05
	Bacteria	Firmicutes	Clostridia	Clostridiales	Clostridiaceae	Keratinibaculum	2.43091e-05	0.000647279	3.63308e-05	0.000288048	3.74016e-05	0.000192263	0.0011163	0.00033853	0	5.61065e-05	0	0.00025319	0.0016433	0.000279255
	Bacteria	Proteobacteria	Alphaproteobacteria	Rhodospirillales	Rhodospirillaceae	Dongia	2.43091e-05	2.28836e-05	7.78517e-06	9.77778e-05	0.000112205	8.81203e-05	5.12064e-06	1.23551e-05	0.000143324	3.15599e-05	3.35076e-05	0.000115314	2.83327e-06	0
	Bacteria	Proteobacteria	Betaproteobacteria	Burkholderiales	Alcaligenaceae	Bordetella	2.16081e-05	0.000205952	0.000137538	5.54955e-05	3.03888e-05	2.93734e-05	3.32842e-05	9.88408e-05	0	0.000227933	0.000204768	2.50683e-06	3.39992e-05	0.000120235
	Bacteria	Bacteroidetes	Flavobacteriia	Flavobacteriales	Flavobacteriaceae	Galbibacter	1.89071e-05	0.000970918	0.000360713	0.000393754	0.000254799	0.000379184	0.000110094	6.67176e-05	9.5549e-05	0.000396252	0.000766951	0.000145396	0.000515655	0.000884307
	Bacteria	Firmicutes	Clostridia	Clostridiales	Ruminococcaceae	Saccharofermentans	1.89071e-05	0.000588435	2.33555e-05	0.000303904	0.000229085	0.000395206	5.88874e-05	0.000212508	0.000644956	0.000192866	0.000320183	0.00111053	0.000175663	0.000267619
	Bacteria	Proteobacteria	Betaproteobacteria	Burkholderiales	Burkholderiaceae	Pandoraea	1.89071e-05	7.19199e-05	1.03802e-05	6.34234e-05	7.71408e-05	0.000114823	2.30429e-05	5.18914e-05	6.96712e-05	8.06531e-05	5.9569e-05	8.02186e-05	2.26662e-05	5.0421e-05
	Bacteria	Firmicutes	Erysipelotrichia	Erysipelotrichales	Erysipelotrichaceae	Absiella	1.62061e-05	5.55744e-05	7.52567e-05	0.000145345	0.000147269	0.000371173	7.937e-05	3.45943e-05	5.57369e-05	0.000480412	0.000141476	0.000310847	0.000611986	0.000411125
	Bacteria	Planctomycetes	Planctomycetia	Planctomycetales	Planctomycetaceae	Rhodopirellula	1.62061e-05	8.17271e-05	7.78517e-05	0.000272192	0.000201034	0.000379184	0.000212507	0.000106254	0.000103511	0.000189359	0.000405814	0.000147903	0.000203995	0.00021332
	Bacteria	Bacteroidetes	Bacteroidia	Bacteroidales	Barnesiellaceae	Coprobacter	1.35051e-05	0.00028441	0.000129753	0.000118919	0.000137918	0.000568777	0.000130576	0.000190269	0.00045983	0.000946797	0.0015823	0.000977664	0.00090948	0.00162899
	Bacteria	Bacteroidetes	Flavobacteriia	Flavobacteriales	Flavobacteriaceae	Soonwooa	1.35051e-05	0.00485132	1.29753e-05	0	0	0	0	0	0	0.000445345	5.5846e-05	0	5.66654e-06	7.75708e-06
	Bacteria	Firmicutes	Clostridia	Clostridiales	Ruminococcaceae	Fastidiosipila	1.35051e-05	0.000254989	2.59506e-05	0.000161201	2.10384e-05	0.00100671	9.98525e-05	0.000301465	7.96242e-06	0.000270012	0.0012584	0.000691885	0.000348492	0.000240469
	Bacteria	Bacteroidetes	Bacteroidia	Bacteroidales	Prevotellaceae	Marseilla	1.08041e-05	0.000124225	6.48764e-05	6.87087e-05	0.000201034	0.000178911	7.68096e-05	5.18914e-05	0.000274703	0.000189359	0.00148923	0.000456243	0.000464656	0.00101618
	Bacteria	Fibrobacteres	Fibrobacteria	Fibrobacterales	Fibrobacteraceae	Fibrobacter	1.08041e-05	0	5.19011e-06	7.92793e-05	9.81792e-05	8.545e-05	3.84048e-05	4.94204e-05	0.000211004	1.052e-05	7.44613e-06	9.27528e-05	8.49981e-06	3.87854e-06
	Bacteria	Firmicutes	Clostridia	Clostridiales	Peptococcaceae	Peptococcus	1.08041e-05	8.82653e-05	0.00024653	0.000362042	0.00034129	0.000435261	0.000138257	0.000155674	0.00016323	0.000504958	0.000193599	0.0011732	0.000266327	0.000244348
	Bacteria	Firmicutes	Clostridia	Clostridiales	Clostridiales Family XIII. Incertae Sedis	Anaerovorax	8.10305e-06	8.82653e-05	0	0.00012949	7.0128e-06	0.000144197	0.000102413	8.64857e-05	1.19436e-05	0.000129746	0.000227107	9.77664e-05	4.24991e-05	8.14493e-05
	Bacteria	Firmicutes	Clostridia	Clostridiales	Ruminococcaceae	Agathobaculum	8.10305e-06	9.80725e-06	1.81654e-05	1.32132e-05	3.97392e-05	2.40328e-05	2.56032e-06	9.88408e-06	1.9906e-05	0.00013676	0.000677598	4.26161e-05	5.66654e-06	0.000190048
	Bacteria	Spirochaetes	Spirochaetia	Spirochaetales	Spirochaetaceae	Pleomorphochaeta	8.10305e-06	0.000480555	2.59506e-06	0.000211411	1.87008e-05	7.47688e-05	6.14477e-05	6.91886e-05	0	0.000704838	0.00765462	0.000175478	0.000314493	0.00104721
	Bacteria	Synergistetes	Synergistia	Synergistales	Synergistaceae	Cloacibacillus	8.10305e-06	4.24981e-05	2.59506e-06	0	0	2.40328e-05	1.28016e-05	2.47102e-06	0	0.00463931	0.0225059	5.01366e-06	4.24991e-05	0.00283521
	Bacteria	Synergistetes	Synergistia	Synergistales	Synergistaceae	Rarimicrobium	8.10305e-06	0.000120956	0	0	2.3376e-06	1.86922e-05	0	5.18914e-05	1.9906e-06	0.00286494	0.031996	3.25888e-05	5.09989e-05	0.0010666
	Bacteria	Firmicutes	Bacilli	Bacillales	Planococcaceae	Savagea	5.40203e-06	3.26908e-06	1.29753e-05	0.000134775	4.6752e-06	0.00051537	3.32842e-05	0.000328646	0.000207023	2.45466e-05	1.48923e-05	0.000195533	7.93316e-05	2.71498e-05
	Bacteria	Firmicutes	Erysipelotrichia	Erysipelotrichales	Erysipelotrichaceae	Dielma	5.40203e-06	0.00524361	6.22814e-05	0.00033033	1.87008e-05	0.000456623	4.09651e-05	4.20074e-05	0	0.000845104	0.00479158	0.000120328	0.000739484	0.00074468
	Bacteria	Firmicutes	Tissierellia	Tissierellales	Peptoniphilaceae	Parvimonas	5.40203e-06	2.94218e-05	5.19011e-06	0.000747868	0	1.06813e-05	5.12064e-06	2.47102e-06	0	2.10399e-05	3.72306e-06	5.76571e-05	0	0
	Bacteria	Proteobacteria	Alphaproteobacteria	Magnetococcales	Magnetococcaceae	Magnetococcus	5.40203e-06	0.000153647	5.44962e-05	8.19219e-05	0.000121555	4.00547e-05	4.09651e-05	1.72971e-05	2.18966e-05	9.46797e-05	0.000197322	3.76025e-05	6.51652e-05	0.000143506
	Bacteria	Bacteroidetes	Cytophagia	Cytophagales	Persicobacteraceae	Fulvitalea	2.70102e-06	1.63454e-05	0.000134943	9.77778e-05	6.54528e-05	0.000146867	7.42493e-05	4.20074e-05	3.98121e-06	0.000150786	0.000141476	2.50683e-06	0.000152997	0.000193927
	Bacteria	Bacteroidetes	Flavobacteriia	Flavobacteriales	Flavobacteriaceae	Nonlabens	2.70102e-06	0.0001798	0.000158298	2.90691e-05	3.03888e-05	0.000141527	1.79222e-05	1.23551e-05	2.58779e-05	0.000154293	0.000402091	5.01366e-06	0.000237995	0.000469303
	Bacteria	Firmicutes	Clostridia	Clostridiales	Ruminococcaceae	Negativibacillus	2.70102e-06	0	0	4.49249e-05	0.000109867	0.000200273	0	3.45943e-05	0.000274703	0	2.60614e-05	0.000353463	1.41664e-05	7.75708e-06
	Bacteria	Bacteroidetes	Bacteroidia	Bacteroidales	Lentimicrobiaceae	Lentimicrobium	0	3.26908e-05	1.03802e-05	0	4.6752e-06	1.06813e-05	1.02413e-05	0	0	0.000220919	0.000591967	5.01366e-06	8.21648e-05	0.00034519
	Bacteria	Bacteroidetes	Bacteroidia	Bacteroidales	Rikenellaceae	Alistipes	0	0.000402097	3.89259e-05	1.32132e-05	1.87008e-05	2.93734e-05	0	0	0	0.000540025	0.0015339	7.52049e-06	9.63312e-05	0.000321919
	Bacteria	Bacteroidetes	Cytophagia	Cytophagales	Hymenobacteraceae	Pontibacter	0	9.80725e-06	0.000142728	0.000137417	0.00010753	0.000160219	9.72922e-05	5.68335e-05	5.97181e-06	0.000164813	0.000197322	5.01366e-06	0.000161496	0.000232712
	Bacteria	Bacteroidetes	Flavobacteriia	Flavobacteriales	Flavobacteriaceae	Flavimarina	0	0.000124225	7.78517e-06	1.32132e-05	0	1.33516e-05	0	4.94204e-06	2.58779e-05	0.000273519	0.00118393	0.000137876	0.000215329	0.0010666
	Bacteria	Bacteroidetes	Flavobacteriia	Flavobacteriales	Flavobacteriaceae	Imtechella	0	8.17271e-05	3.37357e-05	1.32132e-05	0	8.01094e-06	0	4.94204e-06	0	0.000206893	0.000651536	0	0.00015583	0.000352947
	Bacteria	Firmicutes	Bacilli	Bacillales	Staphylococcaceae	Nosocomiicoccus	0	0	0	0	0	0	0	0	0	4.20799e-05	0.00027923	0	0.00208245	0.000539117
	Bacteria	Firmicutes	Bacilli	Bacillales	unclassified	unclassified	0	5.55744e-05	4.4116e-05	3.17117e-05	0	1.86922e-05	7.68096e-06	0	0	0.00011572	0.000349968	0	0.000107664	0.000228834
	Bacteria	Firmicutes	Clostridia	Clostridiales	Clostridiaceae	Hungatella	0	0	4.6711e-05	0	0	2.67031e-06	0	0	0	0.000371705	0.000915874	1.00273e-05	0.000566654	0.0107125
	Bacteria	Firmicutes	Clostridia	Clostridiales	Defluviitaleaceae	Vallitalea	0	0	1.55703e-05	1.32132e-05	0.000135581	0.0001709	0.000194584	9.88408e-05	5.97181e-06	9.46797e-05	9.30766e-05	0.000280765	0.000169996	0.000108599
	Bacteria	Firmicutes	Clostridia	Clostridiales	Gracilibacteraceae	Gracilibacter	0	4.90363e-05	5.70913e-05	2.37838e-05	6.07776e-05	5.07359e-05	4.86461e-05	4.44784e-05	5.57369e-05	0.000185853	0.000219661	0.000107794	0.000118997	0.000120235
	Bacteria	Firmicutes	Clostridia	Clostridiales	Lachnospiraceae	Faecalicatena	0	9.80725e-06	0	5.28529e-06	2.3376e-06	0	0	0	0	1.75333e-05	0.000524952	0	0	0.000488696
	Bacteria	Firmicutes	Clostridia	Clostridiales	Ruminococcaceae	Acetivibrio	0	0	0	2.64264e-06	3.27264e-05	1.60219e-05	0	1.97682e-05	0.000386177	1.40266e-05	5.21229e-05	0.000945075	1.41664e-05	3.87854e-06
	Bacteria	Firmicutes	Clostridia	Clostridiales	Ruminococcaceae	Fournierella	0	0.00021576	0	7.92793e-06	0	0	0	0	1.9906e-06	2.45466e-05	0.000454214	0	1.41664e-05	0.000325797
	Bacteria	Firmicutes	Clostridia	Clostridiales	Ruminococcaceae	Sporobacter	0	0	5.19011e-06	1.84985e-05	3.5064e-05	6.94281e-05	5.12064e-06	4.94204e-06	7.5643e-05	0.000101693	0.000215938	6.01639e-05	7.93316e-05	0.000155142
	Bacteria	Firmicutes	Erysipelotrichia	Erysipelotrichales	Erysipelotrichaceae	Erysipelatoclostridium	0	0.00104611	0.000150513	3.96396e-05	0	4.53953e-05	3.32842e-05	4.94204e-06	0	7.36398e-05	3.72306e-05	0	8.78314e-05	8.92064e-05
	Bacteria	Proteobacteria	Betaproteobacteria	Burkholderiales	Oxalobacteraceae	Noviherbaspirillum	0	9.80725e-06	4.15209e-05	7.92793e-06	1.63632e-05	0.000109483	4.35255e-05	4.94204e-06	0	4.90932e-05	0.000148923	2.00546e-05	0.000229495	0.000205563

## Sheet: Species
	Species
	Kingdom	Phylum	Class	Order	Family	Genus	Species	1week	2week	3week	4week	5week	6week	7week	8week	9week	10week	11week	12week	13week	14week
	Bacteria	Firmicutes	Clostridia	Clostridiales	Ruminococcaceae	Ruminiclostridium	[Clostridium] leptum	0.230221	0.0336095	0.141625	0.134352	0.213353	0.0417316	0.286349	0.491407	0.537242	0.10204	0.0166756	0.123339	0.0872647	0.0654814
	Bacteria	Firmicutes	Clostridia	Clostridiales	Clostridiaceae	Clostridium	saudiense	0.157364	0.180856	0.104044	0.196327	0.252134	0.277515	0.121841	0.126178	0.103969	0.140017	0.203216	0.119816	0.215504	0.118245
	Bacteria	Actinobacteria	Actinobacteria	Bifidobacteriales	Bifidobacteriaceae	Bifidobacterium	minimum	0.0486048	0.00848001	0.0237136	0.00179171	0.00205475	4.00547e-05	0.000202265	0.0015864	0.00259973	0.00594729	0.00031646	0.000636735	0.0218983	0.00542996
	Bacteria	Firmicutes	Clostridia	Clostridiales	Peptostreptococcaceae	Terrisporobacter	petrolearius	0.0441805	0.0239362	0.0210771	0.0583601	0.0781273	0.0940805	0.0439197	0.0458918	0.0462875	0.0546337	0.0895471	0.0427716	0.0622923	0.0485283
	Bacteria	Firmicutes	Clostridia	Clostridiales	Lachnospiraceae	Butyrivibrio	hungatei	0.0399939	0.0360253	0.0560091	0.0875798	0.0324997	0.0377529	0.308145	0.0572709	0.000439924	0.0617136	0.0392746	0.11297	0.11475	0.0613585
	Bacteria	Actinobacteria	Actinobacteria	Bifidobacteriales	Bifidobacteriaceae	Neoscardovia	arbecensis	0.0397211	0.00289641	0.000729211	0.00152481	0.000462845	0.000325778	0.00023811	0.00101559	0.00135162	0.000918744	0.000174984	0.000130355	0.000118997	0.00066323
	Bacteria	Firmicutes	Bacilli	Lactobacillales	Lactobacillaceae	Lactobacillus	ultunensis	0.0383085	0.153562	0.157416	0.0523508	0.0684403	0.050565	0.0266299	0.0226148	0.00653316	0.0814281	0.0150896	0.00301572	0.00511405	0.0152427
	Bacteria	Proteobacteria	Gammaproteobacteria	unclassified	unclassified	Wohlfahrtiimonas	larvae	0.0225373	0.010278	0.00313742	0.0125446	0.00342459	0.00179178	0.00105485	0.000513972	0.000334422	0.00295962	0.00112064	0.000614174	0.00173396	0.00109375
	Bacteria	Bacteroidetes	Bacteroidia	Bacteroidales	Bacteroidaceae	Anaerorhabdus	furcosa	0.0203576	0.00799945	0.0438435	0.00881586	0.00629282	0.00585867	0.0169826	0.012024	0.00095549	0.0190657	0.0249743	0.0203103	0.0307155	0.0984257
	Bacteria	Bacteroidetes	Bacteroidia	Bacteroidales	Prevotellaceae	Prevotella	paludivivens	0.0193663	0.000702853	0.000560532	6.60661e-05	0.000121555	2.40328e-05	0.000120335	2.47102e-06	1.79154e-05	0.0101027	0.00243116	0.000110301	2.83327e-05	0.0104682
	Bacteria	Firmicutes	Clostridia	Clostridiales	Clostridiaceae	Clostridium	butyricum	0.0190719	0.0106539	0.00567539	0.0240031	0.0122771	0.0348289	0.0134366	0.0126912	0.0151445	0.0205069	0.0367057	0.0181595	0.0349767	0.0242564
	Bacteria	Firmicutes	Tissierellia	Tissierellales	Peptoniphilaceae	Peptoniphilus	stercorisuis	0.016333	0.003341	0.000503441	0.00235724	0.00040908	0.000165559	0.000601675	0.000326175	0.000272713	3.50666e-05	0.000707382	0.000794665	0.000167163	0.000314162
	Bacteria	Firmicutes	Clostridia	Clostridiales	Peptostreptococcaceae	Peptostreptococcus	russellii	0.0133592	0.00833944	0.000378878	0.00227267	0.000226747	0.000536733	0.000130576	0.000239689	0.00013337	0.000533012	0.000398368	0.000571557	0.000356992	0.000415004
	Bacteria	Firmicutes	Bacilli	Lactobacillales	Lactobacillaceae	Lactobacillus	dextrinicus	0.010226	0.00357638	0.000905675	0.00432865	0.000549336	0.00305751	0.000448056	0.0020213	0.00115853	0.000336639	0.000208492	0.00221855	0.000977478	0.000605052
	Bacteria	Fusobacteria	Fusobacteriia	Fusobacteriales	Fusobacteriaceae	Fusobacterium	varium	0.00974257	0.00222298	0.000952386	0.00131868	0.000523623	0.000368503	0.000340523	0.000321233	4.97651e-05	0.000319106	0.000621752	0.000160437	0.000169996	0.000228834
	Bacteria	Firmicutes	Erysipelotrichia	Erysipelotrichales	Erysipelotrichaceae	Turicibacter	sanguinis	0.00953459	0.0037006	0.00337617	0.0133982	0.0142804	0.0174078	0.00948343	0.00935281	0.00918266	0.0101132	0.0131424	0.00619187	0.0126166	0.00779586
	Bacteria	Firmicutes	Bacilli	Lactobacillales	Lactobacillaceae	Lactobacillus	concavus	0.00899979	0.000637472	2.59506e-05	4.22823e-05	4.44144e-05	8.27797e-05	1.79222e-05	0.000294052	9.75396e-05	0.000238453	0.000189876	3.25888e-05	2.26662e-05	8.53279e-05
	Bacteria	Firmicutes	Negativicutes	Veillonellales	Veillonellaceae	Dialister	succinatiphilus	0.00842177	0.00674739	0.0222682	0.00440793	0.00102621	0.000622183	0.00141842	0.000674589	4.18027e-05	0.00746918	0.00377519	0.00178988	0.00652502	0.0106931
	Bacteria	Proteobacteria	Gammaproteobacteria	Pseudomonadales	Moraxellaceae	Acinetobacter	johnsonii	0.0082489	0.000232105	1.55703e-05	0	2.3376e-06	0	1.53619e-05	9.88408e-06	0	0.000638211	0	0	5.66654e-06	7.75708e-06
	Bacteria	Bacteroidetes	Bacteroidia	Bacteroidales	Dysgonamonadaceae	Dysgonomonas	gadei	0.00785456	0.00456364	0.00105878	0.000443964	1.1688e-05	0.000261691	7.42493e-05	5.43625e-05	7.96242e-06	0.000536518	0.00140732	4.01093e-05	0.000546821	0.000636081
	Bacteria	Firmicutes	Negativicutes	Veillonellales	Veillonellaceae	Caecibacter	massiliensis	0.0066499	0.000696315	0.00938373	0.000192913	4.6752e-06	0	3.58445e-05	7.41306e-06	5.97181e-06	0.00536518	0.00267316	0	0.000362659	0.0204709
	Bacteria	Proteobacteria	Gammaproteobacteria	Aeromonadales	Succinivibrionaceae	Succinivibrio	dextrinosolvens	0.00624745	0.0147305	0.00911124	0.00718535	0.0126862	0.00831802	0.00749662	0.00180385	0.000209013	0.00588417	0.00491444	0.00108295	0.00380792	0.00643062
	Bacteria	Firmicutes	Bacilli	Lactobacillales	Lactobacillaceae	Lactobacillus	farciminis	0.00594764	0.00356003	0.0014688	0.00230967	0.00118984	0.00210421	0.00132881	0.00222886	0.00110877	0.00319456	0.00122116	0.00138126	0.0016178	0.00206338
	Bacteria	Bacteroidetes	Bacteroidia	Bacteroidales	Bacteroidaceae	Bacteroides	stercoris	0.00534261	0.0149495	0.000290646	0.000470391	1.40256e-05	6.67578e-05	5.12064e-05	1.48261e-05	1.79154e-05	0.00469892	0.00810511	7.52049e-05	0.000274827	0.00935504
	Bacteria	Firmicutes	Bacilli	Lactobacillales	Lactobacillaceae	Lactobacillus	acetotolerans	0.00486183	1.63454e-05	9.86122e-05	0.00103063	0.000577387	2.13625e-05	0.000168981	0.000308878	0.00127797	0.000967837	0.000107969	0.000990198	0.000243661	0.00138076
	Bacteria	Bacteroidetes	Bacteroidia	Bacteroidales	Prevotellaceae	Prevotella	buccalis	0.00481591	0.000814002	0.104363	0.00198463	3.74016e-05	4.80656e-05	0.000286756	0.000259457	5.97181e-06	0.0126485	0.00260987	0.000125342	0.0170053	0.0123997
	Bacteria	Bacteroidetes	Bacteroidia	Bacteroidales	Tannerellaceae	Parabacteroides	distasonis	0.00481591	0.0120989	0.00817443	0.0303666	0.0376097	0.0485783	0.0132369	0.0164694	0.0368919	0.00287195	0.00656004	0.151866	0.0106163	0.00804797
	Bacteria	Firmicutes	Clostridia	Clostridiales	Ruminococcaceae	Caproiciproducens	galactitolivorans	0.00464575	0.00527303	0.0179396	0.0228219	0.0397112	0.0238112	0.0100621	0.0392299	0.0443546	0.0155801	0.00362254	0.0538994	0.0421477	0.0186868
	Bacteria	Firmicutes	Clostridia	Clostridiales	Peptostreptococcaceae	Terrisporobacter	mayombei	0.004508	0.00236028	0.00195148	0.00534871	0.008579	0.00901765	0.00416308	0.0038029	0.00440123	0.00487074	0.00902098	0.00422902	0.00626436	0.00511192
	Bacteria	Firmicutes	Clostridia	Clostridiales	Ruminococcaceae	Gemmiger	formicilis	0.00433243	0.00498862	0.00388221	0.0058561	0.0108909	0.00476384	0.00287268	0.00290592	0.00655705	0.00224426	0.00166049	0.0101201	0.000830148	0.000740801
	Bacteria	Firmicutes	Bacilli	Lactobacillales	Aerococcaceae	Aerococcus	viridans	0.00410014	0.000725737	2.59506e-06	0.000171772	2.3376e-05	7.20984e-05	5.63271e-05	0.000150732	4.77745e-05	6.66265e-05	0.000353691	0.000371011	0.000430657	8.14493e-05
	Bacteria	Firmicutes	Bacilli	Lactobacillales	Lactobacillaceae	Lactobacillus	porcinae	0.00381384	0.00140571	0.000137538	3.17117e-05	5.14272e-05	5.07359e-05	9.98525e-05	0.000323704	0.000380205	0.00125188	0.000409537	0.000107794	8.78314e-05	0.00100454
	Bacteria	Actinobacteria	Actinobacteria	Corynebacteriales	Corynebacteriaceae	Corynebacterium	nuruki	0.0037301	0.00520438	0.00118075	0.00118126	0.00298044	0.00503888	0.00272418	0.0025748	0.0037503	0.000897704	0.00389432	0.00229375	0.00197196	0.00208278
	Bacteria	Firmicutes	Bacilli	Lactobacillales	Lactobacillaceae	Lactobacillus	reuteri	0.00368689	0.0104774	0.0142261	0.00936553	0.00676268	0.00648085	0.00246815	0.00255256	0.000983359	0.00976954	0.00256519	0.000694392	0.00267177	0.00614361
	Bacteria	Firmicutes	Bacilli	Lactobacillales	Leuconostocaceae	Weissella	jogaejeotgali	0.00341138	0.00704161	0.00045673	0.001723	0.00459806	0.00506024	0.00192024	0.00305665	0.00222151	0.000799517	0.00178335	0.000747036	0.00114464	0.000764072
	Bacteria	Firmicutes	Bacilli	Bacillales	Planococcaceae	Kurthia	huakuii	0.00334926	0.000277872	0.000181654	0.000163844	0.000238435	0.000347141	0.000491582	0.000296523	0.000181145	0.000220919	6.70151e-05	0.000782131	6.79985e-05	0.000147385
	Bacteria	Bacteroidetes	Bacteroidia	Bacteroidales	Bacteroidaceae	Bacteroides	coprosuis	0.00295221	0.0223998	0.0105775	0.0288788	0.00045817	0.0271277	0.00147474	0.00306407	0.00052751	0.00696071	0.0129749	0.01194	0.0205667	0.0174418
	Bacteria	Actinobacteria	Actinobacteria	Corynebacteriales	Corynebacteriaceae	Corynebacterium	casei	0.0029225	0.0114908	0.000539772	0.00234402	0.00229552	0.00537534	0.0010779	0.00168524	0.00121228	0.000957317	0.00118766	0.00172721	0.00339709	0.00200521
	Bacteria	Firmicutes	Bacilli	Lactobacillales	Lactobacillaceae	Lactobacillus	camelliae	0.00286308	0.000271334	5.44962e-05	3.43544e-05	3.97392e-05	2.67031e-05	4.60858e-05	0.000135906	0.000226929	0.000431319	0.000174984	7.01913e-05	5.09989e-05	0.000279255
	Bacteria	Firmicutes	Bacilli	Lactobacillales	Lactobacillaceae	Lactobacillus	silagincola	0.00285227	0.000513246	0.00023615	0.000356757	0.000229085	0.000144197	0.000276515	0.000719067	0.00104308	0.000501452	0.00023083	0.000318368	0.000209662	0.000283133
	Bacteria	Firmicutes	Clostridia	Clostridiales	Lachnospiraceae	Agathobacter	ruminis	0.00284687	0.00913709	0.00258987	0.00210354	0.0026111	0.000699622	0.000199705	0.000326175	0.000613106	0.00546337	0.0105512	0.000142889	0.000912313	0.00559673
	Bacteria	Firmicutes	Clostridia	Clostridiales	Lachnospiraceae	Roseburia	intestinalis	0.00283607	0.00927439	6.22814e-05	0.0018842	2.10384e-05	0.000146867	3.58445e-05	4.94204e-06	1.19436e-05	0.00524245	0.0101714	4.01093e-05	0.000869814	0.00524766
	Bacteria	Actinobacteria	Actinobacteria	Corynebacteriales	Corynebacteriaceae	Corynebacterium	pollutisoli	0.00282256	0.00221971	0.000171274	0.000531171	0.000530635	0.000907906	0.000199705	0.000647408	0.00132773	0.000501452	0.00122116	0.000962623	0.00117581	0.000985149
	Bacteria	Firmicutes	Clostridia	Clostridiales	Peptostreptococcaceae	Intestinibacter	bartlettii	0.00244982	0.0025695	0.00274817	0.00502366	0.0109891	0.00553022	0.00342827	0.00240925	0.00219166	0.00212153	0.00319811	0.00209571	0.00267177	0.00214483
	Bacteria	Proteobacteria	Gammaproteobacteria	unclassified	unclassified	Ignatzschineria	indica	0.00243632	0.00264469	0.00144026	0.00559976	0.00671827	0.0198805	0.00289572	0.00659516	0.00177164	0.00317352	0.0144939	0.00553759	0.0149568	0.0316722
	Bacteria	Firmicutes	Erysipelotrichia	Erysipelotrichales	Erysipelotrichaceae	Erysipelothrix	inopinata	0.00243091	0.00232759	0.000179059	0.000983063	0.00017532	0.00059548	0.000128016	0.000373124	0.000201051	0.00122382	0.00424802	0.000185506	0.000821648	0.000996785
	Bacteria	Firmicutes	Negativicutes	Acidaminococcales	Acidaminococcaceae	Phascolarctobacterium	faecium	0.00242011	0.00708411	0.000217985	0.000198198	8.41536e-05	0.000154878	0.000821863	0.000259457	1.79154e-05	0.000122733	0.00198439	0.000220601	0.000181329	0.000702016
	Bacteria	Firmicutes	Bacilli	Lactobacillales	Lactobacillaceae	Lactobacillus	crispatus	0.00233368	0.00893441	0.00855331	0.00302054	0.0038173	0.00315631	0.00148243	0.00121821	0.000282666	0.00400109	0.00100895	0.00015793	0.000331493	0.000946364
	Bacteria	Firmicutes	Bacilli	Lactobacillales	Lactobacillaceae	Lactobacillus	pentosiphilus	0.00233098	0.00057209	0.000163489	0.000298619	0.000144931	9.88016e-05	0.000281635	0.000768488	0.000800223	0.000420799	0.000241999	0.000245669	0.000175663	0.000298648
	Bacteria	Proteobacteria	Gammaproteobacteria	Pseudomonadales	Moraxellaceae	Acinetobacter	baumannii	0.00228776	0.012197	0.000376283	0.000494174	3.5064e-05	0.000210955	4.09651e-05	9.88408e-06	0	0.000217413	0.000282953	0.000160437	0.000184163	0.00066323
	Bacteria	Bacteroidetes	Bacteroidia	Bacteroidales	Dysgonamonadaceae	Dysgonomonas	oryzarvi	0.00224725	0.000758428	0.000306217	0.00019027	0	0.000213625	0	4.94204e-06	0	0.000182346	0.000428152	0	6.2332e-05	0.000620566
	Bacteria	Proteobacteria	Betaproteobacteria	Burkholderiales	Comamonadaceae	Comamonas	testosteroni	0.00223914	0.000264796	0.000259506	7.66367e-05	2.3376e-05	3.47141e-05	3.07239e-05	3.21233e-05	5.97181e-06	0.000119226	1.48923e-05	3.50956e-05	2.54994e-05	0.000104721
	Bacteria	Bacteroidetes	Bacteroidia	Bacteroidales	Prevotellaceae	Prevotella	timonensis	0.00218242	0.00144494	0.102616	0.00379748	9.11664e-05	0.000194933	0.000327721	0.000138377	0.000155267	0.0154468	0.00365233	0.000117821	0.0244625	0.0378817
	Bacteria	Firmicutes	Clostridia	Clostridiales	Clostridiaceae	Clostridium	chartatabidum	0.00217162	0.00257277	0.00134164	0.00271928	0.00319316	0.00345538	0.00155668	0.00157898	0.00121228	0.00482866	0.00307897	0.00170966	0.0030741	0.00209053
	Bacteria	Firmicutes	Negativicutes	Veillonellales	Veillonellaceae	Veillonella	magna	0.00205547	7.8458e-05	7.52567e-05	0.000103063	2.57136e-05	1.86922e-05	1.28016e-05	9.38988e-05	0.00160841	0.000168319	4.09537e-05	0	5.66654e-06	1.16356e-05
	Bacteria	Firmicutes	Bacilli	Lactobacillales	Lactobacillaceae	Lactobacillus	bifermentans	0.00194203	0.000290949	6.74715e-05	5.02102e-05	9.58416e-05	4.2725e-05	0.000128016	0.00031382	0.000244844	0.000361186	0.000294122	9.77664e-05	0.000189829	0.000124113
	Bacteria	Actinobacteria	Coriobacteriia	Coriobacteriales	Coriobacteriaceae	Olegusella	massiliensis	0.00190422	0.000398828	0.00187882	0.00144288	0.00441105	0.00034447	0.00104461	0.00138377	0.00368859	8.76664e-05	1.48923e-05	0.000651776	0.000473156	7.36923e-05
	Bacteria	Bacteroidetes	Bacteroidia	Bacteroidales	Prevotellaceae	Prevotella	enoeca	0.0018502	0.000254989	0.00334503	8.19219e-05	0.000144931	5.07359e-05	0.000542788	0.000205095	3.18497e-05	0.0011572	0.000309014	5.26435e-05	0.000257828	0.000407247
	Bacteria	Firmicutes	Bacilli	Lactobacillales	Lactobacillaceae	Lactobacillus	amylotrophicus	0.00183399	0.000477286	7.78517e-06	7.92793e-06	2.3376e-06	2.67031e-06	7.68096e-06	8.15437e-05	0	7.71464e-05	0.000156369	5.01366e-06	0	0.000100842
	Bacteria	Firmicutes	Erysipelotrichia	Erysipelotrichales	Erysipelotrichaceae	Holdemanella	biformis	0.00178267	0.00259892	0.000949791	0.000568168	0.00081816	0.000411228	0.00031492	0.000108725	0.000113464	0.000676785	0.000502614	0.000285779	0.000308826	0.000279255
	Bacteria	Firmicutes	Bacilli	Lactobacillales	Enterococcaceae	Enterococcus	hirae	0.00177727	0.000912075	4.93061e-05	0.000216697	4.90896e-05	5.07359e-05	5.12064e-05	4.44784e-05	3.98121e-05	7.71464e-05	0.00064409	3.0082e-05	3.68325e-05	0.000201684
	Bacteria	Bacteroidetes	Bacteroidia	Bacteroidales	Barnesiellaceae	Barnesiella	intestinihominis	0.00173945	0.00159531	0.00130791	0.00128697	0.0012623	0.00150873	0.000658003	0.000817908	0.000774345	0.0100185	0.010231	0.00138377	0.00657035	0.0115852
	Bacteria	Firmicutes	Negativicutes	Acidaminococcales	Acidaminococcaceae	Phascolarctobacterium	succinatutens	0.00172865	0.00646298	0.00430779	0.00275363	0.00249188	0.00308688	0.00121103	0.000817908	0.000236882	0.00712552	0.0257189	0.00134868	0.00594137	0.0108134
	Bacteria	Firmicutes	Clostridia	Clostridiales	Ruminococcaceae	Faecalibacterium	prausnitzii	0.00172595	0.000987264	0.000607243	0.00174414	0.00312303	0.00124437	0.000819303	0.0012281	0.00296401	0.000641718	0.00036486	0.00313354	0.000192662	0.000294769
	Bacteria	Proteobacteria	Betaproteobacteria	Neisseriales	Neisseriaceae	Vitreoscilla	stercoraria	0.00169894	0.000366138	0.000612433	1.05706e-05	0.00012623	0	3.84048e-05	0.000323704	7.96242e-06	3.85732e-05	1.48923e-05	0.000137876	0.000135997	0.000236591
	Bacteria	Firmicutes	Bacilli	Lactobacillales	Lactobacillaceae	Lactobacillus	acidipiscis	0.00168273	0.00100034	0.000583888	0.00744433	0.00482715	0.00425915	0.00150035	0.00308383	0.0108747	0.000245466	7.44613e-05	0.00481312	0.00356142	0.00021332
	Bacteria	Firmicutes	Clostridia	Clostridiales	Clostridiaceae	Clostridium	saccharoperbutylacetonicum	0.00163682	0.000948035	0.000534582	0.00168865	0.000738682	0.00265429	0.00079626	0.000607871	0.000640975	0.000641718	0.00182058	0.00147151	0.0028276	0.00121786
	Bacteria	Firmicutes	Clostridia	Clostridiales	Ruminococcaceae	Anaeromassilibacillus	senegalensis	0.00157199	0.00102976	0.00525499	0.000798078	0.000476871	0.000969323	0.000576072	0.0012281	0.000103511	0.0024757	0.00306408	0.00183751	0.0091883	0.00537566
	Bacteria	Firmicutes	Bacilli	Lactobacillales	Lactobacillaceae	Lactobacillus	suebicus	0.00156659	0.000333447	0.000106397	5.02102e-05	2.80512e-05	4.2725e-05	0.000138257	0.000108725	7.16618e-05	0.000455865	0.000256891	4.76298e-05	5.38321e-05	0.000205563
	Bacteria	Actinobacteria	Actinobacteria	Corynebacteriales	Corynebacteriaceae	Corynebacterium	xerosis	0.00155849	0.00163454	0.000243935	0.000597237	0.000677904	0.00134851	0.000563271	0.000766017	0.000603153	0.000729384	0.00136636	0.00238149	0.00107948	0.00164838
	Bacteria	Firmicutes	Tissierellia	Tissierellales	Peptoniphilaceae	Anaerococcus	prevotii	0.00149906	0.0090521	0.00116778	0.0119923	0.00333576	0.0108522	0.00213787	0.00335812	0.00368461	0.0306482	0.0010648	0.0404126	0.00232045	0.000907578
	Bacteria	Bacteroidetes	Bacteroidia	Bacteroidales	Prevotellaceae	Prevotella	maculosa	0.00143694	0.00218375	0.0018373	0.00245237	9.81792e-05	0.000216295	0.00133137	0.00021745	0.000125408	0.0551176	0.00689884	0.000180492	0.00245928	0.0406161
	Bacteria	Proteobacteria	Gammaproteobacteria	Pseudomonadales	Pseudomonadaceae	Pseudomonas	glareae	0.00140183	1.30763e-05	3.63308e-05	2.64264e-06	1.87008e-05	8.01094e-06	2.56032e-06	7.41306e-06	0	0	0	0	2.83327e-06	1.16356e-05
	Bacteria	Firmicutes	Clostridia	Clostridiales	Lachnospiraceae	Butyrivibrio	fibrisolvens	0.00136131	0.00131744	0.00175166	0.00296505	0.0010566	0.00145532	0.00984443	0.00205836	2.18966e-05	0.00223725	0.00154135	0.00414129	0.00382208	0.00238918
	Bacteria	Firmicutes	Clostridia	Clostridiales	Clostridiaceae	Clostridium	ventriculi	0.001337	0.000349792	0.000238745	0.000496817	0.000348303	0.000112153	0.000176662	0.000281696	0.000117446	0.00144825	0.00292633	0.000671831	0.0029976	0.00190824
	Bacteria	Firmicutes	Clostridia	Clostridiales	Ruminococcaceae	Ruminococcus	bromii	0.00126678	0.00176204	0.000708451	0.00054967	0.00140256	0.00093995	0.000578633	0.000405247	0.000386177	0.00198477	0.00256519	0.000313354	0.000478823	0.000760194
	Bacteria	Firmicutes	Bacilli	Lactobacillales	Lactobacillaceae	Lactobacillus	spicheri	0.00123977	0.000330178	0.000352928	0.000219339	8.1816e-05	2.13625e-05	0.000212507	0.000207566	0.000175173	0.000550545	0.000249445	0.000135369	0.000141664	0.000166777
	Bacteria	Proteobacteria	Betaproteobacteria	Burkholderiales	Alcaligenaceae	Oligella	ureolytica	0.00122626	0.00140571	0.000749971	0.00289898	0.00159191	0.00268366	0.000824423	0.0014752	0.000861932	0.000448852	0.00194716	0.00226618	0.0013798	0.00243572
	Bacteria	Bacteroidetes	Bacteroidia	Bacteroidales	Prevotellaceae	Prevotella	oralis	0.00113443	0.0102126	0.00068769	0.0019582	0.00232124	0.00186922	0.000901233	0.000541154	0.000587228	0.00223725	0.00301568	0.000263217	0.000940646	0.00191988
	Bacteria	Firmicutes	Clostridia	Clostridiales	Ruminococcaceae	Ercella	succinigenes	0.00112362	0.00194511	4.6711e-05	0.00563676	0.000385704	0.0265482	0.000143378	0.0073587	8.75866e-05	0.00361887	0.000800459	0.0163496	0.00340842	0.00146221
	Bacteria	Firmicutes	Tissierellia	Tissierellales	Peptoniphilaceae	Anaerococcus	provencensis	0.00112092	0.000771504	0.00151811	0.00524036	0.00316979	0.0122861	0.00197145	0.00552273	0.000941556	0.000350666	7.44613e-06	0.0149457	0.000141664	7.75708e-06
	Bacteria	Bacteroidetes	Bacteroidia	Bacteroidales	Prevotellaceae	Prevotella	copri	0.00110201	0.0061328	0.00316337	0.00152216	0.00215527	0.00127641	0.00106253	0.00109713	0.00109284	0.00265103	0.00239393	0.00148655	0.00115597	0.00299423
	Bacteria	Proteobacteria	Betaproteobacteria	Burkholderiales	Alcaligenaceae	Advenella	alkanexedens	0.00109391	0.0154399	0.00240302	0.0055152	0.00101452	0.000753028	0.00232989	0.000800611	9.5549e-05	0.00206542	0.00243116	0.000777118	0.00102564	0.00354111
	Bacteria	Firmicutes	Bacilli	Lactobacillales	Lactobacillaceae	Lactobacillus	songhuajiangensis	0.00108311	0.000441326	6.22814e-05	2.64264e-05	4.6752e-05	0	2.81635e-05	0.00012108	0.000109483	0.000550545	0.000197322	7.01913e-05	4.24991e-05	0.000473182
	Bacteria	Proteobacteria	Gammaproteobacteria	unclassified	unclassified	Wohlfahrtiimonas	chitiniclastica	0.00108311	0.00064401	0.000389259	0.00257393	0.00165502	0.00164758	0.000542788	0.000316291	0.000203042	0.0011572	0.000309014	0.000797172	0.000620486	0.000387854
	Bacteria	Firmicutes	Tissierellia	Tissierellales	Peptoniphilaceae	Anaerococcus	pacaensis	0.0010642	0.00110168	0.00261063	0.0015618	9.11664e-05	0.00116426	0.000768096	0.00077343	6.76805e-05	5.61065e-05	3.35076e-05	0.000406107	7.3665e-05	7.36923e-05
	Bacteria	Firmicutes	Clostridia	Clostridiales	Lachnospiraceae	Blautia	wexlerae	0.00104259	0.000768235	0.000890105	0.000372613	0.000654528	0.000208284	0.000202265	0.000130964	4.18027e-05	0.000427812	7.07382e-05	1.75478e-05	7.64983e-05	7.75708e-05
	Bacteria	Chloroflexi	Dehalococcoidia	unclassified	unclassified	Dehalogenimonas	formicexedens	0.00102909	6.53817e-05	8.56369e-05	0.000126847	7.94784e-05	0.000114823	0.000199705	0.000108725	0.000171192	3.50666e-06	0.000137753	7.26981e-05	1.98329e-05	2.71498e-05
	Bacteria	Firmicutes	Bacilli	Lactobacillales	Lactobacillaceae	Lactobacillus	plantarum	0.00101288	0.000395559	0.000360713	0.000800721	0.00093504	0.000531392	0.00149267	0.00148014	0.0030516	0.000820557	0.000398368	0.000368504	0.000478823	0.000519724
	Bacteria	Firmicutes	Erysipelotrichia	Erysipelotrichales	Erysipelotrichaceae	Holdemania	filiformis	0.000950758	0.00110822	0.00104062	0.00036997	0.000261811	0.000560766	0.000209946	7.90727e-05	3.58309e-05	0.00106953	0.000673875	5.76571e-05	0.000501489	0.000752437
	Bacteria	Firmicutes	Bacilli	Lactobacillales	Lactobacillaceae	Lactobacillus	furfuricola	0.000942655	0.000261527	0.000295836	0.000147988	7.94784e-05	0.000130845	0.000143378	0.000301465	0.000105502	0.000238453	0.000335076	7.52049e-05	9.34979e-05	0.000166777
	Bacteria	Firmicutes	Clostridia	Clostridiales	Clostridiaceae	Clostridium	bornimense	0.000942655	0.00064401	0.00124822	0.00136625	0.00260409	0.00184252	0.000509504	0.000837676	0.000487698	0.000599638	0.000487721	0.000441202	0.000337159	0.000341311
	Bacteria	Firmicutes	Clostridia	Clostridiales	Lachnospiraceae	Anaerocolumna	cellulosilytica	0.000942655	0.00128148	5.19011e-05	0.00049946	0.000170645	0.000154878	1.28016e-05	3.70653e-05	2.58779e-05	0.0048497	0.00693234	0.000275751	9.06647e-05	0.000674866
	Bacteria	Firmicutes	Erysipelotrichia	Erysipelotrichales	Erysipelotrichaceae	Catenibacterium	mitsuokai	0.000910243	0.00258585	0.000547557	0.000774294	0.000563362	0.000248339	0.000207386	0.000113667	4.18027e-05	0.000827571	0.000498891	7.77118e-05	0.000223828	0.000283133
	Bacteria	Firmicutes	Erysipelotrichia	Erysipelotrichales	Erysipelotrichaceae	Erysipelothrix	rhusiopathiae	0.000842717	0.000441326	0.000617624	0.000916997	0.00248487	0.0011242	0.000850027	0.000504088	0.000292619	0.000122733	0.000126584	0.000564037	0.000124664	4.65425e-05
	Bacteria	Firmicutes	Bacilli	Lactobacillales	Leuconostocaceae	Weissella	paramesenteroides	0.000829212	0.00245181	0.000155703	0.00033033	0.000696605	0.000969323	0.000376367	0.00058069	0.000408074	0.000315599	0.000446768	0.000145396	0.000220995	0.000380097
	Bacteria	Actinobacteria	Actinobacteria	Corynebacteriales	Corynebacteriaceae	Corynebacterium	humireducens	0.000807604	0.00071593	0.000127158	0.000235195	0.000217397	0.00042725	4.60858e-05	0.000212508	0.000222948	0.00011572	0.000141476	0.000290792	0.000368325	0.000415004
	Bacteria	Actinobacteria	Actinobacteria	Corynebacteriales	Corynebacteriaceae	Corynebacterium	variabile	0.000775192	0.00130763	0.000290646	0.000232553	0.000320251	0.000245669	0.000417332	0.000644937	0.00107095	0.00012624	0.000502614	0.000285779	0.000269161	0.000104721
	Bacteria	Firmicutes	Clostridia	Clostridiales	Lachnospiraceae	Butyrivibrio	proteoclasticus	0.000748182	0.000444596	0.000853774	0.0013636	0.000551674	0.000630194	0.00549189	0.000733893	5.97181e-06	0.000925757	0.000502614	0.0015768	0.00177646	0.000733044
	Bacteria	Proteobacteria	Deltaproteobacteria	Desulfovibrionales	Desulfovibrionaceae	Desulfovibrio	desulfuricans	0.000729274	0.00911094	0.00150513	0.000306547	8.1816e-05	0.000360492	0.000358445	8.40147e-05	7.36524e-05	0.000540025	0.00332097	0.000160437	0.000195496	0.00135749
	Bacteria	Bacteroidetes	Bacteroidia	Bacteroidales	Porphyromonadaceae	Fermentimonas	caenicola	0.000715769	0.0137203	0.000342548	0.0143654	5.61024e-05	0.00303882	0.000117775	0.00187303	5.37463e-05	0.00653641	0.0146242	0.00148404	0.00590454	0.00648492
	Bacteria	Proteobacteria	Betaproteobacteria	Burkholderiales	Alcaligenaceae	Alcaligenes	aquatilis	0.000713068	0.00608377	0.00144804	0.00134511	0.000338952	0.000483327	0.000350764	0.000341001	0.000147305	0.000452359	0.000551013	0.000177985	0.000243661	0.000519724
	Bacteria	Firmicutes	Bacilli	Lactobacillales	Lactobacillaceae	Lactobacillus	pantheris	0.000699563	0.000219029	6.74715e-05	6.60661e-05	6.31152e-05	3.47141e-05	8.96112e-05	0.000254515	0.00052552	0.000343652	0.000189876	7.77118e-05	0.000113331	0.00021332
	Bacteria	Firmicutes	Tissierellia	Tissierellales	unclassified	Sporanaerobacter	acetigenes	0.000686058	0.00542014	8.56369e-05	0.0235909	0.00122724	0.00771987	0.000325161	0.00234006	0.00382196	0.00095381	0.00930766	0.00547492	0.00672335	0.00245899
	Bacteria	Actinobacteria	Actinobacteria	Corynebacteriales	Corynebacteriaceae	Corynebacterium	terpenotabidum	0.000677955	0.00096438	0.000192034	0.000132132	0.000299213	0.000352481	0.000340523	0.000724009	0.000931603	6.66265e-05	0.000498891	0.000345943	0.000325826	0.000112478
	Bacteria	Actinobacteria	Coriobacteriia	Coriobacteriales	Atopobiaceae	Olsenella	profusa	0.000661749	0.000725737	0.000921245	0.000504745	0.00104023	0.000251009	0.000348204	0.000526327	0.000754439	0.000231439	0.000152646	0.000378531	0.0030401	0.000197806
	Bacteria	Firmicutes	Negativicutes	Veillonellales	Veillonellaceae	Megasphaera	elsdenii	0.000642842	0.00152993	0.00516416	0.000399039	0.000448819	0.000603491	0.000619598	0.000378066	0.000177164	0.00386784	0.00153018	5.26435e-05	0.000515655	0.00177637
	Archaea	Euryarchaeota	Methanobacteria	Methanobacteriales	Methanobacteriaceae	Methanosphaera	cuniculi	0.000640141	0.00100361	0.00104321	0.00206919	0.00331472	0.00379184	0.00165141	0.00195705	0.000674815	0.000824064	0.000383476	0.000631721	0.0013118	0.000667109
	Bacteria	Proteobacteria	Gammaproteobacteria	Enterobacterales	Enterobacteriaceae	Escherichia	fergusonii	0.000623935	0.00128475	0.00105878	0.000586667	0.00100517	0.000632864	0.00023555	0.000108725	8.75866e-05	0.000150786	0.000197322	0.000220601	0.000543988	0.000670987
	Bacteria	Firmicutes	Clostridia	Clostridiales	Clostridiaceae	Clostridium	moniliforme	0.000618533	0.000549206	0.000233555	0.000803364	0.000511935	0.00119897	0.000407091	0.000279225	0.000209013	0.000757438	0.00148178	0.000278258	0.00158663	0.000674866
	Bacteria	Proteobacteria	Gammaproteobacteria	Enterobacterales	Morganellaceae	Providencia	vermicola	0.000618533	0.000130763	8.56369e-05	2.90691e-05	3.03888e-05	2.13625e-05	4.09651e-05	0	0	4.20799e-05	7.81843e-05	1.25342e-05	1.98329e-05	3.10283e-05
	Bacteria	Firmicutes	Clostridia	Clostridiales	Eubacteriaceae	Pseudoramibacter	alactolyticus	0.000613131	0.000555744	0.000755162	0.000338258	0.000771408	0.000352481	0.00125968	0.00143072	7.5643e-05	0.0033699	0.0025019	0.0004036	8.49981e-05	0.00231549
	Bacteria	Fusobacteria	Fusobacteriia	Fusobacteriales	Fusobacteriaceae	Fusobacterium	mortiferum	0.000607729	1.96145e-05	2.07605e-05	0	0	0.000112153	1.02413e-05	7.41306e-06	5.97181e-06	4.20799e-05	7.81843e-05	7.01913e-05	6.51652e-05	1.93927e-05
	Bacteria	Firmicutes	Bacilli	Lactobacillales	Enterococcaceae	Enterococcus	eurekensis	0.000588822	0.00106245	1.81654e-05	8.19219e-05	1.40256e-05	0.000229647	2.56032e-06	2.47102e-06	1.79154e-05	0.000343652	0.00202907	0.000203053	9.34979e-05	0.000352947
	Bacteria	Actinobacteria	Actinobacteria	Corynebacteriales	Corynebacteriaceae	Corynebacterium	amycolatum	0.000586121	0.00101342	0.000121968	0.00045982	0.000411418	0.000913247	0.000258592	0.000289109	0.000209013	0.000259493	0.000573352	0.00107794	0.000512822	0.000740801
	Bacteria	Firmicutes	Clostridia	Clostridiales	Peptostreptococcaceae	Romboutsia	timonensis	0.000575316	0.000460941	0.000404829	0.000848288	0.00154749	0.00136453	0.000658003	0.000565864	0.000640975	0.000736398	0.00121372	0.00060916	0.000835815	0.000636081
	Bacteria	Firmicutes	Bacilli	Lactobacillales	Lactobacillaceae	Lactobacillus	nasuensis	0.000564512	9.48035e-05	2.59506e-05	4.22823e-05	0	8.01094e-06	2.81635e-05	3.45943e-05	2.38873e-05	5.96131e-05	1.11692e-05	0	8.49981e-06	1.16356e-05
	Bacteria	Bacteroidetes	Bacteroidia	Bacteroidales	Prevotellaceae	Prevotella	jejuni	0.000561811	0.00242893	0.000259506	0.00845382	0.000425443	0.0155492	0.0013032	0.00277743	0.00241659	0.010548	0.0055362	0.0236143	0.0104009	0.00634917
	Bacteria	Firmicutes	Bacilli	Lactobacillales	Lactobacillaceae	Lactobacillus	rogosae	0.000561811	0.00110168	1.03802e-05	0.000116276	2.3376e-06	4.53953e-05	1.28016e-05	3.70653e-05	0	0.00129396	0.000982889	0	0.000133164	0.000814493
	Bacteria	Firmicutes	Bacilli	Lactobacillales	Enterococcaceae	Vagococcus	fluvialis	0.00055911	0.00014384	2.59506e-06	2.90691e-05	1.40256e-05	2.67031e-06	1.28016e-05	4.69494e-05	3.18497e-05	1.052e-05	1.11692e-05	0	5.66654e-06	3.87854e-06
	Bacteria	Firmicutes	Clostridia	Clostridiales	Eubacteriaceae	Aminicella	lysinilytica	0.000553708	0.00179473	0.00107695	0.00229381	0.00135113	0.0020962	0.00128272	0.00210531	0	0.000810037	0.00138498	0.000679351	0.00111064	0.00109375
	Bacteria	Proteobacteria	Gammaproteobacteria	Pseudomonadales	Moraxellaceae	Acinetobacter	seohaensis	0.000542904	0.00133052	1.55703e-05	5.81382e-05	0	7.20984e-05	0	9.88408e-06	0	0.000687305	0.000681321	5.76571e-05	7.93316e-05	0.000352947
	Bacteria	Firmicutes	Clostridia	Clostridiales	unclassified	Intestinimonas	butyriciproducens	0.000523997	0.000496901	0.00045673	0.000713514	0.00177891	0.00177042	0.00071689	0.00106995	0.00346365	0.00185853	0.00174612	0.00659046	0.00117014	0.00167165
	Bacteria	Firmicutes	Bacilli	Lactobacillales	Streptococcaceae	Streptococcus	equinus	0.000521296	0.000997071	0.00197224	0.00224625	0.00598426	0.0025635	0.00250399	0.00163334	0.000869894	0.0062699	0.00779237	0.0017247	0.00442557	0.00759806
	Bacteria	Proteobacteria	Deltaproteobacteria	Desulfovibrionales	Desulfovibrionaceae	Desulfovibrio	intestinalis	0.000515894	0.00377579	0.000493061	0.000295976	0.000130906	0.000149538	0.000419893	0.000180385	2.38873e-05	0.000270012	0.000197322	6.76844e-05	3.1166e-05	0.000221077
	Bacteria	Firmicutes	Bacilli	Bacillales	Bacillaceae	Lysinibacillus	telephonicus	0.00050509	0.00542014	7.78517e-06	5.02102e-05	4.6752e-05	0.000838478	7.42493e-05	0.000316291	2.98591e-05	0.000792504	0.000219661	0.000175478	0.000620486	0.000713651
	Bacteria	Firmicutes	Clostridia	Clostridiales	Oscillospiraceae	Oscillibacter	ruminantium	0.000502389	0.00327235	0.00719869	0.00233874	0.00543025	0.00236323	0.00164117	0.00197929	0.00308345	0.0052179	0.00552503	0.00563285	0.00241111	0.0126673
	Bacteria	Bacteroidetes	Bacteroidia	Bacteroidales	Prevotellaceae	Prevotella	dentalis	0.000496987	0.000921882	7.52567e-05	0.000110991	0.000140256	7.74391e-05	8.19303e-05	2.47102e-05	0	0.000196373	0.000122861	5.01366e-06	6.51652e-05	0.000182291
	Bacteria	Firmicutes	Bacilli	Lactobacillales	Lactobacillaceae	Lactobacillus	fornicalis	0.000486183	0.000895729	0.000762947	0.000303904	0.00023376	0.000152208	7.68096e-05	7.16596e-05	2.38873e-05	0.000238453	3.72306e-05	7.52049e-06	2.26662e-05	1.55142e-05
	Bacteria	Firmicutes	Erysipelotrichia	Erysipelotrichales	Erysipelotrichaceae	Faecalitalea	cylindroides	0.000486183	0.000869577	0.000513821	0.000126847	0.000294538	0.000229647	0.000107533	7.41306e-05	1.9906e-06	9.46797e-05	0.000208492	0.000135369	0.000169996	6.20566e-05
	Bacteria	Proteobacteria	Gammaproteobacteria	Xanthomonadales	Xanthomonadaceae	Stenotrophomonas	koreensis	0.000469977	0.000330178	0.000116778	2.37838e-05	7.0128e-06	1.33516e-05	2.04826e-05	2.47102e-05	7.96242e-06	0.000210399	6.70151e-05	1.75478e-05	6.51652e-05	0.000244348
	Bacteria	Actinobacteria	Actinobacteria	Corynebacteriales	Dietziaceae	Dietzia	aerolata	0.000461874	0.000627664	5.96863e-05	0.000388469	0.000105192	0.000237658	6.4008e-05	6.42465e-05	0.000129389	0.000108706	0.000435598	0.000243163	0.000373992	0.000341311
	Bacteria	Actinobacteria	Actinobacteria	Bifidobacteriales	Bifidobacteriaceae	Bifidobacterium	mongoliense	0.000448369	5.55744e-05	0.000194629	1.05706e-05	9.3504e-06	0	0	9.88408e-06	2.38873e-05	5.96131e-05	0	5.01366e-06	0.000135997	4.26639e-05
	Bacteria	Proteobacteria	Gammaproteobacteria	Legionellales	Coxiellaceae	Diplorickettsia	massiliensis	0.000448369	0.000496901	0.000384068	0.000665946	8.41536e-05	6.14172e-05	0.000225308	0.000405247	0.000609125	0.000140266	0.0158081	0.0060189	0.000552488	0.00247063
	Bacteria	Firmicutes	Tissierellia	Tissierellales	Tissierellaceae	Tissierella	creatinini	0.000434864	0.00156916	5.70913e-05	0.00158559	1.40256e-05	0.000264361	3.84048e-05	0.000135906	2.18966e-05	0.000284039	0.00032763	0.000112807	0.000141664	0.000155142
	Bacteria	Firmicutes	Clostridia	Clostridiales	Eubacteriaceae	Intestinibacillus	massiliensis	0.000426761	0.000771504	0.000469705	0.00051003	0.000551674	0.000520711	0.000230429	0.0001705	0.000157258	0.000122733	4.83998e-05	0.000147903	0.000118997	6.59352e-05
	Bacteria	Firmicutes	Clostridia	Clostridiales	Peptostreptococcaceae	Paraclostridium	benzoelyticum	0.000418658	0.000389021	0.00069288	0.000710871	0.00292668	0.00101472	0.000445496	0.000447255	0.000937575	0.000255986	0.000212215	0.000446216	0.00017283	0.000166777
	Bacteria	Firmicutes	Clostridia	Clostridiales	Ruminococcaceae	Ruthenibacterium	lactatiformans	0.000415957	0.000389021	0.000140133	9.24925e-05	0.000208046	0.000120164	2.81635e-05	7.66017e-05	0.000101521	0.000596131	0.000424429	0.000162944	0.00029466	0.000612809
	Bacteria	Firmicutes	Clostridia	Clostridiales	unclassified	Flintibacter	butyricus	0.000413256	0.00130436	0.000840798	0.00171508	0.00203371	0.00265696	0.000691287	0.00122068	0.00357114	0.00253181	0.00385337	0.00556767	0.00701518	0.0159679
	Bacteria	Firmicutes	Tissierellia	Tissierellales	Peptoniphilaceae	Anaerococcus	octavius	0.000410554	0.000310563	3.37357e-05	6.07808e-05	0.000219734	0.000451283	3.58445e-05	3.95363e-05	6.56899e-05	7.01331e-06	1.86153e-05	0.000130355	2.26662e-05	1.55142e-05
	Bacteria	Proteobacteria	Gammaproteobacteria	Chromatiales	Chromatiaceae	Rheinheimera	muenzenbergensis	0.000405152	0.000294218	9.86122e-05	0.000708228	2.3376e-05	0.000352481	7.68096e-05	0.00012108	0	0.000347159	0.000469106	0.000293299	0.000410824	0.000496453
	Bacteria	Actinobacteria	Coriobacteriia	Eggerthellales	Eggerthellaceae	Eggerthella	sinensis	0.00039975	0.000863038	0.000101207	9.77778e-05	2.3376e-05	0.000101472	0.000104973	5.68335e-05	2.58779e-05	0.00333834	0.0103873	0	0.000237995	0.00216035
	Bacteria	Cyanobacteria	unclassified	Oscillatoriales	Microcoleaceae	Arthrospira	platensis	0.000388946	3.59599e-05	0.000197224	8.72072e-05	0.000395055	2.13625e-05	0.000122895	0.000269341	0.0020344	0.000627691	0.000189876	0.000641749	0.000127497	0.000124113
	Bacteria	Firmicutes	Clostridia	Clostridiales	Clostridiaceae	Caloramator	boliviensis	0.000383544	0.000222298	0.000690285	0.00442643	0.00622269	0.00170099	0.000550469	0.00293063	0.0463691	0.000589118	0.00013403	0.00318618	0.000249328	0.000333554
	Bacteria	Firmicutes	Bacilli	Bacillales	Planococcaceae	Kurthia	senegalensis	0.000380843	3.59599e-05	2.33555e-05	1.05706e-05	3.74016e-05	6.40875e-05	3.07239e-05	5.18914e-05	1.39342e-05	7.01331e-06	2.60614e-05	0.000117821	1.13331e-05	3.87854e-06
	Bacteria	Proteobacteria	Deltaproteobacteria	Desulfovibrionales	Desulfovibrionaceae	Desulfovibrio	simplex	0.000380843	0.00898345	0.000391854	0.000916997	0.000123893	0.000480656	0.000425013	0.000546096	7.36524e-05	0.00148332	0.00559576	0.000238149	0.000345659	0.00223792
	Bacteria	Firmicutes	Clostridia	Clostridiales	Eubacteriaceae	Eubacterium	coprostanoligenes	0.000378142	0.000689777	0.000329572	0.0010042	0.000687255	0.000841148	0.000499263	0.000341001	0.000571303	0.000480412	0.000372306	0.0008072	0.000252161	0.000527481
	Bacteria	Firmicutes	Clostridia	Clostridiales	Lachnospiraceae	Lachnoclostridium	[Clostridium] xylanolyticum	0.000375441	0.000699584	0.00043597	0.00126847	0.00254331	0.00190126	0.000650322	0.000647408	0.0011008	0.000767958	0.00290399	0.00251435	0.00115597	0.00172207
	Bacteria	Firmicutes	Clostridia	Clostridiales	Clostridiaceae	Clostridium	quinii	0.000364637	0.00014384	0.000176464	0.000946066	0.000172982	0.000624853	0.000163861	0.000160616	0.000203042	0.000424305	0.000398368	0.000270738	0.000300327	0.000170656
	Bacteria	Firmicutes	Bacilli	Lactobacillales	Lactobacillaceae	Lactobacillus	paralimentarius	0.000359235	0.000137302	0.000101207	0.000251051	6.54528e-05	7.20984e-05	0.000268834	0.000205095	0.000137352	0.000315599	0.000156369	5.01366e-05	0.000144497	0.000112478
	Bacteria	Firmicutes	Clostridia	Clostridiales	Ruminococcaceae	Ruminiclostridium	[Clostridium] cellulolyticum	0.000359235	0.000559014	0.000363308	0.000718799	0.000932703	0.000777061	0.000307239	0.000301465	0.000179154	0.000820557	0.00161581	0.000864857	0.000470323	0.000989028
	Bacteria	Bacteroidetes	Sphingobacteriia	Sphingobacteriales	Sphingobacteriaceae	Sphingobacterium	lactis	0.000353833	5.55744e-05	3.37357e-05	0.000108348	3.97392e-05	0.000392536	2.56032e-05	8.40147e-05	0	4.20799e-05	0.000137753	0.000180492	7.08318e-05	0.00031804
	Bacteria	Firmicutes	Bacilli	Lactobacillales	Lactobacillaceae	Lactobacillus	alimentarius	0.00034573	0.000415174	7.26616e-05	0.000473033	0.000121555	0.000184252	0.0001613	0.00036324	8.36054e-05	0.000308586	0.000100523	9.77664e-05	0.000201162	8.14493e-05
	Bacteria	Firmicutes	Clostridia	Clostridiales	Ruminococcaceae	Ruminococcus	faecis	0.000343029	0.000228836	0.000233555	0.000118919	0.000217397	9.07906e-05	3.58445e-05	3.70653e-05	1.79154e-05	0.000277026	7.07382e-05	2.25615e-05	2.26662e-05	6.20566e-05
	Bacteria	Actinobacteria	Actinobacteria	Corynebacteriales	Corynebacteriaceae	Corynebacterium	glutamicum	0.000337627	0.00114745	0.0002102	9.77778e-05	0.000551674	0.000312427	0.000217627	0.000303936	0.000212995	5.61065e-05	0.000294122	0.000155424	9.34979e-05	0.000205563
	Bacteria	Firmicutes	Bacilli	Lactobacillales	Lactobacillaceae	Lactobacillus	futsaii	0.000334926	0.000147109	0.000171274	5.28529e-06	1.40256e-05	2.40328e-05	6.14477e-05	9.63698e-05	4.97651e-05	5.25998e-05	1.86153e-05	5.76571e-05	5.94987e-05	5.81781e-05
	Bacteria	Bacteroidetes	Flavobacteriia	Flavobacteriales	Flavobacteriaceae	Myroides	odoratus	0.000316019	0.000408636	1.29753e-05	2.11411e-05	0	0	2.56032e-06	3.95363e-05	5.17557e-05	1.052e-05	2.97845e-05	0	5.66654e-06	6.98137e-05
	Bacteria	Cyanobacteria	unclassified	Oscillatoriales	Microcoleaceae	Tychonema	bourrellyi	0.000313318	4.57672e-05	0.000153108	0.00010042	0.00045817	3.20438e-05	0.000107533	0.000214979	0.00162433	0.000589118	0.000189876	0.000481312	8.78314e-05	0.000116356
	Bacteria	Actinobacteria	Actinobacteria	Actinomycetales	Actinomycetaceae	Actinobaculum	massiliense	0.000305215	0.000120956	2.33555e-05	7.92793e-06	2.10384e-05	5.87469e-05	2.56032e-05	4.44784e-05	4.37933e-05	3.50666e-06	6.70151e-05	1.00273e-05	2.26662e-05	5.81781e-05
	Bacteria	Firmicutes	Bacilli	Lactobacillales	Lactobacillaceae	Lactobacillus	ginsenosidimutans	0.000302514	0.000137302	0.000166084	7.66367e-05	0.000158957	7.47688e-05	0.000115214	0.000239689	0.000232901	0.000140266	0.000219661	2.00546e-05	5.66654e-05	9.3085e-05
	Bacteria	Firmicutes	Clostridia	Clostridiales	Lachnospiraceae	Blautia	obeum	0.000302514	0.00035633	0.000306217	9.51352e-05	0.000413755	4.80656e-05	8.70509e-05	4.69494e-05	1.59248e-05	0.0001052	3.72306e-05	4.26161e-05	3.68325e-05	4.26639e-05
	Bacteria	Proteobacteria	Gammaproteobacteria	unclassified	unclassified	Ignatzschineria	larvae	0.000294411	0.000483825	0.000617624	0.00568433	0.0010566	0.0211622	0.00216859	0.00322221	0.000212995	0.00595781	0.00667545	0.0012108	0.0249413	0.00620954
	Bacteria	Proteobacteria	Betaproteobacteria	Burkholderiales	Comamonadaceae	Comamonas	odontotermitis	0.00029171	0.000137302	8.56369e-05	7.92793e-05	7.0128e-06	8.01094e-06	7.68096e-06	5.68335e-05	1.39342e-05	0.0001052	0	2.50683e-06	2.26662e-05	4.26639e-05
	Bacteria	Proteobacteria	Alphaproteobacteria	Rhodobacterales	Rhodobacteraceae	Paracoccus	cavernae	0.000283607	0.000353061	3.11407e-05	7.66367e-05	7.48032e-05	0.000411228	8.44906e-05	0.000254515	4.18027e-05	8.06531e-05	0.000376029	0.000135369	0.000186996	0.00037234
	Bacteria	Firmicutes	Clostridia	Clostridiales	Ruminococcaceae	Ruminiclostridium	[Clostridium] clariflavum	0.000272803	0.000166723	0.000262101	0.000412252	0.00137451	0.000971994	0.000583753	0.000637523	0.000865913	0.000375212	0.000376029	0.00288787	0.000158663	0.000217198
	Bacteria	Bacteroidetes	Bacteroidia	Bacteroidales	Muribaculaceae	Muribaculum	intestinale	0.000267401	0.00175223	0.000469705	0.00063952	0.000378691	0.000846489	0.000281635	7.90727e-05	2.98591e-05	0.00223374	0.00236042	0.000325888	0.00173679	0.0017531
	Bacteria	Bacteroidetes	Bacteroidia	Bacteroidales	Dysgonamonadaceae	Proteiniphilum	saccharofermentans	0.0002647	0.000219029	3.63308e-05	0.000116276	9.3504e-06	0.000138856	1.28016e-05	0.000177914	0	3.15599e-05	8.56305e-05	7.26981e-05	0.000104831	6.20566e-05
	Bacteria	Bacteroidetes	Bacteroidia	Bacteroidales	Prevotellaceae	Paraprevotella	clara	0.000253896	0.000545937	0.000249125	0.000467748	0.000684917	0.00110017	0.000225308	0.000289109	0.000666852	0.000326119	0.000301568	0.00177734	0.000388158	0.000380097
	Bacteria	Bacteroidetes	Bacteroidia	Bacteroidales	Bacteroidaceae	Bacteroides	ihuae	0.000251195	0.00416808	0.000249125	0.0143152	0.000189346	0.00396007	0.000394289	0.00184338	0.000802214	0.000410279	0.000632921	0.00926274	0.00423291	0.00148548
	Bacteria	Firmicutes	Erysipelotrichia	Erysipelotrichales	Erysipelotrichaceae	Erysipelothrix	larvae	0.000251195	0.00053613	0.000329572	0.00033033	0.000444144	0.000528722	0.000168981	8.64857e-05	6.96712e-05	0.000610158	0.00077812	0.000373518	0.000291827	0.000488696
	Bacteria	Firmicutes	Clostridia	Clostridiales	Ruminococcaceae	Anaerobacterium	chartisolvens	0.00024039	0.000549206	0.00090308	0.00173886	0.00341757	0.0035622	0.00165653	0.00111443	0.00111474	0.0412768	0.00503731	0.00211827	0.00239978	0.00229997
	Bacteria	Bacteroidetes	Bacteroidia	Bacteroidales	Barnesiellaceae	Barnesiella	viscericola	0.000234988	0.00060805	0.000563127	0.000314475	0.000289863	0.000723655	0.000202265	0.000111196	0.000266741	0.00183047	0.00420334	0.00030082	0.00188129	0.00323858
	Bacteria	Bacteroidetes	Bacteroidia	Bacteroidales	Dysgonamonadaceae	Proteiniphilum	acetatigenes	0.000234988	0.000774773	4.4116e-05	0.00100685	1.1688e-05	0.000299075	2.04826e-05	0.000111196	0	0.00130097	0.00285559	0.000135369	0.000203995	0.000670987
	Bacteria	Actinobacteria	Coriobacteriia	Coriobacteriales	Coriobacteriaceae	Collinsella	aerofaciens	0.000232287	0.000660355	0.000433375	0.000293333	0.00039973	0.000216295	0.000120335	7.66017e-05	1.19436e-05	0.000347159	0.000223384	4.5123e-05	0.000266327	0.00015902
	Bacteria	Firmicutes	Clostridia	Clostridiales	Clostridiaceae	Clostridium	liquoris	0.000232287	0.000176531	2.07605e-05	0.00144288	0.00452326	0.00141527	6.91287e-05	0.000632581	0.002331	4.55865e-05	0	0.00270988	9.34979e-05	3.49069e-05
	Bacteria	Firmicutes	Bacilli	Lactobacillales	Lactobacillaceae	Lactobacillus	composti	0.000229586	2.61527e-05	5.70913e-05	0.000203484	5.844e-05	0.000120164	3.07239e-05	7.66017e-05	0.000139342	0	0	0.000167958	1.41664e-05	3.87854e-06
	Bacteria	Actinobacteria	Coriobacteriia	Coriobacteriales	Atopobiaceae	Olsenella	uli	0.000226885	0.000238643	0.000290646	0.000145345	5.61024e-05	0.000157548	0.000117775	0.000400305	5.97181e-06	7.36398e-05	5.5846e-05	0.000418641	0.00517922	0.000182291
	Bacteria	Firmicutes	Clostridia	Clostridiales	Lachnospiraceae	Lachnoclostridium	[Clostridium] lavalense	0.000226885	4.57672e-05	1.29753e-05	5.54955e-05	7.0128e-06	0.000384525	0.000112654	6.17755e-05	0.000268732	0.000361186	0.000420706	0.000195533	0.000339992	0.000356826
	Bacteria	Proteobacteria	Betaproteobacteria	Burkholderiales	Alcaligenaceae	Advenella	faeciporci	0.000226885	4.90363e-05	0.000103802	0.000116276	0.000100517	2.13625e-05	4.86461e-05	4.94204e-05	0	7.71464e-05	0.000201045	0.000305833	6.79985e-05	0.000124113
	Bacteria	Bacteroidetes	Flavobacteriia	Flavobacteriales	Flavobacteriaceae	Empedobacter	stercoris	0.000221483	0.00137302	3.63308e-05	0.00010042	7.0128e-06	0.000122834	5.37667e-05	2.96523e-05	9.95302e-06	0.00095381	0.000658982	4.5123e-05	0.000133164	0.000236591
	Bacteria	Bacteroidetes	Bacteroidia	Bacteroidales	Bacteroidaceae	Bacteroides	propionicifaciens	0.000218782	0.00343254	0.000360713	3.17117e-05	1.1688e-05	1.06813e-05	3.07239e-05	2.47102e-06	0	0.000533012	0.000539844	0	3.96658e-05	0.00248614
	Bacteria	Firmicutes	Clostridia	Clostridiales	Lachnospiraceae	unclassified	[Eubacterium] rectale	0.000218782	0.000326908	0.000228365	0.000325045	0.000493234	0.000144197	0.000138257	9.88408e-05	0.00026475	0.00113616	0.000294122	6.26708e-05	5.94987e-05	0.00127216
	Bacteria	Firmicutes	Clostridia	Clostridiales	unclassified	Colidextribacter	massiliensis	0.000216081	0.00146455	0.000622814	0.00247087	0.00108932	0.00187189	0.000675925	0.00079814	0.000871885	0.00440085	0.000800459	0.00266978	0.00293527	0.00275376
	Bacteria	Firmicutes	Clostridia	Clostridiales	Lachnospiraceae	Lachnoclostridium	[Clostridium] asparagiforme	0.00021338	6.21126e-05	0.000103802	0.000158559	2.3376e-06	6.94281e-05	2.56032e-05	0.000219921	0	7.01331e-06	0	7.26981e-05	2.83327e-05	0
	Bacteria	Proteobacteria	Deltaproteobacteria	Desulfovibrionales	Desulfovibrionaceae	Desulfovibrio	piger	0.00021338	0.00306967	0.0011029	0.000766367	0.000986468	0.000638205	0.000440375	0.000252044	8.16148e-05	0.00126941	0.00118021	0.000188012	0.000651652	0.00149324
	Bacteria	Firmicutes	Clostridia	Clostridiales	Lachnospiraceae	Coprococcus	comes	0.000210679	0.000794388	0.00022577	0.000198198	0.000315576	0.000299075	0.000143378	9.38988e-05	0.000111474	0.000578598	0.000662705	0.000145396	0.000235161	0.000248227
	Archaea	Euryarchaeota	Methanobacteria	Methanobacteriales	Methanobacteriaceae	Methanobrevibacter	acididurans	0.000207978	0.00110495	0.000664335	0.000676517	0.000329602	0.000843819	0.000673364	0.000714125	8.5596e-05	0.00113265	0.000297845	0.000303327	0.000801816	0.00114029
	Bacteria	Actinobacteria	Actinobacteria	Corynebacteriales	Corynebacteriaceae	Corynebacterium	simulans	0.000202576	0.00120956	6.48764e-05	0.000132132	0.000245448	0.0003418	0.000122895	0.000158145	0.000300581	6.66265e-05	0.000234553	0.000305833	0.00017283	0.000217198
	Bacteria	Actinobacteria	Coriobacteriia	Eggerthellales	Eggerthellaceae	Enterorhabdus	muris	0.000202576	0.000424981	0.000365903	0.000340901	0.00116179	0.000499348	0.000250911	0.000207566	0.000151286	0.000203386	0.000193599	0.000386052	0.000308826	0.000170656
	Bacteria	Bacteroidetes	Bacteroidia	Bacteroidales	Prevotellaceae	Prevotella	corporis	0.000202576	0.000111149	0.000171274	0.000264264	0.000596088	0.000136186	4.86461e-05	7.16596e-05	0.000911697	0.00012624	4.09537e-05	0.000245669	1.41664e-05	8.53279e-05
	Bacteria	Proteobacteria	Alphaproteobacteria	Rhodobacterales	Rhodobacteraceae	Paracoccus	alcaliphilus	0.000202576	0.000235374	1.29753e-05	3.6997e-05	4.20768e-05	0.000149538	3.32842e-05	0.000113667	0.000121427	2.80532e-05	0.000219661	5.26435e-05	0.000113331	0.000155142
	Bacteria	Bacteroidetes	Bacteroidia	Bacteroidales	Prevotellaceae	Prevotella	buccae	0.000194473	0.000127494	0.000158298	6.60661e-05	3.27264e-05	2.13625e-05	5.88874e-05	0.000138377	9.95302e-06	7.71464e-05	8.56305e-05	0	5.94987e-05	0.000135749
	Bacteria	Firmicutes	Bacilli	Lactobacillales	Lactobacillaceae	Lactobacillus	johnsonii	0.000194473	8.82653e-05	0.000101207	6.34234e-05	2.10384e-05	3.20438e-05	2.04826e-05	0.000182856	0.000125408	0.000536518	8.19074e-05	1.75478e-05	0.000396658	0.00130319
	Bacteria	Firmicutes	Bacilli	Lactobacillales	Lactobacillaceae	Lactobacillus	ruminis	0.000191772	0.00105265	0.001993	0.00359399	0.00395055	0.00300143	0.000888431	0.000689415	0.000382196	0.000448852	0.000201045	0.000290792	0.000118997	0.000166777
	Bacteria	Firmicutes	Clostridia	Clostridiales	Clostridiales Family XIII. Incertae Sedis	Mogibacterium	neglectum	0.000191772	0.000624395	0.000420399	0.000906427	0.00171814	0.000819786	0.000304678	0.000301465	0.00033044	0.000266506	0.00023083	0.000340929	0.000271994	0.000143506
	Bacteria	Actinobacteria	Actinobacteria	Corynebacteriales	Corynebacteriaceae	Corynebacterium	callunae	0.000189071	0.000768235	9.3422e-05	5.81382e-05	0.000196358	0.00017357	9.21716e-05	0.000150732	0.000125408	5.25998e-05	0.000245722	8.02186e-05	7.3665e-05	0.000120235
	Bacteria	Bacteroidetes	Bacteroidia	Bacteroidales	Tannerellaceae	Parabacteroides	gordonii	0.000183669	0.0059955	0.000508631	0.000465105	3.97392e-05	0.000902566	0.000366126	0.000138377	0.000155267	0.000343652	0.00109458	0.00026071	5.38321e-05	0.000775708
	Bacteria	Firmicutes	Bacilli	Bacillales	Staphylococcaceae	Staphylococcus	cohnii	0.000183669	0.000840155	2.07605e-05	4.22823e-05	0.000135581	5.07359e-05	5.37667e-05	0.0001705	0.00026276	0.000143773	8.56305e-05	0.000190519	0.000218162	5.0421e-05
	Bacteria	Proteobacteria	Gammaproteobacteria	Xanthomonadales	Xanthomonadaceae	Luteimonas	marina	0.000183669	7.5189e-05	5.70913e-05	9.24925e-05	4.20768e-05	0.000202944	1.53619e-05	9.63698e-05	9.95302e-06	3.50666e-05	0.000465383	0.000325888	0.000167163	0.000632202
	Bacteria	Firmicutes	Tissierellia	Tissierellales	Peptoniphilaceae	Peptoniphilus	obesi	0.000175566	0.00877422	4.15209e-05	0.00370499	3.03888e-05	0.00228579	6.4008e-05	0.000224863	5.37463e-05	0.00105901	0.00561438	0.000754556	0.00380792	0.00338597
	Bacteria	Proteobacteria	Deltaproteobacteria	Desulfovibrionales	Desulfovibrionaceae	Desulfovibrio	vulgaris	0.000175566	0.00822829	0.000243935	0.00590631	0.000589075	0.000440602	0.000739933	0.00218685	8.75866e-05	0.000950304	0.00424057	0.00158181	0.000903813	0.00141179
	Bacteria	Proteobacteria	Gammaproteobacteria	Pseudomonadales	Pseudomonadaceae	Oblitimonas	alkaliphila	0.000175566	0.000114418	2.85456e-05	6.07808e-05	1.87008e-05	0.00017357	2.04826e-05	3.70653e-05	0	0.000206893	0.000722274	0.00025319	0.000277661	0.000112478
	Bacteria	Firmicutes	Clostridia	Clostridiales	Lachnospiraceae	Coprococcus	catus	0.000167463	0.00039229	0.000150513	0.000153273	0.000179995	0.000117494	3.32842e-05	9.88408e-06	1.9906e-05	0.000343652	0.000148923	4.26161e-05	5.66654e-05	8.53279e-05
	Bacteria	Firmicutes	Clostridia	Clostridiales	Lachnospiraceae	Kineothrix	alysoides	0.000162061	0.000169992	0.000339952	0.000110991	0.000306226	0.000122834	0.000104973	0.000103783	0.000226929	0.000140266	0.000513783	0.000453736	0.000220995	0.000255984
	Bacteria	Bacteroidetes	Bacteroidia	Bacteroidales	Bacteroidaceae	Bacteroides	caccae	0.00015936	0.00231451	0.00092384	0.00279856	7.94784e-05	0.00226175	0.000117775	0.000306407	0.000187117	0.00109057	0.00310131	0.00197538	0.0029721	0.00458056
	Bacteria	Bacteroidetes	Flavobacteriia	Flavobacteriales	Flavobacteriaceae	Empedobacter	falsenii	0.00015936	0.00107226	7.26616e-05	2.90691e-05	4.6752e-06	3.73844e-05	3.07239e-05	7.41306e-06	5.97181e-06	0.000326119	0.000163815	1.5041e-05	5.38321e-05	5.42996e-05
	Bacteria	Bacteroidetes	Sphingobacteriia	Sphingobacteriales	Sphingobacteriaceae	Sphingobacterium	cellulitidis	0.00015936	0.000202683	0.000189439	0.000113634	4.44144e-05	0.000104142	5.12064e-05	7.41306e-06	3.98121e-05	9.1173e-05	2.97845e-05	0.000145396	5.38321e-05	5.81781e-05
	Bacteria	Firmicutes	Clostridia	Clostridiales	Ruminococcaceae	Ruminococcus	albus	0.000148556	6.86508e-05	5.96863e-05	0.000306547	0.000656866	0.000443272	0.000120335	0.000135906	0.00101322	2.45466e-05	7.07382e-05	0.00124339	5.09989e-05	2.71498e-05
	Bacteria	Proteobacteria	Gammaproteobacteria	Pseudomonadales	Moraxellaceae	Psychrobacter	marincola	0.000148556	0.000477286	5.19011e-06	1.58559e-05	0	9.61313e-05	2.56032e-06	2.71812e-05	1.9906e-06	8.06531e-05	8.93535e-05	9.27528e-05	0.000359825	0.000259862
	Bacteria	Firmicutes	Bacilli	Lactobacillales	Lactobacillaceae	Lactobacillus	salivarius	0.000145855	0.000274603	8.56369e-05	0.000237838	0.000112205	0.000181581	4.09651e-05	6.42465e-05	4.57839e-05	3.50666e-06	1.86153e-05	1.00273e-05	3.39992e-05	1.55142e-05
	Bacteria	Firmicutes	Clostridia	Clostridiales	Clostridiaceae	Butyricicoccus	pullicaecorum	0.000145855	0.000333447	0.000176464	0.000758439	0.000890626	0.000980005	0.000348204	0.000467023	0.00128195	0.000161306	0.000163815	0.00163445	0.00015583	0.000147385
	Bacteria	Firmicutes	Erysipelotrichia	Erysipelotrichales	Erysipelotrichaceae	Solobacterium	moorei	0.000145855	0.00024845	0.000189439	0.00033033	0.000257136	0.000251009	0.000145938	0.000103783	3.38403e-05	0.000326119	0.000223384	0.000122835	8.78314e-05	0.000147385
	Bacteria	Actinobacteria	Actinobacteria	Corynebacteriales	Corynebacteriaceae	Corynebacterium	frankenforstense	0.000143154	0.00275257	3.11407e-05	0.000356757	0.00016597	0.000419239	4.60858e-05	0.000103783	1.19436e-05	0.000774971	0.00154135	0.00196034	0.000875481	0.00074468
	Bacteria	Actinobacteria	Coriobacteriia	Eggerthellales	Eggerthellaceae	Raoultibacter	massiliensis	0.000143154	0.000650548	0.000321787	0.00126054	0.000172982	0.000349811	0.00047878	0.000439842	0.000129389	0.000557558	0.0010499	0.000328395	0.000314493	0.00037234
	Bacteria	Firmicutes	Clostridia	Clostridiales	unclassified	Pseudoflavonifractor	phocaeensis	0.000140453	0.000241912	0.000140133	0.000303904	0.000677904	0.000616842	0.000166421	0.000407718	0.00112071	0.000873157	0.0011951	0.00174977	0.000371158	0.00071753
	Bacteria	Bacteroidetes	Bacteroidia	Bacteroidales	Bacteroidaceae	Bacteroides	ovatus	0.000135051	0.000163454	2.59506e-05	1.32132e-05	2.3376e-06	1.06813e-05	7.68096e-06	7.41306e-06	0	0.000133253	0.00036486	4.01093e-05	3.1166e-05	0.00013187
	Bacteria	Firmicutes	Bacilli	Lactobacillales	Carnobacteriaceae	Jeotgalibaca	arthritidis	0.000135051	0.000111149	0	0.000132132	0.000128568	0.000309756	1.79222e-05	8.15437e-05	0	1.75333e-05	0.00018243	0.000152917	7.08318e-05	8.53279e-05
	Bacteria	Bacteroidetes	Bacteroidia	Bacteroidales	Prevotellaceae	Prevotella	oris	0.00013235	0.000797657	0.000544962	0.000322402	0.000329602	0.000731666	0.000143378	0.000222392	0.00013337	0.000929264	0.00103129	0.000265724	0.0013713	0.00184231
	Bacteria	Cyanobacteria	unclassified	Chroococcales	Aphanothecaceae	Crocosphaera	watsonii	0.00013235	3.26908e-06	8.82319e-05	1.58559e-05	3.74016e-05	1.06813e-05	4.86461e-05	7.41306e-05	0.000778326	0.000129746	1.48923e-05	0.000288286	3.1166e-05	5.42996e-05
	Bacteria	Firmicutes	Bacilli	Lactobacillales	Aerococcaceae	Globicatella	sanguinis	0.00013235	0.00154301	3.37357e-05	0.000192913	2.57136e-05	0.000245669	3.84048e-05	2.71812e-05	2.58779e-05	0.000108706	0.000152646	0.000358477	7.64983e-05	6.20566e-05
	Bacteria	Firmicutes	Bacilli	Lactobacillales	Leuconostocaceae	Weissella	confusa	0.000126948	0.000290949	4.6711e-05	2.90691e-05	0.000105192	0.000106813	7.1689e-05	0.000111196	0.000513576	0.000175333	0.000428152	1.00273e-05	5.38321e-05	0.00021332
	Bacteria	Proteobacteria	Alphaproteobacteria	Rhizobiales	Brucellaceae	Pseudochrobactrum	lubricantis	0.000126948	0.000431519	0.000103802	0.000118919	0.000135581	4.53953e-05	0.000197145	0.000254515	0.000121427	7.36398e-05	0.00013403	0.000137876	0.000104831	6.98137e-05
	Bacteria	Bacteroidetes	Bacteroidia	Bacteroidales	Bacteroidaceae	Bacteroides	faecichinchillae	0.000121546	0.000372676	0.000420399	0.00165958	0.0023189	0.00520444	0.00109326	0.00207566	0.00306354	0.000185853	0.000394645	0.00949337	0.000730984	0.000418882
	Bacteria	Firmicutes	Tissierellia	Tissierellales	Peptoniphilaceae	Finegoldia	magna	0.000121546	0.000202683	1.55703e-05	0.000158559	3.74016e-05	0.000114823	5.12064e-05	7.66017e-05	0	0.000154293	1.11692e-05	8.02186e-05	0.000113331	5.81781e-05
	Bacteria	Firmicutes	Clostridia	Clostridiales	Ruminococcaceae	Ruminococcus	champanellensis	0.000118845	0.000156916	0.000192034	0.000462463	0.000843874	0.000921258	0.000340523	0.000516443	0.00165618	4.55865e-05	0.000208492	0.0026422	9.06647e-05	7.36923e-05
	Bacteria	Proteobacteria	Betaproteobacteria	Burkholderiales	Alcaligenaceae	Alcaligenes	faecalis	0.000118845	0.000591704	9.86122e-05	7.92793e-05	0.000102854	0.000269702	0.000168981	0.00021745	2.38873e-05	0.000182346	0.000450491	0.000220601	0.00016433	0.000426639
	Bacteria	Firmicutes	Tissierellia	Tissierellales	Peptoniphilaceae	Peptoniphilus	harei	0.000116144	0.000460941	7.78517e-05	0.000901141	0.000348303	0.000723655	0.000181783	0.000303936	0.000290628	0.000455865	3.72306e-05	0.000726981	0.000124664	4.26639e-05
	Bacteria	Firmicutes	Clostridia	Clostridiales	Clostridiaceae	Clostridium	cochlearium	0.000110742	0.000183069	5.19011e-06	0.000356757	1.40256e-05	0.000112153	0	7.41306e-06	5.97181e-06	5.96131e-05	1.48923e-05	1.00273e-05	1.41664e-05	3.87854e-06
	Bacteria	Firmicutes	Clostridia	Clostridiales	Eubacteriaceae	Eubacterium	aggregans	0.000110742	0.000415174	0.000150513	0.000615736	7.24656e-05	8.81203e-05	0.000222748	0.000190269	0.000101521	0.000101693	0.00177218	0.000305833	0.000416491	8.53279e-05
	Bacteria	Firmicutes	Clostridia	Clostridiales	Ruminococcaceae	Ruminococcus	callidus	0.000110742	0.000209221	0.000132348	0.000340901	0.000462845	0.00034447	0.000143378	0.00014579	0.000398121	5.61065e-05	0.000137753	0.000752049	8.78314e-05	8.53279e-05
	Bacteria	Firmicutes	Clostridia	Clostridiales	unclassified	Natranaerovirga	hydrolytica	0.000108041	0.000114418	0.000124563	0.000243123	0.000308563	0.000117494	9.72922e-05	5.93045e-05	3.78215e-05	0.00446397	0.000562183	7.01913e-05	5.09989e-05	0.000108599
	Bacteria	Firmicutes	Negativicutes	Selenomonadales	Selenomonadaceae	Selenomonas	flueggei	0.000108041	0.000268065	6.48764e-05	5.02102e-05	3.97392e-05	4.00547e-05	2.81635e-05	9.88408e-06	3.38403e-05	7.71464e-05	9.67997e-05	2.00546e-05	3.96658e-05	6.98137e-05
	Bacteria	Tenericutes	Mollicutes	Entomoplasmatales	Spiroplasmataceae	Spiroplasma	diabroticae	0.00010534	0.000134032	8.56369e-05	0.000169129	0.000359991	0.000186922	0.000140818	0.000106254	9.95302e-06	0.000277026	0.000361137	0.000215587	0.00028616	0.000263741
	Bacteria	Chlamydiae	Chlamydiia	Chlamydiales	Chlamydiaceae	Chlamydia	suis	9.72366e-05	5.55744e-05	4.93061e-05	8.19219e-05	0.000215059	5.07359e-05	7.1689e-05	2.47102e-05	6.56899e-05	7.01331e-06	6.32921e-05	3.25888e-05	1.41664e-05	4.26639e-05
	Bacteria	Firmicutes	Clostridia	Clostridiales	Ruminococcaceae	Ruminiclostridium	thermocellum	9.72366e-05	0.000160185	0.000127158	0.000277478	0.000684917	0.00060082	0.000189464	0.000370653	0.00215782	0.000259493	0.000390922	0.00313605	0.000203995	0.000209441
	Bacteria	Firmicutes	Negativicutes	Selenomonadales	Selenomonadaceae	Selenomonas	bovis	9.72366e-05	0.000339985	0.000298432	0.000208769	0.000231423	0.000317767	0.000197145	0.000148261	7.5643e-05	0.000627691	0.000848859	0.000213081	0.000535488	0.000736923
	Bacteria	Firmicutes	Clostridia	Clostridiales	Ruminococcaceae	Ruminiclostridium	[Eubacterium] siraeum	9.45356e-05	0.000192876	8.56369e-05	0.000451892	0.00104958	0.000726325	0.000176662	0.00048432	0.00196075	0.000778478	0.00145572	0.00313354	0.000144497	0.000287012
	Bacteria	Actinobacteria	Coriobacteriia	Coriobacteriales	Atopobiaceae	Atopobium	vaginae	9.18346e-05	6.21126e-05	0.000259506	4.75676e-05	6.77904e-05	2.40328e-05	8.19303e-05	0.000207566	0	0.000101693	0.000107969	4.26161e-05	0.00013883	0.000321919
	Bacteria	Bacteroidetes	Flavobacteriia	Flavobacteriales	Flavobacteriaceae	Cellulophaga	tyrosinoxydans	9.18346e-05	0.000934958	0.000267291	0.000121562	9.3504e-06	0.000376514	2.04826e-05	0	1.9906e-06	0.000515478	0.00077812	3.0082e-05	0.000382492	0.000562388
	Bacteria	Firmicutes	Clostridia	Clostridiales	Clostridiaceae	Clostridium	maximum	9.18346e-05	2.61527e-05	2.07605e-05	4.75676e-05	2.10384e-05	5.34063e-06	1.02413e-05	9.88408e-06	9.95302e-06	0.000101693	0.000234553	3.25888e-05	0.000195496	0.000170656
	Bacteria	Firmicutes	Clostridia	Clostridiales	Clostridiaceae	Clostridium	sartagoforme	9.18346e-05	0.000117687	5.96863e-05	0.000166487	0.000245448	0.000299075	8.96112e-05	7.66017e-05	3.18497e-05	0.000101693	0.000245722	4.5123e-05	0.000271994	8.14493e-05
	Bacteria	Firmicutes	Clostridia	Clostridiales	Lachnospiraceae	Abyssivirga	alkaniphila	9.18346e-05	0.000156916	0.000145323	0.000169129	0.000285187	0.00025902	7.1689e-05	5.93045e-05	3.38403e-05	0.000199879	0.000152646	8.52323e-05	0.000175663	0.00047706
	Bacteria	Firmicutes	Clostridia	Clostridiales	Lachnospiraceae	Hespellia	stercorisuis	9.18346e-05	7.19199e-05	1.55703e-05	2.64264e-06	0	0	5.12064e-06	0	0	0.000129746	0.00064409	0	1.13331e-05	0.000275376
	Bacteria	Firmicutes	Clostridia	Clostridiales	Clostridiaceae	Falcatimonas	natans	8.91335e-05	0.000258258	3.89259e-05	0.000142703	4.20768e-05	4.53953e-05	0.000248351	4.94204e-06	0	0.00289299	0.00240138	0	0.00105114	0.00391733
	Bacteria	Firmicutes	Clostridia	Clostridiales	Eubacteriaceae	Eubacterium	[Eubacterium] hallii	8.91335e-05	0.000304025	0.00046192	0.000864144	0.00123425	0.000483327	0.000348204	0.000202624	0.000103511	0.000305079	0.000469106	6.26708e-05	0.000396658	0.000337433
	Bacteria	Firmicutes	Clostridia	Clostridiales	Ruminococcaceae	Neglecta	timonensis	8.91335e-05	0.000186338	0.000142728	7.92793e-05	0.000130906	0.000125505	3.32842e-05	2.96523e-05	1.59248e-05	0.000182346	8.19074e-05	3.50956e-05	5.09989e-05	0.000135749
	Bacteria	Firmicutes	Tissierellia	Tissierellales	Tissierellaceae	Tissierella	carlieri	8.91335e-05	0.00200722	0.000103802	0.000771652	0.000133243	0.000659567	0.00349484	0.00109219	1.9906e-06	0.000199879	7.44613e-06	0.000784638	0.0045049	0.000787344
	Bacteria	Firmicutes	Bacilli	Bacillales	Bacillaceae	Lysinibacillus	manganicus	8.64325e-05	0.00135994	2.59506e-06	0	0	2.67031e-06	0	7.41306e-06	0	3.50666e-05	3.72306e-06	0	5.09989e-05	1.55142e-05
	Bacteria	Firmicutes	Bacilli	Lactobacillales	Streptococcaceae	Streptococcus	hyointestinalis	8.64325e-05	0.000124225	4.6711e-05	3.43544e-05	6.77904e-05	1.60219e-05	1.28016e-05	5.18914e-05	0	0.00012624	0.000152646	0	7.93316e-05	0.000108599
	Bacteria	Actinobacteria	Coriobacteriia	Eggerthellales	Eggerthellaceae	Paraeggerthella	hongkongensis	8.10305e-05	0.000588435	1.81654e-05	0.000264264	3.27264e-05	3.47141e-05	7.68096e-06	1.23551e-05	0	0.000101693	0.000186153	6.01639e-05	0.000121831	7.75708e-05
	Bacteria	Firmicutes	Bacilli	Lactobacillales	Lactobacillaceae	Lactobacillus	pobuzihii	8.10305e-05	0.00135994	9.0827e-05	0.00183664	0.000928028	0.00128442	0.000483901	0.000234747	0.000398121	3.15599e-05	2.97845e-05	0.000115314	0.000104831	3.87854e-06
	Bacteria	Firmicutes	Clostridia	Clostridiales	Ruminococcaceae	Papillibacter	cinnamivorans	8.10305e-05	9.15344e-05	7.26616e-05	0.000171772	0.000432456	0.000443272	9.98525e-05	0.000306407	0.00104308	0.00011572	0.00018243	0.00158181	9.63312e-05	0.000116356
	Bacteria	Firmicutes	Tissierellia	unclassified	unclassified	Sedimentibacter	saalensis	7.83295e-05	0.00159858	5.19011e-06	0.000644805	4.6752e-06	0.00051537	0	4.20074e-05	2.18966e-05	0.00803024	0.00521974	0.000162944	0.015243	0.00828068
	Bacteria	Actinobacteria	Coriobacteriia	Coriobacteriales	Coriobacteriaceae	Parvibacter	caecicola	7.29274e-05	0.0001798	5.96863e-05	0.000113634	0.000222072	0.000154878	0.000110094	6.91886e-05	0.000181145	0.000108706	0.000193599	0.000265724	0.00013883	9.3085e-05
	Bacteria	Firmicutes	Clostridia	Clostridiales	Clostridiales Family XIII. Incertae Sedis	Ihubacter	massiliensis	7.29274e-05	0.000268065	0.000186844	0.000314475	0.000509597	0.000373844	0.000186903	0.000140848	0.000181145	0.000224426	0.000163815	0.000343436	0.000235161	0.00029089
	Bacteria	Firmicutes	Clostridia	Clostridiales	Eubacteriaceae	Alkalibaculum	bacchi	7.29274e-05	9.48035e-05	8.30418e-05	2.37838e-05	9.58416e-05	5.07359e-05	5.63271e-05	7.90727e-05	2.98591e-05	0.000525998	0.000174984	1.25342e-05	0.000169996	0.000143506
	Bacteria	Spirochaetes	Spirochaetia	Spirochaetales	Spirochaetaceae	Treponema	berlinense	7.29274e-05	0.00025172	0.000321787	0.000483604	0.00138152	0.00120965	0.00039941	0.000548567	0.000416036	0.000178839	0.000197322	0.00141385	0.000325826	0.000248227
	Bacteria	Bacteroidetes	Bacteroidia	Bacteroidales	Bacteroidaceae	Bacteroides	uniformis	7.02264e-05	0.00082054	7.78517e-06	4.75676e-05	4.20768e-05	1.06813e-05	2.30429e-05	2.47102e-05	8.75866e-05	0.000220919	0.000629198	8.52323e-05	4.53323e-05	0.000263741
	Bacteria	Firmicutes	Clostridia	Clostridiales	Clostridiaceae	Clostridium	saccharobutylicum	7.02264e-05	3.9229e-05	4.4116e-05	7.66367e-05	7.94784e-05	0.000136186	6.14477e-05	5.43625e-05	4.57839e-05	7.36398e-05	0.000126584	5.01366e-05	0.000150163	6.98137e-05
	Bacteria	Firmicutes	Negativicutes	Selenomonadales	Selenomonadaceae	Anaerovibrio	lipolyticus	7.02264e-05	8.49962e-05	0.000147918	0.000295976	0.000411418	0.000232317	0.000222748	9.38988e-05	0.000240863	0.000427812	0.000171261	0.000233135	8.21648e-05	0.000232712
	Bacteria	Firmicutes	Bacilli	Lactobacillales	Lactobacillaceae	Pediococcus	pentosaceus	6.75254e-05	0.000111149	2.85456e-05	7.13514e-05	0.000198696	8.545e-05	0.000220188	0.000190269	0.000169201	0.0001052	0.000174984	6.51776e-05	8.21648e-05	8.14493e-05
	Bacteria	Firmicutes	Clostridia	Clostridiales	Christensenellaceae	Christensenella	timonensis	6.75254e-05	0.000346523	0.00045673	0.000142703	0.0002922	0.000157548	7.937e-05	0.000214979	0.000236882	0.000525998	0.000346245	0.000388559	0.000300327	0.00037234
	Bacteria	Firmicutes	Tissierellia	Tissierellales	Peptoniphilaceae	Helcococcus	sueciensis	6.75254e-05	0.000317101	0	0.000245766	2.10384e-05	0.000675589	3.58445e-05	5.43625e-05	0.000246835	0.000122733	3.72306e-06	1.25342e-05	1.69996e-05	2.32712e-05
	Bacteria	Actinobacteria	Actinobacteria	Corynebacteriales	Corynebacteriaceae	Corynebacterium	flavescens	6.48244e-05	0.000359599	2.59506e-05	3.6997e-05	8.88288e-05	2.13625e-05	2.30429e-05	6.67176e-05	8.16148e-05	0	4.46768e-05	2.50683e-06	1.98329e-05	2.32712e-05
	Bacteria	Firmicutes	Clostridia	Clostridiales	Lachnospiraceae	Dorea	formicigenerans	6.48244e-05	0.000307294	9.60171e-05	7.92793e-05	5.61024e-05	5.34063e-06	5.12064e-06	1.48261e-05	0	0.000122733	2.23384e-05	0	1.13331e-05	3.49069e-05
	Bacteria	Firmicutes	Clostridia	Clostridiales	Lachnospiraceae	Blautia	producta	6.21234e-05	0.000130763	3.63308e-05	2.90691e-05	9.3504e-06	2.40328e-05	0	0	3.58309e-05	0.000175333	0.00184664	0	8.78314e-05	0.000527481
	Bacteria	Firmicutes	Clostridia	Clostridiales	Ruminococcaceae	Anaerofilum	pentosovorans	6.21234e-05	0.000490363	0.000124563	9.24925e-05	0	6.14172e-05	0.000140818	9.88408e-06	1.79154e-05	0.000227933	0.000871197	2.50683e-06	0.000288994	0.000484817
	Bacteria	Verrucomicrobia	Spartobacteria	Chthoniobacterales	Chthoniobacteraceae	Chthoniobacter	flavus	6.21234e-05	0.000797657	0.000521606	0.0010412	0.000892964	0.00228579	0.00184087	0.00199164	0.00145115	0.00362238	0.0165565	0.00553508	0.00207112	0.00532523
	Bacteria	Proteobacteria	Alphaproteobacteria	Rhizobiales	Brucellaceae	Paenochrobactrum	gallinarii	5.67213e-05	0.000575359	5.70913e-05	5.54955e-05	0.000121555	8.01094e-05	0.000110094	0.000128493	0.000113464	4.90932e-05	0.000294122	6.01639e-05	9.91645e-05	0.000127992
	Bacteria	Bacteroidetes	Bacteroidia	Bacteroidales	Prevotellaceae	Alloprevotella	rava	5.40203e-05	0.000379214	7.78517e-06	0	9.3504e-06	3.73844e-05	1.53619e-05	0	2.98591e-05	0.000312092	0.000115415	0	1.98329e-05	0.000104721
	Bacteria	Firmicutes	Clostridia	Clostridiales	Ruminococcaceae	Ruminiclostridium	[Clostridium] papyrosolvens	5.40203e-05	9.80725e-05	8.04468e-05	2.37838e-05	0.000109867	0.000579458	0.000107533	6.17755e-05	7.16618e-05	0.00230037	0.000361137	0.000571557	0.00058932	0.000418882
	Bacteria	Firmicutes	Clostridia	Clostridiales	Christensenellaceae	Christensenella	massiliensis	5.13193e-05	6.53817e-05	0.000103802	0.000171772	0.000161294	0.000413898	0.000140818	0.000252044	0.000748467	0.00092225	0.00197322	0.0023489	0.000963312	0.00119459
	Bacteria	Firmicutes	Clostridia	Clostridiales	Clostridiaceae	Clostridium	jeddahense	5.13193e-05	2.61527e-05	0.000799278	0.000554955	0.00167138	0.000761039	0.000755295	0.000827792	8.16148e-05	0.000220919	1.48923e-05	0.00119827	0.000594987	0.000597295
	Bacteria	Firmicutes	Clostridia	Clostridiales	unclassified	Flavonifractor	plautii	5.13193e-05	0.0142336	4.93061e-05	0.00586138	1.1688e-05	0.00286525	7.937e-05	0.00108725	0	0.00274571	0.00754665	0.00105036	0.00335176	0.00625996
	Bacteria	Firmicutes	Erysipelotrichia	Erysipelotrichales	Erysipelotrichaceae	Faecalicoccus	acidiformans	5.13193e-05	0.000199414	6.48764e-05	4.75676e-05	0.000114542	6.67578e-05	1.53619e-05	2.22392e-05	4.97651e-05	0.000182346	0.000119138	8.77391e-05	9.63312e-05	6.59352e-05
	Bacteria	Bacteroidetes	Bacteroidia	Marinilabiliales	Marinilabiliaceae	Carboxylicivirga	flava	4.86183e-05	0.00418116	3.63308e-05	2.64264e-05	1.63632e-05	8.81203e-05	0.000186903	3.95363e-05	5.37463e-05	1.75333e-05	0.000219661	0	1.69996e-05	5.0421e-05
	Bacteria	Bacteroidetes	Bacteroidia	Marinilabiliales	Marinilabiliaceae	Geofilum	rhodophaeum	4.86183e-05	0.000160185	7.78517e-06	5.28529e-06	2.80512e-05	2.67031e-06	5.12064e-06	0.000175442	5.77275e-05	1.75333e-05	7.07382e-05	0.000203053	1.13331e-05	7.75708e-05
	Bacteria	Bacteroidetes	Bacteroidia	Bacteroidales	Tannerellaceae	Parabacteroides	merdae	4.59173e-05	6.21126e-05	6.74715e-05	0.000182342	0.00111737	0.000232317	0.0001613	0.000358298	0.000479736	4.20799e-05	0.000130307	0.000611667	6.2332e-05	3.49069e-05
	Bacteria	Firmicutes	Bacilli	Lactobacillales	Aerococcaceae	Aerococcus	suis	4.59173e-05	3.59599e-05	2.59506e-06	2.64264e-06	7.0128e-06	0.000240328	0.000102413	0.000402776	0.00023091	0.000322612	0.000759505	0.00489584	0.00226945	0.000721408
	Bacteria	Firmicutes	Negativicutes	Selenomonadales	Selenomonadaceae	Mitsuokella	jalaludinii	4.59173e-05	0.00129456	9.3422e-05	9.77778e-05	2.80512e-05	0	5.37667e-05	1.48261e-05	0	0.00136409	0.00200673	0	9.34979e-05	0.000434396
	Bacteria	Bacteroidetes	Bacteroidia	Bacteroidales	Prevotellaceae	Paraprevotella	xylaniphila	4.32163e-05	0.000277872	0.000272481	0.000346186	0.00039973	0.000934609	0.00031492	0.000316291	8.16148e-05	0.000154293	0.000268061	0.00103031	0.000365492	0.000422761
	Bacteria	Firmicutes	Clostridia	Clostridiales	Ruminococcaceae	Ruminococcus	flavefaciens	4.32163e-05	0.000166723	0.00024134	0.00113634	0.00345731	0.002689	0.00105229	0.00070177	0.00160045	0.000385732	0.00100523	0.00301572	0.00104548	0.000624445
	Bacteria	Bacteroidetes	Bacteroidia	Bacteroidales	Tannerellaceae	Parabacteroides	johnsonii	4.05152e-05	0.00622761	9.3422e-05	0.000237838	0.000275837	0.00136186	0.000222748	0.000281696	3.78215e-05	0.000406772	0.00246839	0.000824747	9.06647e-05	0.00198969
	Bacteria	Firmicutes	Bacilli	Lactobacillales	Aerococcaceae	Facklamia	tabacinasalis	4.05152e-05	9.80725e-06	2.59506e-06	7.3994e-05	5.37648e-05	0.000291064	1.28016e-05	6.42465e-05	4.18027e-05	5.25998e-05	5.21229e-05	0.000180492	0.000121831	5.0421e-05
	Bacteria	Firmicutes	Negativicutes	Selenomonadales	Selenomonadaceae	Schwartzia	succinivorans	4.05152e-05	0.000124225	8.04468e-05	0.000118919	0.000226747	0.000408558	0.000504383	0.000165558	0.000400111	0.000420799	0.00838806	0.000338422	0.000719651	0.000294769
	Bacteria	Proteobacteria	Alphaproteobacteria	Rhizobiales	Chelatococcaceae	Chelatococcus	asaccharovorans	4.05152e-05	0.000552475	4.4116e-05	4.75676e-05	2.3376e-06	5.34063e-06	7.937e-05	6.17755e-05	3.98121e-06	6.31198e-05	0	0	5.66654e-06	2.32712e-05
	Bacteria	Proteobacteria	Betaproteobacteria	Burkholderiales	Alcaligenaceae	Paenalcaligenes	hermetiae	4.05152e-05	0.000101342	1.55703e-05	5.28529e-06	7.0128e-06	3.47141e-05	2.30429e-05	6.17755e-05	0	0.000585611	0.000119138	0.000115314	0.000232328	0.000515846
	Bacteria	Proteobacteria	Alphaproteobacteria	Pelagibacterales	Pelagibacteraceae	Candidatus Pelagibacter	Pelagibacter ubique	3.78142e-05	6.53817e-06	2.59506e-06	0.000359399	8.88288e-05	0.000267031	8.70509e-05	0.000108725	0.000207023	2.80532e-05	0.000100523	0.000155424	0.00202012	0.00100066
	Bacteria	Proteobacteria	Deltaproteobacteria	Desulfovibrionales	Desulfovibrionaceae	Desulfovibrio	legallii	3.78142e-05	0.00190915	0.00127936	0.00167808	0.000645178	0.00176775	0.000376367	0.000417603	9.5549e-05	0.00485672	0.0190397	0.000696899	0.00266894	0.00859484
	Bacteria	Proteobacteria	Epsilonproteobacteria	Campylobacterales	Campylobacteraceae	Campylobacter	lanienae	3.78142e-05	0.000702853	0.000347738	0.000436036	0.000497909	0.000737006	0.000681045	0.000259457	0.000218966	2.45466e-05	0.000156369	0.000115314	2.26662e-05	0.000100842
	Bacteria	Bacteroidetes	Bacteroidia	Bacteroidales	Tannerellaceae	Parabacteroides	chartae	3.51132e-05	0.000957842	4.15209e-05	0	2.3376e-06	1.86922e-05	1.53619e-05	0	0	0.000427812	0.000178707	0	2.83327e-06	0.000217198
	Bacteria	Firmicutes	Clostridia	Clostridiales	Lachnospiraceae	Lachnoclostridium	[Clostridium] populeti	3.51132e-05	6.21126e-05	1.81654e-05	0.000103063	0	0.000275042	2.56032e-05	5.93045e-05	2.58779e-05	0.000185853	0.000186153	0.000263217	0.00046749	0.000217198
	Bacteria	Firmicutes	Clostridia	Clostridiales	Ruminococcaceae	Ruminiclostridium	[Clostridium] methylpentosum	3.51132e-05	7.5189e-05	7.26616e-05	0.000184985	0.000465183	0.000558095	0.000104973	0.000234747	0.000746477	1.052e-05	0.000115415	0.0015417	6.51652e-05	6.20566e-05
	Bacteria	Bacteroidetes	Bacteroidia	Bacteroidales	Bacteroidaceae	Bacteroides	clarus	3.24122e-05	0.00211837	3.11407e-05	0.000264264	0	0.000106813	2.56032e-06	0.000163087	1.9906e-06	0.000140266	0.00101267	5.01366e-05	0.000334326	0.00104721
	Bacteria	Bacteroidetes	Bacteroidia	Bacteroidales	Tannerellaceae	Tannerella	forsythia	3.24122e-05	2.28836e-05	3.63308e-05	0.000132132	0.000121555	0.000160219	5.37667e-05	5.68335e-05	0.00023091	7.01331e-06	2.97845e-05	0.000423654	4.81656e-05	2.32712e-05
	Bacteria	Firmicutes	Clostridia	Clostridiales	Oscillospiraceae	Oscillibacter	valericigenes	3.24122e-05	1.96145e-05	3.89259e-05	5.28529e-05	5.844e-05	3.47141e-05	2.30429e-05	6.42465e-05	9.95302e-05	0.000101693	7.07382e-05	0.000130355	5.94987e-05	6.98137e-05
	Bacteria	Firmicutes	Clostridia	Clostridiales	Ruminococcaceae	Ethanoligenens	harbinense	3.24122e-05	5.55744e-05	5.44962e-05	5.54955e-05	6.77904e-05	0.000120164	3.58445e-05	7.41306e-05	0.00016323	0.000406772	0.000618029	0.000175478	3.68325e-05	0.000162899
	Bacteria	Firmicutes	Clostridia	Clostridiales	Ruminococcaceae	Ruminiclostridium	[Clostridium] sporosphaeroides	3.24122e-05	1.63454e-05	9.3422e-05	0.000520601	0.00124127	0.000392536	0.00023555	0.00407718	0.00145314	0.000203386	3.72306e-06	0.00137876	0.000617653	0.000659352
	Bacteria	Proteobacteria	Betaproteobacteria	Burkholderiales	Alcaligenaceae	Advenella	mimigardefordensis	3.24122e-05	0.000304025	6.74715e-05	0.000150631	2.57136e-05	2.13625e-05	6.4008e-05	1.72971e-05	1.9906e-06	3.85732e-05	7.07382e-05	7.52049e-06	1.69996e-05	8.14493e-05
	Bacteria	Spirochaetes	Spirochaetia	Spirochaetales	Spirochaetaceae	Treponema	porcinum	3.24122e-05	0.00039229	0.000114183	0.000306547	0.000423106	0.00116693	0.000128016	0.000316291	0.000211004	0.000578598	0.000472829	0.000706926	0.000453323	0.000589538
	Bacteria	Firmicutes	Erysipelotrichia	Erysipelotrichales	Erysipelotrichaceae	Traorella	massiliensis	2.97112e-05	0.000205952	1.03802e-05	1.32132e-05	3.03888e-05	2.93734e-05	0.00740701	8.89568e-05	6.36993e-05	0.000168319	0.000204768	5.01366e-06	0.000728151	0.000329676
	Bacteria	Firmicutes	Tissierellia	Tissierellales	Peptoniphilaceae	Anaerococcus	senegalensis	2.97112e-05	0	0	6.07808e-05	0	4.00547e-05	4.09651e-05	1.72971e-05	0	7.01331e-05	1.11692e-05	0.00086235	0.000201162	1.16356e-05
	Bacteria	Firmicutes	Tissierellia	Tissierellales	Tissierellaceae	Tissierella	praeacuta	2.97112e-05	0.000768235	4.15209e-05	0.000221982	5.61024e-05	0.00025368	0.00104205	0.00036324	1.9906e-06	5.96131e-05	3.72306e-06	0.000193026	0.00128347	0.000244348
	Bacteria	Firmicutes	Clostridia	Clostridiales	Clostridiales Family XIII. Incertae Sedis	unclassified	[Eubacterium] infirmum	2.70102e-05	0.00014384	0.000176464	0.000346186	0.000488559	0.000640875	0.000266273	0.000234747	0.000195079	0.000108706	0.000297845	0.000596626	0.000365492	0.000255984
	Bacteria	Proteobacteria	Deltaproteobacteria	Desulfovibrionales	Desulfovibrionaceae	Mailhella	massiliensis	2.70102e-05	5.23054e-05	6.22814e-05	2.11411e-05	0.000137918	7.47688e-05	6.65684e-05	7.41306e-05	8.5596e-05	2.45466e-05	2.60614e-05	5.01366e-05	4.53323e-05	1.55142e-05
	Bacteria	Bacteroidetes	Bacteroidia	Bacteroidales	Porphyromonadaceae	Porphyromonas	somerae	2.43091e-05	0.000634202	2.33555e-05	0.000605165	0	0.000189592	0	0.000187798	0	0.000368199	0.000770674	5.01366e-06	0.000671485	0.000333554
	Bacteria	Bacteroidetes	Bacteroidia	Marinilabiliales	Marinifilaceae	Marinifilum	fragile	2.43091e-05	0.00024845	1.03802e-05	3.17117e-05	4.6752e-06	0.000128175	3.84048e-05	0.000234747	0.000185126	1.75333e-05	8.93535e-05	0.000644256	4.24991e-05	5.0421e-05
	Bacteria	Firmicutes	Clostridia	Clostridiales	Clostridiaceae	Keratinibaculum	paraultunense	2.43091e-05	0.000647279	3.63308e-05	0.000288048	3.74016e-05	0.000192263	0.0011163	0.00033853	0	5.61065e-05	0	0.00025319	0.0016433	0.000279255
	Bacteria	Proteobacteria	Alphaproteobacteria	Rhodospirillales	Rhodospirillaceae	Dongia	soli	2.43091e-05	2.28836e-05	7.78517e-06	9.77778e-05	0.000112205	8.81203e-05	5.12064e-06	1.23551e-05	0.000143324	3.15599e-05	3.35076e-05	0.000115314	2.83327e-06	0
	Bacteria	Proteobacteria	Gammaproteobacteria	Pseudomonadales	Pseudomonadaceae	Pseudomonas	formosensis	2.43091e-05	1.30763e-05	2.07605e-05	2.11411e-05	0	9.07906e-05	0	0	4.18027e-05	5.25998e-05	1.11692e-05	4.5123e-05	7.3665e-05	0.000818372
	Bacteria	Firmicutes	Clostridia	Clostridiales	Clostridiaceae	Clostridium	bowmanii	2.16081e-05	3.59599e-05	3.89259e-05	4.22823e-05	9.11664e-05	5.87469e-05	1.79222e-05	3.70653e-05	0.00019906	1.052e-05	4.83998e-05	0.000250683	5.66654e-06	1.93927e-05
	Bacteria	Proteobacteria	Betaproteobacteria	Burkholderiales	Alcaligenaceae	Bordetella	tumulicola	2.16081e-05	0.000205952	0.000137538	5.54955e-05	3.03888e-05	2.93734e-05	3.32842e-05	9.88408e-05	0	0.000227933	0.000204768	2.50683e-06	3.39992e-05	0.000120235
	Bacteria	Spirochaetes	Spirochaetia	Spirochaetales	Spirochaetaceae	Treponema	succinifaciens	2.16081e-05	9.15344e-05	8.56369e-05	0.000214054	0.00069193	0.000488667	0.000273954	0.000499146	0.00101322	0.000108706	0.000107969	0.00172721	0.00013033	9.3085e-05
	Bacteria	Bacteroidetes	Flavobacteriia	Flavobacteriales	Flavobacteriaceae	Galbibacter	mesophilus	1.89071e-05	0.000970918	0.000360713	0.000393754	0.000254799	0.000379184	0.000110094	6.67176e-05	9.5549e-05	0.000396252	0.000766951	0.000145396	0.000515655	0.000884307
	Bacteria	Firmicutes	Bacilli	Lactobacillales	Streptococcaceae	Streptococcus	infantarius	1.89071e-05	2.61527e-05	5.70913e-05	7.13514e-05	0.000446482	2.40328e-05	0.000266273	2.96523e-05	9.5549e-05	0.000280532	0.000349968	0.000127848	6.51652e-05	0.000205563
	Bacteria	Firmicutes	Clostridia	Clostridiales	Ruminococcaceae	Saccharofermentans	acetigenes	1.89071e-05	0.000588435	2.33555e-05	0.000303904	0.000229085	0.000395206	5.88874e-05	0.000212508	0.000644956	0.000192866	0.000320183	0.00111053	0.000175663	0.000267619
	Bacteria	Proteobacteria	Betaproteobacteria	Burkholderiales	Burkholderiaceae	Pandoraea	thiooxydans	1.89071e-05	7.19199e-05	1.03802e-05	6.34234e-05	7.71408e-05	0.000114823	2.30429e-05	5.18914e-05	6.96712e-05	8.06531e-05	5.9569e-05	8.02186e-05	2.26662e-05	5.0421e-05
	Bacteria	Bacteroidetes	Bacteroidia	Bacteroidales	Tannerellaceae	Parabacteroides	chinchillae	1.62061e-05	0.000104611	2.85456e-05	3.43544e-05	0	5.87469e-05	2.04826e-05	0	5.97181e-06	6.66265e-05	0.000212215	6.51776e-05	8.21648e-05	0.000259862
	Bacteria	Firmicutes	Erysipelotrichia	Erysipelotrichales	Erysipelotrichaceae	Absiella	tortuosum	1.62061e-05	5.55744e-05	7.52567e-05	0.000145345	0.000147269	0.000371173	7.937e-05	3.45943e-05	5.57369e-05	0.000480412	0.000141476	0.000310847	0.000611986	0.000411125
	Bacteria	Planctomycetes	Planctomycetia	Planctomycetales	Planctomycetaceae	Rhodopirellula	lusitana	1.62061e-05	8.17271e-05	7.78517e-05	0.000272192	0.000201034	0.000379184	0.000212507	0.000106254	0.000103511	0.000189359	0.000405814	0.000147903	0.000203995	0.00021332
	Bacteria	Actinobacteria	Actinobacteria	Bifidobacteriales	Bifidobacteriaceae	Bifidobacterium	pseudolongum	1.35051e-05	0.00107226	7.26616e-05	2.64264e-06	3.03888e-05	1.33516e-05	0	1.23551e-05	2.98591e-05	1.75333e-05	3.35076e-05	0	0	7.75708e-06
	Bacteria	Actinobacteria	Actinobacteria	Corynebacteriales	Corynebacteriaceae	Corynebacterium	urealyticum	1.35051e-05	3.26908e-05	5.19011e-06	4.49249e-05	0	1.06813e-05	0	1.97682e-05	1.9906e-06	0.000119226	0.000178707	5.51503e-05	0.000345659	0.000411125
	Bacteria	Bacteroidetes	Bacteroidia	Bacteroidales	Barnesiellaceae	Coprobacter	secundus	1.35051e-05	0.00028441	0.000129753	0.000118919	0.000137918	0.000568777	0.000130576	0.000190269	0.00045983	0.000946797	0.0015823	0.000977664	0.00090948	0.00162899
	Bacteria	Bacteroidetes	Flavobacteriia	Flavobacteriales	Flavobacteriaceae	Soonwooa	buanensis	1.35051e-05	0.00485132	1.29753e-05	0	0	0	0	0	0	0.000445345	5.5846e-05	0	5.66654e-06	7.75708e-06
	Bacteria	Firmicutes	Clostridia	Clostridiales	Ruminococcaceae	Fastidiosipila	sanguinis	1.35051e-05	0.000254989	2.59506e-05	0.000161201	2.10384e-05	0.00100671	9.98525e-05	0.000301465	7.96242e-06	0.000270012	0.0012584	0.000691885	0.000348492	0.000240469
	Bacteria	Bacteroidetes	Bacteroidia	Bacteroidales	Bacteroidaceae	Bacteroides	fragilis	1.08041e-05	3.26908e-06	0	0	0	5.34063e-05	2.56032e-05	0	8.95772e-05	0.000473399	0.000160092	1.25342e-05	4.24991e-05	0.000244348
	Bacteria	Bacteroidetes	Bacteroidia	Bacteroidales	Bacteroidaceae	Bacteroides	oleiciplenus	1.08041e-05	0.0016182	1.03802e-05	2.64264e-06	0	1.60219e-05	0.000194584	2.47102e-05	0	0.0001578	0.000119138	0	8.49981e-06	8.53279e-05
	Bacteria	Bacteroidetes	Bacteroidia	Bacteroidales	Prevotellaceae	Marseilla	massiliensis	1.08041e-05	0.000124225	6.48764e-05	6.87087e-05	0.000201034	0.000178911	7.68096e-05	5.18914e-05	0.000274703	0.000189359	0.00148923	0.000456243	0.000464656	0.00101618
	Bacteria	Fibrobacteres	Fibrobacteria	Fibrobacterales	Fibrobacteraceae	Fibrobacter	intestinalis	1.08041e-05	0	5.19011e-06	7.92793e-05	9.81792e-05	8.545e-05	3.84048e-05	4.94204e-05	0.000211004	1.052e-05	7.44613e-06	9.27528e-05	8.49981e-06	3.87854e-06
	Bacteria	Firmicutes	Clostridia	Clostridiales	Clostridiaceae	Caloramator	quimbayensis	1.08041e-05	9.80725e-06	3.11407e-05	0.000354114	0.000112205	0.000277713	1.28016e-05	0.000222392	0.00039613	6.66265e-05	1.11692e-05	0.000343436	1.13331e-05	3.49069e-05
	Bacteria	Firmicutes	Clostridia	Clostridiales	Lachnospiraceae	Lachnoclostridium	[Clostridium] fimetarium	1.08041e-05	7.19199e-05	5.96863e-05	5.54955e-05	0.000121555	0.000149538	6.4008e-05	5.18914e-05	6.56899e-05	0.000255986	0.000238276	8.02186e-05	0.000209662	0.000182291
	Bacteria	Firmicutes	Clostridia	Clostridiales	Peptococcaceae	Peptococcus	simiae	1.08041e-05	8.82653e-05	0.00024653	0.000362042	0.00034129	0.000435261	0.000138257	0.000155674	0.00016323	0.000504958	0.000193599	0.0011732	0.000266327	0.000244348
	Bacteria	Proteobacteria	Epsilonproteobacteria	Campylobacterales	Campylobacteraceae	Campylobacter	curvus	1.08041e-05	7.5189e-05	4.4116e-05	6.34234e-05	0.000100517	0.00017357	0.000128016	5.43625e-05	4.37933e-05	1.40266e-05	1.48923e-05	2.00546e-05	2.83327e-06	1.93927e-05
	Bacteria	Bacteroidetes	Sphingobacteriia	Sphingobacteriales	Sphingobacteriaceae	Sphingobacterium	spiritivorum	8.10305e-06	9.80725e-06	3.11407e-05	5.81382e-05	4.90896e-05	0.000160219	3.07239e-05	9.88408e-05	0.000583247	0.000206893	0.000517506	0.000596626	0.000186996	0.000620566
	Bacteria	Firmicutes	Clostridia	Clostridiales	Clostridiales Family XIII. Incertae Sedis	Anaerovorax	odorimutans	8.10305e-06	8.82653e-05	0	0.00012949	7.0128e-06	0.000144197	0.000102413	8.64857e-05	1.19436e-05	0.000129746	0.000227107	9.77664e-05	4.24991e-05	8.14493e-05
	Bacteria	Firmicutes	Clostridia	Clostridiales	Ruminococcaceae	Agathobaculum	butyriciproducens	8.10305e-06	9.80725e-06	1.81654e-05	1.32132e-05	3.97392e-05	2.40328e-05	2.56032e-06	9.88408e-06	1.9906e-05	0.00013676	0.000677598	4.26161e-05	5.66654e-06	0.000190048
	Bacteria	Firmicutes	Clostridia	Clostridiales	unclassified	Pseudoflavonifractor	capillosus	8.10305e-06	0.00014384	5.19011e-06	0.00118655	0.00022441	0.000461964	7.42493e-05	0.000748719	0.000412055	1.40266e-05	0.00018243	0.00101276	0.000121831	0.000124113
	Bacteria	Firmicutes	Tissierellia	Tissierellales	Peptoniphilaceae	Anaerococcus	vaginalis	8.10305e-06	1.63454e-05	5.19011e-06	8.19219e-05	5.37648e-05	0.000267031	3.32842e-05	1.48261e-05	1.39342e-05	2.10399e-05	0	0.000225615	2.83327e-05	7.75708e-06
	Bacteria	Spirochaetes	Spirochaetia	Spirochaetales	Spirochaetaceae	Pleomorphochaeta	caudata	8.10305e-06	0.000480555	2.59506e-06	0.000211411	1.87008e-05	7.47688e-05	6.14477e-05	6.91886e-05	0	0.000704838	0.00765462	0.000175478	0.000314493	0.00104721
	Bacteria	Synergistetes	Synergistia	Synergistales	Synergistaceae	Cloacibacillus	porcorum	8.10305e-06	2.94218e-05	2.59506e-06	0	0	2.40328e-05	0	2.47102e-06	0	0.000617171	0.00370445	0	2.54994e-05	0.000442154
	Bacteria	Synergistetes	Synergistia	Synergistales	Synergistaceae	Rarimicrobium	hominis	8.10305e-06	0.000120956	0	0	2.3376e-06	1.86922e-05	0	5.18914e-05	1.9906e-06	0.00286494	0.031996	3.25888e-05	5.09989e-05	0.0010666
	Bacteria	Firmicutes	Bacilli	Bacillales	Planococcaceae	Savagea	faecisuis	5.40203e-06	3.26908e-06	1.29753e-05	0.000134775	4.6752e-06	0.00051537	3.32842e-05	0.000328646	0.000207023	2.45466e-05	1.48923e-05	0.000195533	7.93316e-05	2.71498e-05
	Bacteria	Firmicutes	Clostridia	Clostridiales	Christensenellaceae	Christensenella	minuta	5.40203e-06	3.59599e-05	3.11407e-05	2.64264e-05	3.5064e-05	6.14172e-05	0	9.88408e-06	6.36993e-05	0.000192866	9.67997e-05	0.000318368	0.000229495	0.00031804
	Bacteria	Firmicutes	Clostridia	Clostridiales	Lachnospiraceae	Lachnoclostridium	[Clostridium] clostridioforme	5.40203e-06	4.24981e-05	2.59506e-06	2.64264e-06	0	5.34063e-06	7.68096e-06	0	0	0.000936277	0.000662705	5.01366e-06	8.49981e-06	0.0010123
	Bacteria	Firmicutes	Erysipelotrichia	Erysipelotrichales	Erysipelotrichaceae	Dielma	fastidiosa	5.40203e-06	0.00524361	6.22814e-05	0.00033033	1.87008e-05	0.000456623	4.09651e-05	4.20074e-05	0	0.000845104	0.00479158	0.000120328	0.000739484	0.00074468
	Bacteria	Firmicutes	Tissierellia	Tissierellales	Peptoniphilaceae	Parvimonas	micra	5.40203e-06	2.94218e-05	5.19011e-06	0.000747868	0	1.06813e-05	5.12064e-06	2.47102e-06	0	2.10399e-05	3.72306e-06	5.76571e-05	0	0
	Bacteria	Proteobacteria	Alphaproteobacteria	Magnetococcales	Magnetococcaceae	Magnetococcus	marinus	5.40203e-06	0.000153647	5.44962e-05	8.19219e-05	0.000121555	4.00547e-05	4.09651e-05	1.72971e-05	2.18966e-05	9.46797e-05	0.000197322	3.76025e-05	6.51652e-05	0.000143506
	Archaea	Euryarchaeota	Methanobacteria	Methanobacteriales	Methanobacteriaceae	Methanobrevibacter	smithii	2.70102e-06	3.26908e-05	3.37357e-05	2.64264e-05	4.90896e-05	0.000117494	2.56032e-06	9.88408e-06	7.96242e-06	6.66265e-05	0.000241999	7.01913e-05	0.000110498	0.00013187
	Archaea	Euryarchaeota	Methanobacteria	Methanobacteriales	Methanobacteriaceae	Methanobrevibacter	thaueri	2.70102e-06	7.19199e-05	4.4116e-05	3.96396e-05	0.000198696	8.01094e-05	2.56032e-05	2.71812e-05	3.18497e-05	0.00011572	2.97845e-05	1.5041e-05	9.34979e-05	0.000135749
	Bacteria	Bacteroidetes	Cytophagia	Cytophagales	Persicobacteraceae	Fulvitalea	axinellae	2.70102e-06	1.63454e-05	0.000134943	9.77778e-05	6.54528e-05	0.000146867	7.42493e-05	4.20074e-05	3.98121e-06	0.000150786	0.000141476	2.50683e-06	0.000152997	0.000193927
	Bacteria	Bacteroidetes	Flavobacteriia	Flavobacteriales	Flavobacteriaceae	Nonlabens	sediminis	2.70102e-06	0.0001798	0.000158298	2.90691e-05	3.03888e-05	0.000141527	1.79222e-05	1.23551e-05	2.58779e-05	0.000154293	0.000402091	5.01366e-06	0.000237995	0.000469303
	Bacteria	Firmicutes	Clostridia	Clostridiales	Clostridiaceae	Clostridium	polyendosporum	2.70102e-06	7.5189e-05	2.59506e-06	1.32132e-05	1.63632e-05	8.01094e-06	1.28016e-05	9.88408e-06	0	0.000890691	2.23384e-05	0	5.66654e-06	0.000240469
	Bacteria	Firmicutes	Clostridia	Clostridiales	Lachnospiraceae	Roseburia	faecis	2.70102e-06	9.15344e-05	3.37357e-05	0.000462463	9.81792e-05	3.47141e-05	1.02413e-05	4.94204e-06	2.98591e-05	3.15599e-05	3.35076e-05	2.50683e-06	3.1166e-05	1.93927e-05
	Bacteria	Firmicutes	Clostridia	Clostridiales	Ruminococcaceae	Negativibacillus	massiliensis	2.70102e-06	0	0	4.49249e-05	0.000109867	0.000200273	0	3.45943e-05	0.000274703	0	2.60614e-05	0.000353463	1.41664e-05	7.75708e-06
	Bacteria	Firmicutes	Clostridia	Clostridiales	Ruminococcaceae	Ruminiclostridium	[Clostridium] sufflavum	2.70102e-06	0	2.59506e-05	1.05706e-05	4.6752e-06	5.87469e-05	1.79222e-05	4.20074e-05	7.96242e-06	8.06531e-05	5.9569e-05	0.000416134	0.00016433	5.81781e-05
	Bacteria	Actinobacteria	Actinobacteria	Bifidobacteriales	Bifidobacteriaceae	Bifidobacterium	choerinum	0	0.00138282	6.22814e-05	7.92793e-06	0.000189346	0	0	1.23551e-05	0	0	3.72306e-06	0	0	0
	Bacteria	Bacteroidetes	Bacteroidia	Bacteroidales	Bacteroidaceae	Bacteroides	paurosaccharolyticus	0	9.15344e-05	0	0.000137417	0	0	0	0	0	0.00153592	0.00439322	0	1.98329e-05	0.00910293
	Bacteria	Bacteroidetes	Bacteroidia	Bacteroidales	Lentimicrobiaceae	Lentimicrobium	saccharophilum	0	3.26908e-05	1.03802e-05	0	4.6752e-06	1.06813e-05	1.02413e-05	0	0	0.000220919	0.000591967	5.01366e-06	8.21648e-05	0.00034519
	Bacteria	Bacteroidetes	Bacteroidia	Bacteroidales	Porphyromonadaceae	Porphyromonas	catoniae	0	0	2.85456e-05	0.000105706	0.000194021	0.000558095	2.56032e-05	4.20074e-05	5.97181e-06	0.00014728	0.000491444	2.50683e-05	0.00061482	0.00037234
	Bacteria	Bacteroidetes	Bacteroidia	Bacteroidales	Porphyromonadaceae	Porphyromonas	uenonis	0	0.000130763	0	0.000161201	0	0	0	7.41306e-06	0	0.000343652	0.0010499	0	4.24991e-05	5.42996e-05
	Bacteria	Bacteroidetes	Bacteroidia	Bacteroidales	Prevotellaceae	Prevotella	stercorea	0	3.9229e-05	3.11407e-05	1.84985e-05	0	2.67031e-06	0	0	0	0.000669771	0.000145199	0	2.54994e-05	0.000259862
	Bacteria	Bacteroidetes	Bacteroidia	Bacteroidales	Rikenellaceae	Alistipes	indistinctus	0	0.000313832	7.78517e-06	0	0	0	0	0	0	0.000333132	0.00130307	0	0	9.3085e-05
	Bacteria	Bacteroidetes	Bacteroidia	Bacteroidales	Rikenellaceae	Alistipes	onderdonkii	0	8.82653e-05	3.11407e-05	1.32132e-05	1.87008e-05	2.93734e-05	0	0	0	0.000206893	0.00023083	7.52049e-06	9.63312e-05	0.000228834
	Bacteria	Bacteroidetes	Cytophagia	Cytophagales	Hymenobacteraceae	Pontibacter	diazotrophicus	0	9.80725e-06	0.000142728	0.000137417	0.00010753	0.000160219	9.72922e-05	5.68335e-05	5.97181e-06	0.000164813	0.000197322	5.01366e-06	0.000161496	0.000232712
	Bacteria	Bacteroidetes	Flavobacteriia	Flavobacteriales	Flavobacteriaceae	Flavimarina	flava	0	0.000124225	7.78517e-06	1.32132e-05	0	1.33516e-05	0	4.94204e-06	2.58779e-05	0.000273519	0.00118393	0.000137876	0.000215329	0.0010666
	Bacteria	Bacteroidetes	Flavobacteriia	Flavobacteriales	Flavobacteriaceae	Imtechella	halotolerans	0	8.17271e-05	3.37357e-05	1.32132e-05	0	8.01094e-06	0	4.94204e-06	0	0.000206893	0.000651536	0	0.00015583	0.000352947
	Bacteria	Firmicutes	Bacilli	Bacillales	Staphylococcaceae	Nosocomiicoccus	ampullae	0	0	0	0	0	0	0	0	0	4.20799e-05	0.00027923	0	0.00208245	0.000539117
	Bacteria	Firmicutes	Bacilli	Bacillales	Staphylococcaceae	Staphylococcus	piscifermentans	0	4.57672e-05	4.4116e-05	0.000105706	0.000142594	0.000267031	4.60858e-05	2.22392e-05	9.95302e-06	1.40266e-05	5.21229e-05	6.26708e-05	6.51652e-05	1.93927e-05
	Bacteria	Firmicutes	Bacilli	Bacillales	unclassified	unclassified	sediminis	0	5.55744e-05	4.4116e-05	3.17117e-05	0	1.86922e-05	7.68096e-06	0	0	0.00011572	0.000349968	0	0.000107664	0.000228834
	Bacteria	Firmicutes	Clostridia	Clostridiales	Clostridiaceae	Hungatella	effluvii	0	0	4.6711e-05	0	0	2.67031e-06	0	0	0	0.000371705	0.000915874	1.00273e-05	0.000566654	0.0107125
	Bacteria	Firmicutes	Clostridia	Clostridiales	Defluviitaleaceae	Vallitalea	pronyensis	0	0	1.55703e-05	1.32132e-05	0.000135581	0.0001709	0.000194584	9.88408e-05	5.97181e-06	9.46797e-05	9.30766e-05	0.000280765	0.000169996	0.000108599
	Bacteria	Firmicutes	Clostridia	Clostridiales	Gracilibacteraceae	Gracilibacter	thermotolerans	0	4.90363e-05	5.70913e-05	2.37838e-05	6.07776e-05	5.07359e-05	4.86461e-05	4.44784e-05	5.57369e-05	0.000185853	0.000219661	0.000107794	0.000118997	0.000120235
	Bacteria	Firmicutes	Clostridia	Clostridiales	Lachnospiraceae	Blautia	[Ruminococcus] gnavus	0	3.9229e-05	2.59506e-05	4.75676e-05	3.5064e-05	0.000181581	2.56032e-05	5.18914e-05	9.15678e-05	0.000220919	0.000163815	5.76571e-05	0.000121831	0.000201684
	Bacteria	Firmicutes	Clostridia	Clostridiales	Lachnospiraceae	Faecalicatena	contorta	0	9.80725e-06	0	5.28529e-06	2.3376e-06	0	0	0	0	1.75333e-05	0.000524952	0	0	0.000488696
	Bacteria	Firmicutes	Clostridia	Clostridiales	Lachnospiraceae	Lachnoclostridium	pacaense	0	0.000349792	1.03802e-05	2.64264e-06	0	0	0	0	1.9906e-06	0.000852117	0.00210353	0	0	0.00013187
	Bacteria	Firmicutes	Clostridia	Clostridiales	Ruminococcaceae	Acetivibrio	cellulolyticus	0	0	0	2.64264e-06	3.27264e-05	1.60219e-05	0	1.97682e-05	0.000386177	1.40266e-05	5.21229e-05	0.000945075	1.41664e-05	3.87854e-06
	Bacteria	Firmicutes	Clostridia	Clostridiales	Ruminococcaceae	Fournierella	massiliensis	0	0.00021576	0	7.92793e-06	0	0	0	0	1.9906e-06	2.45466e-05	0.000454214	0	1.41664e-05	0.000325797
	Bacteria	Firmicutes	Clostridia	Clostridiales	Ruminococcaceae	Ruminiclostridium	[Clostridium] cellobioparum	0	0	0	2.64264e-06	0	5.34063e-06	0	0	0	0.000711851	0.00370817	0	0	0.00133422
	Bacteria	Firmicutes	Clostridia	Clostridiales	Ruminococcaceae	Sporobacter	termitidis	0	0	5.19011e-06	1.84985e-05	3.5064e-05	6.94281e-05	5.12064e-06	4.94204e-06	7.5643e-05	0.000101693	0.000215938	6.01639e-05	7.93316e-05	0.000155142
	Bacteria	Firmicutes	Clostridia	Clostridiales	unclassified	Natranaerovirga	pectinivora	0	0	4.15209e-05	7.92793e-06	0	1.60219e-05	5.12064e-06	0.000118609	0	3.50666e-05	1.86153e-05	0.000548996	0	0.000151263
	Bacteria	Firmicutes	Erysipelotrichia	Erysipelotrichales	Erysipelotrichaceae	Erysipelatoclostridium	ramosum	0	0.00104611	0.000150513	3.96396e-05	0	4.53953e-05	3.32842e-05	4.94204e-06	0	7.36398e-05	3.72306e-05	0	8.78314e-05	8.92064e-05
	Bacteria	Firmicutes	Tissierellia	Tissierellales	Peptoniphilaceae	Helcococcus	seattlensis	0	6.21126e-05	0	1.32132e-05	0	0.000162889	0	0	0	0.00449904	0.000197322	5.01366e-05	0.000405158	0.000287012
	Bacteria	Firmicutes	Tissierellia	unclassified	unclassified	Sedimentibacter	hydroxybenzoicus	0	4.57672e-05	0	2.11411e-05	0	2.40328e-05	0	4.94204e-06	0	0.000333132	0.000208492	1.5041e-05	0.000668652	0.000352947
	Bacteria	Proteobacteria	Betaproteobacteria	Burkholderiales	Oxalobacteraceae	Noviherbaspirillum	canariense	0	9.80725e-06	4.15209e-05	7.92793e-06	1.63632e-05	0.000109483	4.35255e-05	4.94204e-06	0	4.90932e-05	0.000148923	2.00546e-05	0.000229495	0.000205563
	Bacteria	Spirochaetes	Spirochaetia	Spirochaetales	Spirochaetaceae	Treponema	brennaborense	0	1.30763e-05	5.19011e-06	1.05706e-05	0	4.80656e-05	0	0	0	0.00153942	0.000554736	0	0.000512822	0.000566267
	Bacteria	Synergistetes	Synergistia	Synergistales	Synergistaceae	Cloacibacillus	evryensis	0	1.30763e-05	0	0	0	0	1.28016e-05	0	0	0.00402213	0.0188015	5.01366e-06	1.69996e-05	0.00239306
